# Supplementary material for: Transcriptional and physiological data revealed cold tolerance in a photo-thermo sensitive genic male sterile line Yu17S
Source: BMC Plant Biol. 2022 Jan 21;22:44. doi: 10.1186/s12870-022-03437-8 (PMC8781465; doi:10.1186/s12870-022-03437-8)
Supplement: Supplementary file 2 — Additional file 2: Table S2. Primers and corresponding sequences used for quantitative RT-PCR analysis. [file 12870_2022_3437_MOESM2_ESM.xlsx]

## Sheet: Sheet 1
Table S2. Significantly-regulated DEGs at all the time points of cold stress.
Gene ID	Annotation	Fold Change [Yu17S stress] vs [Yu17S control]
		2 h	6 h	12 h	24 h	48 h	recovery
LOC_Os01g01060	Belongs to the universal ribosomal protein uS7 family	-0.700351	-0.810592	-1.47174	-1.48556	-1.83556	-0.404577
LOC_Os01g01070	Protein of unknown function (DUF1664)	-0.35431	-0.746642	-1.0389	-1.10416	-1.14976	-0.523002
LOC_Os01g01120	DYW family of nucleic acid deaminases	0.034303	-0.493568	-1.06356	-0.240619	-0.116789	-0.625046
LOC_Os01g01160	DnaJ domain	-0.00848946	-0.604919	-1.03373	-0.606305	-0.785201	-2.05646
LOC_Os01g01170	expressed protein	-1.04438	-1.51042	-1.62011	-1.58223	-1.13015	-1.30524
LOC_Os01g01190	Phosphoesterase family	0.871543	0.227984	1.28109	1.14144	1.11093	1.40826
LOC_Os01g01295	expressed protein	1.49773	1.81312	2.06828	2.76816	3.0322	0.161449
LOC_Os01g01312	SNF2 family N-terminal domain	0.605087	0.705888	1.04545	1.4415	1.79853	0.26113
LOC_Os01g01340	Light regulated protein Lir1	-0.756932	-1.10899	-1.34903	-0.0428966	0.416254	-2.4815
LOC_Os01g01360	POT family	-0.859533	-0.886708	-0.500701	-1.48105	-1.80619	0.292764
LOC_Os01g01430	No apical meristem (NAM) protein	-1.35058	-0.193975	-1.75526	-4.10254	-1.4641	3.03099
LOC_Os01g01580	microtubule motor activity	1.44112	1.76476	2.13671	1.5013	1.01626	0.60214
LOC_Os01g01840	helix loop helix domain	0.126718	0.19213	0.503744	0.444473	0.0867811	-2.38572
LOC_Os01g01890	Plant protein of unknown function (DUF936)	-0.366088	0.0321291	-0.0530677	0.209038	-0.534462	-1.75291
LOC_Os01g01960	Paired amphipathic helix protein Sin3-like	0.397128	0.186334	0.364495	0.860291	1.30427	0.0805603
LOC_Os01g01970	expressed protein	0.496358	0.58197	0.528158	0.706271	1.17309	-0.0252905
LOC_Os01g02010	expressed protein	-0.523486	-0.171888	-0.80748	-1.00686	-1.76972	0.518091
LOC_Os01g02139	expressed protein	-0.593267	-0.202597	-0.0877508	-0.591654	-1.13934	-0.07734
LOC_Os01g02150	expressed protein	-1.18424	-1.13728	-1.08764	-1.6031	-2.39604	-0.169888
LOC_Os01g02160	expressed protein	-0.966646	-1.59108	-3.56158	-2.43473	-2.18079	3.11257
LOC_Os01g02290	receptor-like protein kinase	0.231219	0.856438	0.00889168	-0.16885	1.33799	1.72387
LOC_Os01g02350	receptor-like protein kinase	-1.31193	-1.24726	-1.19312	-1.54311	-1.6735	0.209388
LOC_Os01g02370	Wall-associated receptor kinase galacturonan-binding	0.088514	-1.46544	-1.69809	-0.563961	-0.583433	-2.02309
LOC_Os01g02420	Receptor-like protein kinase	-1.26283	-1.14106	-1.66226	-2.09482	-2.26391	-0.527371
LOC_Os01g02500	glutamyl-tRNA amidotransferase	-0.303061	-0.785941	-1.14812	-1.58515	-1.53142	0.00632258
LOC_Os01g02540	expressed protein	-0.626382	-1.13398	-3.04854	0.215978	4.02997	0.277978
LOC_Os01g02550	protein serine/threonine kinase activity	-1.58905	-2.70023	-3.04241	-2.88661	-2.50147	-1.91679
LOC_Os01g02560	Protein kinase domain	-0.144403	-0.295936	-1.21794	-1.22098	-1.54604	-2.29032
LOC_Os01g02600	Protein kinase domain	-0.303649	-0.513291	-1.29451	-1.21354	-1.54879	-0.457214
LOC_Os01g02700	Protein kinase domain	-0.561921	-1.14002	-1.76575	-0.298371	-0.214965	-2.50494
LOC_Os01g02710	Protein kinase domain	-1.2592	-2.24444	-3.81958	-1.71266	-1.08529	-3.20738
LOC_Os01g02780	Protein kinase domain	-0.409241	-1.23681	-1.38757	-2.18087	-2.12261	-4.00333
LOC_Os01g02850	receptor-like protein kinase	-0.443587	-0.559681	-0.540167	-0.672138	-2.36581	-0.0962795
LOC_Os01g02860	chromatin binding	-1.39682	-0.64988	-2.41318	-1.25305	-2.06432	-0.727071
LOC_Os01g02870	EamA-like transporter family	-1.37711	-1.38819	-0.710476	-1.79535	-2.18407	-1.31604
LOC_Os01g02884	Helicase associated domain (HA2) Add an annotation	0.690899	0.418331	0.816462	1.27616	1.49992	0.0728515
LOC_Os01g02900	Protein of unknown function (DUF563)	-0.976769	-1.19962	-1.10149	-0.733885	-0.50178	-0.0416791
LOC_Os01g02910	Protein of unknown function (DUF563)	-0.593763	0.0151842	0.0124743	-0.722695	-1.66513	-0.0793441
LOC_Os01g03050	Oxidoreductase NAD-binding domain	1.52782	0.961483	1.62022	1.98605	2.44065	0.540988
LOC_Os01g03060	expressed protein	0.564323	0.5558	0.490014	0.871	1.68537	0.766987
LOC_Os01g03080	Domain of unknown function (DUF4228)	3.48531	4.39289	3.97005	4.14122	3.12813	3.59607
LOC_Os01g03130	expressed protein	1.03899	1.35369	0.550562	0.605859	1.2738	0.701658
LOC_Os01g03144	ABC-2 type transporter	0.784833	0.929485	0.708935	0.91516	1.05351	0.128219
LOC_Os01g03170	seven in absentia protein family protein	-0.0344542	-0.265321	0.660922	1.55754	3.19231	-0.541053
LOC_Os01g03310	Belongs to the Bowman-Birk serine protease inhibitor family	0.0587701	-0.566866	-2.07379	-0.432647	-0.161185	-2.57484
LOC_Os01g03320	Belongs to the Bowman-Birk serine protease inhibitor family	0.274221	-0.775262	-1.97233	-0.00538161	-0.100647	-2.31612
LOC_Os01g03330	Belongs to the Bowman-Birk serine protease inhibitor family	1.36112	1.0213	0.592935	0.9974	1.84748	2.80977
LOC_Os01g03340	Belongs to the Bowman-Birk serine protease inhibitor family	1.47667	1.68687	1.66838	2.27181	2.71	2.50225
LOC_Os01g03360	Belongs to the Bowman-Birk serine protease inhibitor family	2.42256	2.02782	2.13462	3.46722	4.53867	3.53249
LOC_Os01g03390	Belongs to the Bowman-Birk serine protease inhibitor family	-0.0208422	-0.11535	-0.271594	-0.00188799	0.785392	2.47649
LOC_Os01g03549	Multicopper oxidase	-0.503636	0.090525	0.535127	0.958533	0.512972	-1.04435
LOC_Os01g03570	XH domain	0.508836	0.593494	1.10562	1.9393	2.05994	-0.0041134
LOC_Os01g03680	Belongs to the Bowman-Birk serine protease inhibitor family	-1.09204	-0.23838	-1.54419	-1.17309	-2.38454	-3.44722
LOC_Os01g03690	Protein kinase domain	1.48319	1.79625	1.39928	0.932083	0.791584	0.519239
LOC_Os01g03740	S1/P1 Nuclease	-0.0159148	0.0809659	1.83705	1.68205	1.56684	1.51996
LOC_Os01g03750	Domain of unknown function (DUF4281)	1.55401	1.57552	1.60841	1.97564	2.16721	-0.163225
LOC_Os01g03820	C2 domain	0.486502	0.863775	1.91955	2.4329	2.1027	-0.0519683
LOC_Os01g03940	expressed protein	0.125858	0.122363	0.943112	0.648733	-0.277898	-1.28871
LOC_Os01g03980	expressed protein	1.50908	1.65892	1.19724	0.452961	0.158774	0.0858891
LOC_Os01g04020	ethylene-responsive transcription factor	1.57389	1.72763	2.24431	2.59547	2.9195	0.32513
LOC_Os01g04030	Signal peptidase subunit	-0.736559	-1.13359	-1.32488	-1.24026	-1.23369	-0.178673
LOC_Os01g04100	Protein of unknown function (DUF1639)	0.679352	0.256161	0.00925655	0.223317	1.12817	0.640989
LOC_Os01g04160	Domain of unknown function (DUF4378)	-0.640999	-0.224416	-1.2082	-0.893697	-1.26236	-0.338857
LOC_Os01g04170	Cotton fibre expressed protein	-0.435393	-0.0110369	-0.218705	-0.592657	-1.80213	-1.58871
LOC_Os01g04210	Core-2/I-Branching enzyme	0.212667	0.305674	0.98257	1.35226	1.80675	-0.18467
LOC_Os01g04230	Protein kinase domain	-0.0897038	0.454547	0.325526	-0.438201	-1.54531	-0.49026
LOC_Os01g04280	Calmodulin binding protein-like	3.48763	2.451	2.31924	3.91394	4.46246	1.49586
LOC_Os01g04330	calmodulin	1.26298	1.29362	0.406313	0.828384	1.55559	0.387982
LOC_Os01g04350	Belongs to the small heat shock protein (HSP20) family	0.896592	1.45806	1.83082	1.31203	1.52212	0.102984
LOC_Os01g04360	Belongs to the small heat shock protein (HSP20) family	-1.91557	-3.16648	-0.177903	1.10845	5.42243	2.53272
LOC_Os01g04370	Belongs to the small heat shock protein (HSP20) family	-2.35373	-1.88454	-2.91874	-3.16335	3.5206	4.27521
LOC_Os01g04380	Belongs to the small heat shock protein (HSP20) family	-0.424355	-1.67358	-4.29533	-1.36193	3.28846	3.17855
LOC_Os01g04390	expressed protein	-4.02982	-3.16445	-3.43131	-3.08861	-3.33524	-1.43482
LOC_Os01g04430	Wall-associated receptor kinase C-terminal	-0.932786	-1.27864	-1.60975	-2.28768	-2.80035	-0.388946
LOC_Os01g04500	expressed protein	-0.180962	-1.27267	-1.63516	-1.9456	-1.83963	0.0239594
LOC_Os01g04560	Wall-associated receptor kinase C-terminal	2.68007	2.88905	3.05335	3.15691	3.07219	-0.540287
LOC_Os01g04580	Protein kinase domain	-1.52071	-2.42387	-0.0837918	0.514835	2.1417	1.52042
LOC_Os01g04590	Protein of unknown function (DUF789)	0.770913	0.791489	1.07686	1.93968	2.22898	-0.0965553
LOC_Os01g04600	expressed protein	-1.1415	-0.797973	-1.61156	-1.96488	-2.32162	-0.127036
LOC_Os01g04620	Peptidase C26	0.551449	1.81927	2.68549	1.20553	2.39709	2.79749
LOC_Os01g04630	Mandelate racemase / muconate lactonizing enzyme, C-terminal domain	-0.80206	-1.19346	-1.20514	-0.810387	-0.576505	-0.815146
LOC_Os01g04670	expressed protein	2.55643	3.09559	3.94386	3.63051	3.7623	1.1708
LOC_Os01g04710	Belongs to the peptidase A1 family	-0.969711	-0.912838	-1.06992	-1.46479	-2.27767	-0.288688
LOC_Os01g04720	Carbohydrate-binding protein of the ER	0.494126	1.01831	1.30492	1.23556	0.948946	0.313756
LOC_Os01g04750	AP2 ERF and B3 domain-containing protein	4.456	5.46879	5.44063	6.07559	4.78373	2.40454
LOC_Os01g04800	AP2 ERF and B3 domain-containing protein	1.7007	2.19084	1.94292	1.80406	1.73319	0.313778
LOC_Os01g04910	Belongs to the CGI121 TPRKB family	-0.978999	-1.10359	-1.60901	-1.42876	-1.9976	-0.850236
LOC_Os01g04920	Glycosyl transferases group 1	1.62479	1.88129	2.42769	2.81755	2.42159	-0.790957
LOC_Os01g04990	Belongs to the mitochondrial carrier (TC 2.A.29) family	0.687352	0.844372	1.23197	1.28216	1.02926	-0.131838
LOC_Os01g05010	Mitochondrial glycoprotein	-1.40014	-1.28187	-1.88712	-1.95928	-1.64641	-0.536187
LOC_Os01g05060	Mitochondrial glycoprotein	0.218921	0.323698	0.33894	0.895727	1.29868	0.118133
LOC_Os01g05080	Pentapeptide repeats (9 copies)	-0.0435093	-0.652255	-1.30289	-0.186593	-0.107974	-0.403678
LOC_Os01g05180	Protein of unknown function (DUF3681)	-1.47782	-1.82903	-1.61414	-2.10573	-2.82651	0.514803
LOC_Os01g05430	Rhomboid family	-0.513148	-0.512141	-0.890924	-0.711124	-1.7041	0.0161908
LOC_Os01g05500	Putative zinc finger in N-recognin (UBR box)	0.606905	0.546015	0.938382	1.18224	1.35517	0.0483941
LOC_Os01g05560	Protein of unknown function (DUF1668)	-0.589315	-0.465336	-0.954348	-1.21434	-1.12216	-0.230175
LOC_Os01g05640	Belongs to the protein kinase superfamily. Ser Thr protein kinase family	1.9204	2.00138	2.21119	2.87348	3.28798	0.982191
LOC_Os01g05694	expressed protein	-0.319916	-0.14886	-0.606687	-0.65324	-1.09408	-0.0369115
LOC_Os01g05744	expressed protein	-1.04257	-1.70767	-1.05461	-1.70288	-2.31827	-1.0884
LOC_Os01g05790	SLT1 protein	0.447125	0.299522	0.704675	1.041	1.53194	0.210349
LOC_Os01g05800	60Kd inner membrane protein	0.872652	0.910065	1.25707	1.80305	1.88872	-0.0336661
LOC_Os01g05810	Gamma-glutamyltranspeptidase	-1.52534	-1.33151	-0.664411	0.0260863	0.219864	-0.531476
LOC_Os01g05820	Gamma-glutamyltranspeptidase	-1.19826	-1.08664	-2.15359	-1.533	-1.69027	-1.01724
LOC_Os01g05840	Belongs to the short-chain dehydrogenases reductases (SDR) family	-0.780436	-0.958344	-1.32206	-1.3825	-1.78831	-0.577679
LOC_Os01g05940	Belongs to the protein kinase superfamily. Ser Thr protein kinase family	2.20996	1.62776	2.24281	3.08692	3.25236	0.669495
LOC_Os01g05970	Histone H2B	-0.00785002	-0.294821	-0.546847	-0.28276	-0.537202	-1.06849
LOC_Os01g05980	Belongs to the protein kinase superfamily. Ser Thr protein kinase family	1.41866	1.15099	0.867558	1.85505	2.04259	-0.320084
LOC_Os01g06020	GAD domain	0.436654	0.552238	0.770204	0.937039	1.0276	0.0255372
LOC_Os01g06050	expressed protein	-0.789374	-0.930586	-0.697647	-1.38472	-2.02983	-0.0729144
LOC_Os01g06220	Carboxylesterase	5.17915	3.67478	5.73427	7.22227	8.82094	3.25085
LOC_Os01g06230	Auxin responsive protein	-1.70042	-4.90609	-3.35265	-2.94273	-2.96987	-1.68321
LOC_Os01g06310	glycine-rich cell wall structural protein precursor	-2.85857	-0.73982	-1.04285	-0.118032	3.40402	5.22396
LOC_Os01g06454	DnaJ molecular chaperone homology domain	-0.708529	-1.12774	-1.84352	-2.86993	-1.80507	-0.689939
LOC_Os01g06490	Belongs to the peptidase S10 family	0.71702	0.875235	1.29769	1.09717	0.684263	0.137322
LOC_Os01g06500	Phloem protein 2	-0.207565	-1.63859	-1.97593	-1.65746	-1.3097	0.626033
LOC_Os01g06550	ZnF_NFX	1.5939	1.52106	2.43142	3.01513	3.3023	0.354212
LOC_Os01g06560	Seed dormancy control	4.04563	2.84944	3.67401	5.37108	6.60976	2.92164
LOC_Os01g06590	Anaphase-promoting complex subunit 11 RING-H2 finger	2.36703	2.99021	2.91543	3.04417	3.39445	1.52416
LOC_Os01g06600	Acyl-CoA dehydrogenase, N-terminal domain	1.02507	0.752533	1.13136	1.53708	1.95521	1.45064
LOC_Os01g06640	helix loop helix domain	-0.584227	-0.922317	-0.359714	-0.572577	0.724963	3.47685
LOC_Os01g06660	Belongs to the TPP enzyme family	0.44795	0.276934	0.379982	1.23145	1.71538	1.77764
LOC_Os01g07090	Stage II sporulation protein E (SpoIIE)	0.924492	0.671481	0.83032	1.28766	1.22679	-0.220533
LOC_Os01g07170	HORMA domain-containing protein	-0.0303303	-0.0813056	0.275771	-0.225532	-1.45155	-0.586462
LOC_Os01g07250	Saposin-like type B, region 1	-0.417466	-0.844121	-1.93505	-0.882857	-1.41157	-1.21687
LOC_Os01g07280	regulation of response to stimulus	-1.13614	-1.00334	-1.84969	-1.31213	-1.19798	-1.02089
LOC_Os01g07300	expressed protein	-0.854545	-1.14782	-1.33702	-0.800525	0.366659	0.0668547
LOC_Os01g07310	Triose-phosphate Transporter family	0.165419	0.120496	0.233505	0.698505	1.13382	-0.357395
LOC_Os01g07330	Pentatricopeptide repeat-containing protein	-1.03647	-0.769068	-1.34107	-1.2143	-2.37813	-1.91639
LOC_Os01g07360	KIP1-like protein	-0.657097	-1.18861	-0.719481	-0.846587	-1.30903	-0.535681
LOC_Os01g07370	KIP1-like protein	0.976975	1.06334	0.625024	0.528153	0.191453	-0.0481017
LOC_Os01g07382	BEST Arabidopsis thaliana protein match is	-0.446052	-0.739465	-1.01338	-1.01697	-1.12132	-0.0229385
LOC_Os01g07390	Prokaryotic RING finger family 4	1.38151	1.62636	2.51756	2.97022	3.35613	-0.109738
LOC_Os01g07400	WD40 repeats	0.589655	0.553396	0.668747	0.914993	1.0922	0.131327
LOC_Os01g07420	Hydrolase, alpha beta fold family protein	-0.696484	-0.451815	-0.709673	-1.46898	-1.86478	0.0591073
LOC_Os01g07530	Raffinose synthase or seed imbibition protein Sip1	2.28447	2.60683	2.13305	2.09005	1.74954	0.647443
LOC_Os01g07560	Belongs to the protein kinase superfamily. Ser Thr protein kinase family	-0.237175	-0.359576	-0.535925	-1.89495	-3.74146	0.500406
LOC_Os01g07630	response to abiotic stimulus	-0.211155	-0.201152	0.0312798	-0.354419	-1.0013	-0.359957
LOC_Os01g07730	Triose-phosphate Transporter family	1.09566	0.829345	0.37226	1.22136	1.54868	0.8329
LOC_Os01g07750	Protein of unknown function (DUF4050)	1.02297	0.753907	1.152	1.79598	1.89304	0.275142
LOC_Os01g07770	Belongs to the peroxidase family. Classical plant (class III) peroxidase subfamily	0.302493	0.514912	-0.18548	-0.33637	-1.32863	-0.155956
LOC_Os01g07870	ABC transporter C family member 3	1.05869	0.876076	1.29969	2.04926	2.79227	0.508948
LOC_Os01g07880	basic region leucin zipper	1.35705	1.30095	1.47739	1.98761	2.14938	0.126499
LOC_Os01g07890	Domain of unknown function (DUF4666)	-0.403876	-0.523739	-1.22741	-0.709108	-0.0506269	0.0584174
LOC_Os01g07910	belongs to the flavoprotein pyridine nucleotide cytochrome reductase family	-0.547494	-0.277667	-0.892551	-0.855739	-1.73555	0.0189164
LOC_Os01g07970	expressed protein	1.38155	1.92578	1.55111	1.96526	1.97948	0.74015
LOC_Os01g07980	Ankyrin repeats (3 copies)	0.590869	0.624731	0.981627	1.01421	1.36146	0.256593
LOC_Os01g08000	expressed protein	1.43711	2.4693	2.58174	2.5968	3.15328	1.39887
LOC_Os01g08020	HCO3- transporter family	1.10122	1.6675	0.84635	2.47975	2.99299	0.602466
LOC_Os01g08150	expressed protein	-0.399233	-0.0614748	-0.450652	-0.25829	-1.27147	-1.9477
LOC_Os01g08220	Belongs to the iron ascorbate-dependent oxidoreductase family	0.0564058	0.971045	1.1622	0.85201	-0.566517	-0.19605
LOC_Os01g08260	Belongs to the ABC transporter superfamily. ABCG family. PDR (TC 3.A.1.205) subfamily	-0.620547	-0.351012	-0.698554	-1.24384	-2.07916	0.0632672
LOC_Os01g08300	Cysteine-rich TM module stress tolerance	-0.694198	-0.869464	-1.54233	-1.69484	-1.989	-0.0506563
LOC_Os01g08360	DVL family	-2.1132	-0.065379	-3.1822	-3.63174	-3.17375	0.0131138
LOC_Os01g08380	Transferase family	1.24175	1.65262	1.30233	1.35126	2.07664	1.80135
LOC_Os01g08400	Belongs to the syntaxin family	0.564963	0.582237	0.589572	1.08648	1.61692	0.198284
LOC_Os01g08410	expressed protein	0.476174	0.343641	0.517344	1.03393	1.38468	0.258586
LOC_Os01g08420	expressed protein	0.376422	0.367158	0.74994	1.06221	1.27887	0.238431
LOC_Os01g08430	Enhancer of polycomb-like	0.306858	-0.109171	0.381347	0.957035	1.41522	-0.13798
LOC_Os01g08440	UDP-GLUCOSE-DEPENDENT GLYCOSYLTRANSFERASE 75K1	0.866608	1.96169	1.91509	2.19828	1.40622	-0.665121
LOC_Os01g08460	Serine incorporator (Serinc)	1.37226	1.75488	1.29478	2.03482	1.51674	-0.660355
LOC_Os01g08470	leucine-rich repeat extensin-like protein	-0.668228	0.00483771	-1.11967	-1.15005	-0.390452	0.982169
LOC_Os01g08540	MutS domain II	-1.19018	-1.00079	-1.54674	-1.41375	-1.59484	-0.911721
LOC_Os01g08560	Belongs to the heat shock protein 70 family	-0.729317	-0.667119	-1.42242	-0.997423	0.326967	0.125072
LOC_Os01g08670	expressed protein	-1.0591	-1.19578	-1.18297	-2.35878	-2.44772	-0.925769
LOC_Os01g08680	chromatin binding	0.388218	0.564931	0.208734	1.01636	1.60085	0.0368336
LOC_Os01g08690	conserved protein UCP009193	0.780162	0.648415	0.701593	1.06028	1.41211	0.207019
LOC_Os01g08700	Gigantea-like	-0.641813	-0.473006	0.426163	1.18457	1.63393	-2.46132
LOC_Os01g08710	WRKY DNA -binding domain	-2.21089	-2.98124	-2.3269	-3.45427	-3.06598	-0.318607
LOC_Os01g08780	phosphatidylinositol dephosphorylation	1.08695	1.35287	1.76799	1.64433	1.12004	1.04475
LOC_Os01g08790	Histone-like transcription factor (CBF/NF-Y) and archaeal histone	-2.6638	-1.99145	-2.62719	-3.73816	-2.55386	-0.312253
LOC_Os01g08810	cytochrome P450	-0.94129	-1.46133	-1.10201	-2.38497	-1.71722	0.800697
LOC_Os01g08814	60S ribosomal protein L18a-like protein	-0.739517	-1.37551	-1.40321	-1.49233	-1.00922	-0.246821
LOC_Os01g08820	PHD-finger	-1.6219	-1.36788	-3.12229	-3.01881	-3.60809	-0.971015
LOC_Os01g08860	Belongs to the small heat shock protein (HSP20) family	1.55522	1.05896	1.48645	3.12148	7.32044	6.31601
LOC_Os01g08930	DEAD/DEAH box helicase	0.540394	0.357014	0.745729	1.26744	1.595	-0.0177688
LOC_Os01g08960	Phosducin	0.378485	0.290827	0.743794	1.0694	1.42177	0.772945
LOC_Os01g08970	SSRP1-like FACT complex subunit	0.700767	0.499452	0.84306	1.01736	1.22626	0.515042
LOC_Os01g09000	Belongs to the class-I aminoacyl-tRNA synthetase family	0.00127794	0.164675	0.237473	0.848616	1.16641	-0.156667
LOC_Os01g09010	Transferase family	0.432137	0.626687	0.733932	0.967685	1.56456	0.526909
LOC_Os01g09020	WD domain, G-beta repeat	0.536269	0.641579	1.21022	1.94721	2.92886	1.09056
LOC_Os01g09100	DNA binding domain	1.29887	1.86477	2.5442	2.30133	2.55535	1.84479
LOC_Os01g09120	PAS domain	1.29799	1.35321	1.88972	2.41303	2.80635	-0.150789
LOC_Os01g09190	expressed protein	-2.76526	-4.83814	-7.34351	-4.24153	-6.98303	-2.42175
LOC_Os01g09220	expressed protein	0.491179	0.990341	0.0837394	0.816306	1.67069	0.653963
LOC_Os01g09230	expressed protein	0.736929	0.965105	1.05603	2.10329	2.80026	0.757566
LOC_Os01g09260	cytokinin dehydrogenase activity	0.290753	0.040277	-0.692556	-1.87725	-2.75863	4.54288
LOC_Os01g09280	Myb-like DNA-binding domain	0.480303	0.775225	1.56628	2.66679	3.47951	0.665548
LOC_Os01g09300	Belongs to the iron ascorbate-dependent oxidoreductase family	1.8568	1.68813	1.49657	1.7252	1.77454	0.74974
LOC_Os01g09310	snRNA processing	1.30485	1.11279	1.50714	2.32026	2.64479	0.678423
LOC_Os01g09320	malic enzyme	1.02499	1.16056	1.382	1.33579	1.09066	0.235427
LOC_Os01g09430	Taurine catabolism dioxygenase TauD, TfdA family	-0.215981	-0.390229	-0.731107	-0.232421	-0.183033	-1.66679
LOC_Os01g09450	Aux IAA proteins are short-lived transcriptional factors that function as repressors of early auxin response genes at low auxin concentrations	0.827747	1.18951	1.17349	0.295771	-0.291344	0.679637
LOC_Os01g09470	Protein of unknown function (DUF4005)	-0.448019	-0.623047	-1.35694	-0.728337	-2.88367	-1.8203
LOC_Os01g09500	expressed protein	-1.02295	-1.83555	-2.35418	-1.91056	-1.67073	-0.300376
LOC_Os01g09540	Acid phosphatase	-0.807289	-1.0509	-1.63998	-0.984241	-1.10313	-1.91483
LOC_Os01g09580	Belongs to the protein kinase superfamily	-0.397493	0.211597	-0.308937	-0.484148	-1.89693	-1.24395
LOC_Os01g09590	Myb-like DNA-binding domain	-1.15454	-1.50058	-1.83463	-1.47095	-1.59331	-0.866303
LOC_Os01g09620	Zinc finger C-x8-C-x5-C-x3-H type (and similar)	1.33361	1.88223	1.88999	2.09946	2.36194	0.310564
LOC_Os01g09640	Myb-like DNA-binding domain	-0.716346	-1.09908	-1.46405	-0.963775	-0.867717	-0.788477
LOC_Os01g09770	expressed protein	0.246485	0.967713	1.06662	0.592106	0.831922	0.337464
LOC_Os01g09790	IQ calmodulin-binding motif	-1.15672	-1.01676	-1.12127	-1.52474	-2.82697	-1.3953
LOC_Os01g09800	NPR1/NIM1 like defence protein C terminal	1.74839	1.3516	1.99693	2.41803	2.59389	1.45906
LOC_Os01g09860	receptor-like serine threonine-protein kinase	-0.515719	-0.0650539	0.00250442	-0.537557	-1.38525	-0.210133
LOC_Os01g09870	expressed protein	-0.260595	0.408022	-1.7996	-0.800881	0.140272	-0.136258
LOC_Os01g09880	Late embryogenesis abundant protein	-0.639249	-0.874982	-1.07412	-2.02717	-2.4235	-0.209995
LOC_Os01g09990	Helix-loop-helix DNA-binding domain	-0.72296	-0.308785	0.790368	-1.25514	-2.39297	-0.180907
LOC_Os01g10020	Type I phosphodiesterase / nucleotide pyrophosphatase	-0.279968	-0.846622	-1.22773	-1.41709	-1.17049	0.047323
LOC_Os01g10040	Belongs to the cytochrome P450 family	0.72258	1.22997	1.50456	0.941975	0.963499	0.911504
LOC_Os01g10070	3hydroxyisobutyrate dehydrogenase	0.916076	0.999423	1.38783	1.49678	1.16675	0.325582
LOC_Os01g10090	PPR repeat	3.55049	2.99996	3.32328	3.71613	4.46251	-0.325721
LOC_Os01g10110	Cytokinin dehydrogenase	0.047753	0.244754	-1.49082	-2.61056	-2.45894	-1.35228
LOC_Os01g10180	avr9 Cf-9 rapidly elicited protein	1.04572	2.1645	2.32298	2.11077	1.63417	1.83641
LOC_Os01g10260	Protein of unknown function (DUF1677)	2.41006	3.04013	3.18257	3.93464	4.52944	3.36094
LOC_Os01g10340	Thioredoxin-related transmembrane protein	-0.808178	-0.523094	-0.969616	-1.59286	-2.02143	-0.778361
LOC_Os01g10350	Nuclear pore complex protein NUP35	-0.848765	-1.1269	-1.13221	-1.14042	-0.503851	-0.147969
LOC_Os01g10400	expressed protein	-0.535034	-0.686564	-1.51547	-0.598553	-0.433453	-0.581431
LOC_Os01g10460	expressed protein	-1.44735	-1.35998	-2.10772	-1.69634	-2.00655	0.056693
LOC_Os01g10580	B-Box-type zinc finger	-0.306236	0.619816	2.01412	2.81843	3.56111	0.230537
LOC_Os01g10630	expressed protein	-0.617697	-1.76715	-1.0617	-1.83243	-0.988844	-0.293307
LOC_Os01g10690	DNA polymerase subunit Cdc27	-1.07286	-0.750321	-1.57679	-1.11669	-0.811278	-0.733955
LOC_Os01g10820	Ribosomal protein L5	-0.61002	-0.37605	-0.910393	-1.16464	-1.54867	-0.406283
LOC_Os01g10830	Enoyl-CoA hydratase/isomerase	0.912931	0.343575	0.293691	1.3993	1.54607	0.211013
LOC_Os01g10850	Belongs to the peroxidase family. Classical plant (class III) peroxidase subfamily	-0.439155	-0.144956	-0.441794	-1.05477	-1.67921	0.362033
LOC_Os01g10880	expressed protein	-0.365151	-0.806595	-1.13569	-1.37938	-1.80508	-0.319777
LOC_Os01g10890	Non-specific serine threonine protein kinase	-0.963945	-1.57563	-2.56906	-1.48036	-1.52506	-1.19396
LOC_Os01g10930	PFAM Peptide N-acetyl-beta-D-glucosaminyl asparaginase amidase A	-0.367656	-0.488177	-1.06043	-0.878857	-2.07561	-0.0122073
LOC_Os01g10950	PFAM Peptide N-acetyl-beta-D-glucosaminyl asparaginase amidase A	0.765365	0.955957	0.827727	1.15734	1.26048	0.370124
LOC_Os01g10960	PFAM Peptide N-acetyl-beta-D-glucosaminyl asparaginase amidase A	0.706387	0.460772	0.915515	0.735863	1.23827	1.15714
LOC_Os01g11010	PFAM Peptide N-acetyl-beta-D-glucosaminyl asparaginase amidase A	-0.477396	-0.0707407	-0.325197	-0.860376	-2.47348	-0.516429
LOC_Os01g11020	expressed protein	0.820351	0.117339	0.45906	1.628	1.72692	-0.918591
LOC_Os01g11054	Phosphoenolpyruvate carboxylase	0.791905	0.578355	0.252471	1.0991	1.10079	-0.835709
LOC_Os01g11150	Belongs to the iron ascorbate-dependent oxidoreductase family	3.36656	4.07559	3.6763	3.4559	2.79621	1.22813
LOC_Os01g11160	Amino acid permease	1.38562	1.85488	1.88931	1.81434	1.00495	-0.306101
LOC_Os01g11230	SOUL heme-binding protein	1.61359	1.90581	1.86615	1.79944	1.72891	0.550948
LOC_Os01g11260	Glycosyl transferase family 4	-1.15015	-0.863792	-1.50522	-1.77659	-1.10846	-0.4893
LOC_Os01g11340	Belongs to the cytochrome P450 family	-1.32316	-1.51	-1.90786	-2.0071	-2.37888	0.0113804
LOC_Os01g11370	Helicase conserved C-terminal domain	-0.5738	-0.661712	-0.775485	-1.12499	-1.34617	0.226885
LOC_Os01g11414	Belongs to the Ca(2 ) cation antiporter (CaCA) (TC 2.A.19) family	1.04012	1.7584	1.72057	0.987226	0.837112	0.2266
LOC_Os01g11460	RING-H2 finger protein	2.68592	3.31281	3.28335	3.97533	3.72039	1.41847
LOC_Os01g11550	TCP family transcription factor	-0.469375	-0.157236	-0.173891	-0.574813	-1.41404	-0.180564
LOC_Os01g11570	GDSL-like Lipase/Acylhydrolase	-0.6341	-0.962802	-1.09109	-1.61701	-2.17652	-0.0726193
LOC_Os01g11600	expressed protein	-1.80048	-1.80947	-2.32416	-1.60842	-0.110753	0.644195
LOC_Os01g11620	GDSL-like Lipase/Acylhydrolase	-1.14074	-0.918065	-0.230631	-0.59932	-1.42731	-0.873278
LOC_Os01g11650	GDSL esterase lipase	-0.942981	-1.33698	-2.18212	-1.72436	-1.74047	-0.106127
LOC_Os01g11700	GDSL-like Lipase/Acylhydrolase	0.0465248	0.591314	1.72868	1.28927	0.694953	-0.144971
LOC_Os01g11710	GDSL-like Lipase/Acylhydrolase	0.346559	0.316859	0.778662	1.04082	0.59756	-0.230339
LOC_Os01g11730	Belongs to the 'GDSL' lipolytic enzyme family	-0.876575	-1.25695	-2.10517	-4.50369	-6.3458	-0.217367
LOC_Os01g11750	Belongs to the 'GDSL' lipolytic enzyme family	-0.648628	-0.148088	0.106813	-0.622753	-0.494847	1.94857
LOC_Os01g11860	DJ-1/PfpI family	0.0264415	0.0191267	-0.233514	-0.437671	-1.13978	-0.14579
LOC_Os01g11960	Belongs to the class V-like SAM-binding methyltransferase superfamily. Histone-lysine methyltransferase family. TRX MLL subfamily	-0.449543	-0.591022	-0.933075	-1.04854	-1.01836	-0.237617
LOC_Os01g12100	expressed protein	-1.01992	-1.20204	-1.85536	-1.88904	-1.86872	-0.319484
LOC_Os01g12190	BEST Arabidopsis thaliana protein match is	1.52566	1.8598	2.18539	2.86299	2.84977	1.24943
LOC_Os01g12200	Uncharacterized conserved protein (DUF2358)	0.480195	0.76391	1.1742	1.71376	2.31122	-0.275245
LOC_Os01g12210	Fusaric acid resistance protein family	0.0210504	-0.35038	-0.873293	-0.619484	-0.346644	-1.92188
LOC_Os01g12220	Uncharacterized protein family UPF0016	1.29289	1.15176	1.35255	2.03857	1.94999	0.603228
LOC_Os01g12230	Acyl-coenzyme A:6-aminopenicillanic acid acyl-transferase	0.631585	0.65916	1.11765	1.51179	1.22762	0.419705
LOC_Os01g12240	expressed protein	-1.55803	-3.42939	-2.86873	-3.39625	-3.24489	-0.974249
LOC_Os01g12260	ATP synthase (E/31 kDa) subunit	-0.269172	-0.419108	-1.30007	-0.835336	-0.747792	-0.0926263
LOC_Os01g12270	expressed protein	-0.49471	-1.09374	-1.88828	-0.777252	-0.566224	-0.635733
LOC_Os01g12320	GDSL-like Lipase/Acylhydrolase	-1.00373	-1.28807	-1.85097	-1.69065	-1.5095	-0.0743054
LOC_Os01g12340	Belongs to the helicase family	-0.513584	-0.814326	-1.24043	-1.15238	-2.40729	0.391894
LOC_Os01g12420	Serine threonine-protein kinase	0.84054	1.33976	1.72867	1.08934	1.09825	-0.230577
LOC_Os01g12440	DNA-binding domain in plant proteins such as APETALA2 and EREBPs	0.856018	1.07076	1.93876	2.20615	2.65482	-0.00126945
LOC_Os01g12460	Plastid division protein	-1.21638	-0.76613	-2.09785	-1.54863	-1.66274	-0.93833
LOC_Os01g12464	Cox19-like CHCH family protein	-0.712882	-1.18894	-1.76736	-1.03569	-0.918139	-0.369674
LOC_Os01g12520	Belongs to the mitochondrial carrier (TC 2.A.29) family	0.035972	-0.104734	-0.39281	0.562337	1.76452	0.514897
LOC_Os01g12560	Catalyzes the reversible reaction in which hydroxymethyl group from 5,10-methylenetetrahydrofolate is transferred onto alpha-ketoisovalerate to form ketopantoate	1.04219	0.547187	0.867889	1.26869	1.48714	0.453897
LOC_Os01g12640	membrane-associated kinase regulator 2	-1.04423	-0.582548	-1.56729	-1.83518	-2.3701	-0.385195
LOC_Os01g12710	Enoyl-(Acyl carrier protein) reductase	0.665007	0.807159	1.12132	1.52918	1.93985	0.691628
LOC_Os01g12740	Belongs to the cytochrome P450 family	-0.198251	-0.742563	-1.70922	-0.747132	-1.05947	-0.845165
LOC_Os01g12750	Belongs to the cytochrome P450 family	-0.495566	-0.829918	-2.08772	-1.35466	-0.988907	-0.679907
LOC_Os01g12770	Belongs to the cytochrome P450 family	-0.0881125	-0.503171	-0.739959	0.151169	0.115518	-1.70494
LOC_Os01g12810	Pentacotripeptide-repeat region of PRORP	1.88845	2.16898	2.75761	2.99352	2.75601	0.556173
LOC_Os01g12840	DUF761-associated sequence motif	1.22676	1.73162	0.779654	1.6642	1.91906	-0.125308
LOC_Os01g12890	Embryonic flower 1-like protein	0.64158	0.949449	1.40317	1.61464	1.38297	0.313718
LOC_Os01g12900	Belongs to the small GTPase superfamily. Rho family	-0.445148	-0.371661	-0.349204	-0.509302	-1.24874	-0.663477
LOC_Os01g13030	Aux IAA proteins are short-lived transcriptional factors that function as repressors of early auxin response genes at low auxin concentrations	-0.380827	-0.396679	-0.78478	-1.25855	-1.96084	-0.519584
LOC_Os01g13060	Belongs to the protein kinase superfamily	0.627666	0.603804	1.04865	1.65954	2.08244	-0.203017
LOC_Os01g13070	AKAP7 2'5' RNA ligase-like domain	0.620218	0.104405	0.752267	1.71872	2.82035	-0.481484
LOC_Os01g13080	Belongs to the eukaryotic ribosomal protein P1 P2 family	-1.32968	-1.71865	-2.35952	-2.45107	-1.9177	-0.329059
LOC_Os01g13120	Belongs to the MIP aquaporin (TC 1.A.8) family	-0.848745	-0.9324	-0.824699	-0.634557	-0.589898	-1.98476
LOC_Os01g13130	Belongs to the MIP aquaporin (TC 1.A.8) family	-1.64021	-1.33002	-1.27802	-2.1632	-1.62764	-0.20015
LOC_Os01g13229	Belongs to the cyclin family	-0.915986	-0.0737362	-0.226411	-1.72546	-2.23006	-1.51272
LOC_Os01g13370	seven in absentia protein family domain containing protein	1.17682	1.03989	0.894894	1.18334	1.19864	0.383658
LOC_Os01g13404	Protein DEFECTIVE IN MERISTEM SILENCING	0.955544	0.923312	1.48678	2.01435	2.18377	-0.415266
LOC_Os01g13420	SOUL heme-binding protein	-0.877616	-0.804757	-1.31218	-1.61584	-1.724	0.501499
LOC_Os01g13460	bHLH-MYC and R2R3-MYB transcription factors N-terminal	1.04896	1.29379	1.19023	1.61952	2.28153	0.399299
LOC_Os01g13520	auxin response factor	1.0638	1.19527	1.84508	1.51768	1.41191	0.246236
LOC_Os01g13560	Belongs to the Casparian strip membrane proteins (CASP) family	1.7581	0.0473586	2.07398	2.93938	3.04028	-0.950854
LOC_Os01g13570	Histidine phosphatase superfamily (branch 1)	-0.782208	-1.31942	-1.11514	0.0379028	0.199732	-1.58427
LOC_Os01g13700	At4g28440-like	-0.546755	-0.533174	-0.940079	-1.02293	-0.949017	-0.270513
LOC_Os01g13710	OPT oligopeptide transporter protein	2.86554	2.61264	3.54541	3.78819	4.27569	1.61022
LOC_Os01g13720	isoform X1	-1.10303	-1.42598	-1.89263	-1.82888	-2.20511	-0.607869
LOC_Os01g13740	Myb-like DNA-binding domain	0.805342	0.93276	1.02843	1.25878	1.30222	-0.677387
LOC_Os01g13760	DnaJ C terminal domain	-0.817313	-1.10011	-1.1551	-0.45112	0.79008	0.0701546
LOC_Os01g13770	transmembrane transporter activity	1.2668	0.770383	1.08684	1.99427	2.23211	0.189813
LOC_Os01g13780	Protein of unknown function (DUF1618)	4.36384	3.53759	3.71998	5.53334	6.14754	2.33337
LOC_Os01g14110	protein dimerization activity	0.78175	0.990969	1.52475	1.34887	1.37522	-0.224018
LOC_Os01g14130	expressed protein	-1.77977	-0.384068	-2.28863	-2.74294	-2.28756	0.214284
LOC_Os01g14140	X8 domain	-0.360284	-0.520785	-1.11015	-2.34259	-3.12286	-0.0609144
LOC_Os01g14410	Chlorophyll A-B binding protein	2.50247	2.99532	3.7157	3.17368	2.83605	1.99363
LOC_Os01g14420	Plant basic secretory protein (BSP) family protein	1.37601	1.16327	1.4849	1.76207	1.81091	0.074453
LOC_Os01g14440	DNA binding domain	1.83491	2.8713	3.0478	3.18944	3.34782	1.81742
LOC_Os01g14510	belongs to the protein kinase superfamily	0.364345	0.677099	0.834757	1.13908	1.48169	1.52176
LOC_Os01g14530	AWPM-19-like family	-0.543933	-0.103199	-0.0741134	0.0391942	0.485068	2.12422
LOC_Os01g14550	Pathogen-related protein-like	1.4321	0.666327	0.716241	0.876015	1.60924	-0.286063
LOC_Os01g14580	Isocitrate/isopropylmalate dehydrogenase	0.787397	0.376511	0.397361	1.00023	1.16129	0.0129725
LOC_Os01g14590	Pathogen-related protein-like	1.3877	1.87761	1.69588	1.35781	1.24297	0.00451201
LOC_Os01g14630	Belongs to the FPP GGPP synthase family	0.528501	0.163276	-2.35812	0.183413	0.262473	-2.38191
LOC_Os01g14670	Cupin domain	-0.358778	0.1109	-0.248453	-0.887343	-1.38154	0.0891241
LOC_Os01g14830	Belongs to the universal ribosomal protein uL3 family	-0.676704	-0.866287	-1.66526	-1.58366	-1.62453	-0.0663117
LOC_Os01g14850	Male Flower Specific protein 18	-0.478317	0.0551868	-0.334919	-0.598789	-1.1395	-0.503023
LOC_Os01g14870	belongs to the protein kinase superfamily	0.584339	0.485804	0.825029	1.55199	1.62942	0.0244257
LOC_Os01g14880	expressed protein	-1.86558	-1.98795	-2.49647	-2.23424	-1.2307	-0.751778
LOC_Os01g14890	expressed protein	-0.0551233	-0.965576	-2.23134	-0.72902	-0.724831	-1.34712
LOC_Os01g14900	Phosphate acyltransferases	1.34066	0.815899	2.71763	2.55265	2.76706	2.00513
LOC_Os01g14980	Replication factor A protein 3	-0.393898	-0.756914	-1.24513	-1.5696	-2.24861	-0.351129
LOC_Os01g15000	Lipase (class 3)	2.39265	2.13374	2.60362	3.77685	4.37705	2.10185
LOC_Os01g15100	Domain of unknown function	0.531778	-0.0718935	1.30423	0.854535	2.17463	-0.770494
LOC_Os01g15210	expressed protein	2.9611	3.54061	3.39781	4.00183	4.09606	0.653149
LOC_Os01g15240	Protein of unknown function (DUF295)	-1.10452	-0.943508	-1.57737	-2.16541	-2.40768	-2.12986
LOC_Os01g15270	expressed protein	0.826222	0.678355	0.233581	0.509148	0.940677	1.57957
LOC_Os01g15340	Flowering-promoting factor 1-like protein	0.117798	0.824845	1.83275	0.944105	2.47374	3.72443
LOC_Os01g15350	zinc finger CCCH domain-containing protein	0.821854	0.516906	0.792771	1.13097	1.47148	0.353059
LOC_Os01g15448	expressed protein	-0.668999	-0.79313	-0.947379	-1.68579	-2.09209	-0.127452
LOC_Os01g15490	Phosphoadenosine phosphosulfate reductase family	0.831699	0.754948	0.94949	1.21317	1.32755	0.295139
LOC_Os01g15550	DUF761-associated sequence motif	0.752482	0.898861	1.11853	2.25536	1.93654	0.500087
LOC_Os01g15610	expressed protein	-0.819594	-0.595489	-1.01016	-1.63012	-1.7433	-0.208703
LOC_Os01g15630	Ring finger	0.787971	0.641332	0.932731	1.21165	1.40639	0.136016
LOC_Os01g15640	No apical meristem (NAM) protein	1.91624	2.42857	2.54301	3.37808	3.85008	1.3422
LOC_Os01g15660	dTDP-glucose 4,6-dehydratase activity	-0.389775	-0.73401	-1.03803	-0.902027	-1.1724	-0.164025
LOC_Os01g15770	TLC domain	-0.785475	-0.53079	-0.874614	-1.55809	-1.2678	-0.203478
LOC_Os01g15780	Glycosyl-transferase family 4	-0.109917	-0.324809	-0.610214	-0.808843	-1.0685	0.019665
LOC_Os01g15830	Belongs to the peroxidase family. Classical plant (class III) peroxidase subfamily	-0.326077	0.209734	-0.311495	-0.985886	-1.79021	-0.222477
LOC_Os01g15850	Mediator complex subunit 27	-0.717459	-0.520766	-1.18275	-1.0828	-1.19879	-0.455169
LOC_Os01g15860	PRP1 splicing factor, N-terminal	1.96268	1.47098	2.37767	3.13571	3.80346	0.314543
LOC_Os01g15890	expressed protein	0.72685	0.754329	0.760921	1.95627	2.89041	0.634126
LOC_Os01g15900	Dof domain, zinc finger	2.69406	2.89229	3.14785	3.35554	3.14511	1.28054
LOC_Os01g15970	expressed protein	-0.316781	-0.350699	-0.615444	-1.30121	-1.74048	0.158127
LOC_Os01g16020	Geranylgeranyl diphosphate reductase	-1.27907	-0.741909	-1.32947	-1.78359	-1.90456	-0.753081
LOC_Os01g16030	Belongs to the small GTPase superfamily. Arf family	-0.572491	-0.193727	-0.705146	-1.05307	-1.99098	-0.405405
LOC_Os01g16080	DNA repair REX1-B	0.535979	0.512332	0.969019	1.0647	1.20337	-0.0756466
LOC_Os01g16100	Translin family	-0.231135	-0.622276	-1.06109	-1.19856	-2.25455	-0.537892
LOC_Os01g16120	RING-like zinc finger	-1.51854	-1.1669	-1.21247	-1.02616	-0.492481	-1.15364
LOC_Os01g16140	expressed protein	-0.455285	0.695697	-0.451812	-0.856507	-1.23297	0.223984
LOC_Os01g16200	Belongs to the serpin family	1.96879	0.138471	1.25275	2.87496	3.69045	2.06881
LOC_Os01g16220	Sad1 / UNC-like C-terminal	0.322273	-0.198695	0.121219	1.22889	2.54793	0.14535
LOC_Os01g16310	Belongs to the glycosyl hydrolase 31 family	1.61149	1.66327	1.60352	1.70869	1.48271	0.857502
LOC_Os01g16330	UBA/TS-N domain	0.150586	-0.333969	-0.231041	0.332397	1.15772	0.11157
LOC_Os01g16520	Belongs to the class-I aminoacyl-tRNA synthetase family	0.670233	0.380212	0.876375	0.945847	1.02858	0.11908
LOC_Os01g16660	Protein FAR1-RELATED SEQUENCE 5-like	-1.06566	-1.60335	-1.29107	-2.52249	-3.50862	-0.597761
LOC_Os01g16670	domain in transcription factors and synapse-associated proteins	0.567028	0.346541	0.560545	1.08801	1.39553	-0.0765832
LOC_Os01g16870	Belongs to the argonaute family	0.562803	0.575632	1.01017	1.14701	1.06389	-0.267102
LOC_Os01g16910	Eukaryotic porin	-0.944711	-0.72287	-1.38724	-1.18565	-1.03542	-0.721309
LOC_Os01g16930	presenilin	-0.285993	-0.408963	-1.11302	-0.899858	-0.432381	0.172005
LOC_Os01g16950	RING-like zinc finger	-0.178095	-0.24698	-0.467892	-0.845643	-1.18909	0.336811
LOC_Os01g16960	Belongs to the pyruvate kinase family	0.33314	-0.0809297	0.0855334	0.700518	1.70818	0.899387
LOC_Os01g16980	ubiquitin-protein transferase activity	0.95826	1.95205	1.44238	1.58661	1.02447	0.296295
LOC_Os01g17030	protein folding	0.79567	0.81417	-2.08688	1.62556	3.87592	-3.43073
LOC_Os01g17050	VQ motif	0.45711	0.850098	-0.00664878	0.805124	1.84436	0.326365
LOC_Os01g17070	Trypsin-like peptidase domain	1.04232	1.29862	1.29323	1.49212	1.76117	0.364794
LOC_Os01g17160	DHHC palmitoyltransferase	1.44261	1.54506	1.73599	2.13114	2.03288	0.379679
LOC_Os01g17214	Sugar (and other) transporter	0.886944	0.228245	0.644962	1.62112	2.1975	1.15095
LOC_Os01g17240	Major Facilitator Superfamily	0.535879	0.409087	0.903422	1.72221	2.07571	-1.05801
LOC_Os01g17250	Leucine Rich Repeat	-0.600647	-0.73157	-1.06684	-1.65519	-1.68061	-0.0537166
LOC_Os01g17260	DNA-binding transcription factor activity	0.493896	0.231953	0.682948	0.911818	1.12756	-0.365039
LOC_Os01g17320	Pentacotripeptide-repeat region of PRORP	-0.0850602	-0.16029	0.318779	1.17878	2.03638	-0.499157
LOC_Os01g17330	Binds to the 60S ribosomal subunit and prevents its association with the 40S ribosomal subunit to form the 80S initiation complex in the cytoplasm. May also be involved in ribosome biogenesis	0.313251	-0.14646	1.28175	1.81743	2.67538	-0.85116
LOC_Os01g17390	F-box protein	0.92685	0.906879	1.46502	1.95706	1.95028	-0.282104
LOC_Os01g17396	expressed protein	1.40334	1.5855	1.84345	1.83121	1.83357	0.642922
LOC_Os01g18050	Tubulin is the major constituent of microtubules. It binds two moles of GTP, one at an exchangeable site on the beta chain and one at a non-exchangeable site on the alpha chain	-0.780366	-0.383308	-0.831607	-1.2943	-2.00961	-0.408319
LOC_Os01g18060	BEST Arabidopsis thaliana protein match is glycosyltransferase family protein 2 (TAIR AT5G60700.1)	-0.97898	-1.02038	-1.27588	-2.6454	-2.33462	-0.13993
LOC_Os01g18080	expressed protein	0.621796	1.05399	0.662334	0.710999	1.34006	0.45306
LOC_Os01g18090	expressed protein	2.1733	1.95983	2.88138	4.12892	5.88986	2.29052
LOC_Os01g18100	Rhomboid family	0.024652	-0.377147	-0.126627	0.939595	3.62573	0.867853
LOC_Os01g18220	expressed protein	0.511025	1.45209	1.6611	1.72298	1.42407	0.744918
LOC_Os01g18240	Myb-like DNA-binding domain	-0.105699	0.0421893	1.14145	0.805417	0.695249	-0.749666
LOC_Os01g18360	Aux IAA proteins are short-lived transcriptional factors that function as repressors of early auxin response genes at low auxin concentrations	0.606803	0.738821	1.77991	1.19253	0.336811	-0.136406
LOC_Os01g18400	Chitinase class I	-0.290272	-1.58844	-3.10502	-2.25221	-2.35942	-0.225202
LOC_Os01g18450	expressed protein	1.15427	1.90736	1.23232	0.885864	-0.527472	-1.23411
LOC_Os01g18620	Transferase family	-3.44646	-3.38909	-2.7397	-3.6153	-1.64121	-1.25329
LOC_Os01g18630	Aminotransferase class-V	-0.349745	-0.235561	0.446345	1.0704	1.68627	-1.19571
LOC_Os01g18670	ABC transporter transmembrane region	0.637916	1.26447	1.66838	1.61753	1.49828	0.684384
LOC_Os01g18800	Non-specific serine threonine protein kinase	0.605539	0.682065	1.12507	1.02059	0.724802	-0.417471
LOC_Os01g19130	Protein phosphatase 2C	1.12121	1.92288	1.46243	2.0063	2.85723	0.883716
LOC_Os01g19170	Right handed beta helix region	1.03023	1.10193	0.344889	0.164156	-0.967401	1.42408
LOC_Os01g19330	RNA polymerase II transcription regulator recruiting activity	0.344077	1.83663	-0.0768633	-0.539107	0.730174	2.04146
LOC_Os01g19390	Phosphate acyltransferases	-0.278581	-0.79326	-1.34521	-2.24063	-1.70669	0.594323
LOC_Os01g19548	Pentatricopeptide repeat domain	-0.63256	-0.847956	-0.68711	-0.670267	-2.16916	-1.21946
LOC_Os01g19694	sequence-specific DNA binding	-2.89846	-2.3803	0.618221	-3.13896	-2.72092	-0.982354
LOC_Os01g19740	CP12	-0.0162116	0.00349742	1.20283	2.89803	3.78172	-1.3701
LOC_Os01g19820	Universal stress protein family	-1.06058	-1.59832	-2.20369	-1.96893	-2.02907	-0.319604
LOC_Os01g19870	Protein of unknown function (DUF616)	1.02414	1.10704	1.40003	1.60768	1.45578	-0.0789335
LOC_Os01g19880	Domain of unknown function (DUF4228)	1.18897	1.18616	1.28797	1.91099	1.78228	-0.247493
LOC_Os01g19940	Belongs to the endosulfine family	0.487643	0.838766	0.784764	1.05089	1.4716	-0.187782
LOC_Os01g20160	Cation transport protein	-2.33376	-2.49549	-2.91236	-5.96967	-5.86712	-0.445738
LOC_Os01g20206	Methyltransferase domain	3.3496	2.60374	3.48903	4.77372	6.30159	2.80603
LOC_Os01g20780	expressed protein	-0.447501	0.502124	-0.832435	-0.363065	-0.17759	1.19021
LOC_Os01g20830	Heavy-metal-associated domain	-1.71209	-2.37787	-3.17584	-2.30837	-2.21644	-2.32086
LOC_Os01g20840	lipase class 3 family protein	0.476509	0.53558	0.85894	0.960518	1.20503	-0.222287
LOC_Os01g20860	PLD-like domain	1.23485	1.10508	1.83347	2.19963	2.16256	0.122678
LOC_Os01g20910	RING-H2 zinc finger domain	1.47524	1.09074	1.28238	2.01796	2.35391	-0.0992659
LOC_Os01g20940	Actin-fragmin kinase, catalytic	-0.340672	-0.223119	-0.330857	-0.360658	-1.09681	0.268906
LOC_Os01g21034	Pectinesterase	-0.245514	0.290838	-0.0515677	-0.564311	-1.60351	0.238488
LOC_Os01g21120	DNA-binding domain in plant proteins such as APETALA2 and EREBPs	0.728083	0.862466	0.590309	1.4308	2.6912	1.32852
LOC_Os01g21144	Protein of unknown function (DUF3615)	1.07656	0.391777	0.110891	1.41234	2.10755	0.828847
LOC_Os01g21160	Dihydrolipoamide acetyltransferase component of pyruvate dehydrogenase complex	1.19473	0.489319	0.683272	1.49313	2.37252	2.12369
LOC_Os01g21180	PUA domain	-0.35495	-0.395061	-0.904638	-0.774861	-1.20378	-0.468155
LOC_Os01g21250	Late embryogenesis abundant protein	2.53645	2.96792	2.86932	3.59576	3.63548	1.03824
LOC_Os01g21300	Serine aminopeptidase, S33	0.017055	1.50638	1.80774	1.34091	0.946059	1.10115
LOC_Os01g21450	expressed protein	0.692999	0.539488	0.936601	1.21232	1.5758	0.387774
LOC_Os01g21560	Serine aminopeptidase, S33	0.345998	0.652233	0.928319	1.22566	0.906774	-0.267293
LOC_Os01g21590	Myb/SANT-like DNA-binding domain	-1.01295	1.00102	-1.3174	-1.46624	-0.845767	0.588037
LOC_Os01g21610	abc1,atabc1,atath10	1.17146	1.25832	1.37994	1.23862	1.03822	0.352441
LOC_Os01g21630	Hydrolyzes acetyl esters in homogalacturonan regions of pectin. In type I primary cell wall, galacturonic acid residues of pectin can be acetylated at the O-2 and O-3 positions. Decreasing the degree of acetylation of pectin gels in vitro alters their physical properties	-1.00744	-0.640506	-0.575704	-1.81911	-1.74027	1.08932
LOC_Os01g21960	Protein kinase domain	-0.27754	-0.0940209	-0.0608441	-0.715367	-1.03891	-0.0432577
LOC_Os01g22080	expressed protein	0.982338	0.205739	0.761014	1.30212	1.97535	0.188834
LOC_Os01g22230	Belongs to the peroxidase family. Classical plant (class III) peroxidase subfamily	-1.09526	-0.818689	-1.19669	-1.58359	-2.29019	0.307534
LOC_Os01g22249	Belongs to the peroxidase family. Classical plant (class III) peroxidase subfamily	-0.131535	0.259011	0.645713	1.00759	1.24496	2.21958
LOC_Os01g22336	Belongs to the peroxidase family. Classical plant (class III) peroxidase subfamily	-1.13624	-0.919539	-1.13479	-2.08685	-2.33113	0.792946
LOC_Os01g22430	F-Box protein	-0.504021	-1.10616	-1.08092	-1.1962	-0.539256	-0.147377
LOC_Os01g22520	Dihydrolipoyl dehydrogenase	0.712142	0.645257	0.818856	1.45264	1.787	0.114379
LOC_Os01g22560	glycerol-3-phosphate acyltransferase	-0.7269	-0.811573	-2.20648	-2.82146	-1.89611	-3.34511
LOC_Os01g22590	Glycosyl hydrolases family 28	1.63629	1.82887	2.36988	2.91471	4.20395	1.56046
LOC_Os01g22600	Belongs to the mitochondrial carrier (TC 2.A.29) family	1.78415	1.65779	1.93329	2.38587	2.84499	0.24751
LOC_Os01g22630	YT521-B-like domain	1.31717	0.432798	1.00344	2.04311	3.2577	0.32669
LOC_Os01g22900	Alkaline and neutral invertase	1.87367	1.73429	1.11309	1.53975	1.69312	0.559415
LOC_Os01g22954	Belongs to the peptidase S10 family	-1.32882	-1.29675	-0.235347	-1.67064	-2.83555	-0.309713
LOC_Os01g22980	Belongs to the peptidase S10 family	-0.199001	-0.940492	-1.6496	-0.715378	-0.709984	-2.36168
LOC_Os01g22990	expressed protein	-0.700741	-0.890042	-1.37907	-1.63754	-1.67057	-1.02097
LOC_Os01g23640	JAB/MPN domain	0.514674	0.374143	0.721994	0.837204	1.19835	0.187781
LOC_Os01g23740	Belongs to the protein disulfide isomerase family	-0.659833	-0.566305	-1.04288	-1.19966	-1.30629	-0.210998
LOC_Os01g24020	Belongs to the complex I LYR family	-0.796096	-0.605526	-0.94178	-1.44066	-1.9609	-0.561767
LOC_Os01g24070	GATA zinc finger	0.827535	0.863093	1.02046	1.23535	1.53401	-0.685734
LOC_Os01g24710	Dirigent proteins impart stereoselectivity on the phenoxy radical-coupling reaction, yielding optically active lignans from two molecules of coniferyl alcohol in the biosynthesis of lignans, flavonolignans, and alkaloids and thus plays a central role in plant secondary metabolism	0.610902	-0.406265	-0.503929	-1.386	-0.878976	6.13149
LOC_Os01g24750	serine threonine-protein phosphatase	0.749902	0.789777	0.769694	1.08355	1.51647	0.0737254
LOC_Os01g24764	expressed protein	3.37232	1.00164	0.909113	3.32272	2.54982	1.548
LOC_Os01g24940	Poly (ADP-ribose) polymerase	-0.647231	-0.342146	-1.49647	-1.48826	-3.27778	-0.495254
LOC_Os01g25370	Ulp1 protease family, C-terminal catalytic domain	0.457837	0.386718	0.417697	0.833077	1.22475	0.10978
LOC_Os01g25386	ABC transporter transmembrane region	1.17449	1.37553	1.22714	2.09477	2.1814	0.327811
LOC_Os01g25440	Belongs to the thiamine pyrophosphokinase family	0.783078	0.742695	1.09073	0.763728	0.573931	-0.132951
LOC_Os01g25484	oxidoreductase activity, acting on other nitrogenous compounds as donors, iron-sulfur protein as acceptor	-0.263585	-0.697749	-1.4712	-0.731388	-0.652575	-1.6025
LOC_Os01g25500	propanoyl-CoA C-acyltransferase activity	-1.90945	-2.32412	-2.21674	-2.78166	-4.73029	-0.498925
LOC_Os01g25920	expressed protein	2.35418	0.583516	0.353197	2.27899	1.57025	0.493512
LOC_Os01g26020	expressed protein	-0.426361	-0.893976	-0.457414	-0.922951	-1.19126	0.0695004
LOC_Os01g26120	Belongs to the Casparian strip membrane proteins (CASP) family	-0.395118	-0.574995	-1.36071	-1.27609	-1.28158	0.128303
LOC_Os01g26160	Protein HASTY 1 isoform X1	1.18732	0.306752	0.560519	1.84736	2.80219	-0.207577
LOC_Os01g26280	Wall-associated receptor kinase	-0.699145	-2.39291	-1.78076	-1.63368	-2.15382	-0.570041
LOC_Os01g26940	RNA recognition motif	1.04912	-0.088812	0.821797	1.69244	1.34417	-0.313356
LOC_Os01g27020	Protein kinase domain	2.03254	1.04461	1.36502	3.39147	1.75779	1.10227
LOC_Os01g27040	chromatin-remodeling complex ATPase	1.52231	2.35792	-0.0808261	2.40828	1.75279	-0.129938
LOC_Os01g27210	Belongs to the GST superfamily	1.9882	3.50849	3.89831	3.6467	3.98895	1.16345
LOC_Os01g27230	NADH:flavin oxidoreductase / NADH oxidase family	0.7916	0.51136	2.30685	3.33311	4.63915	0.246989
LOC_Os01g27340	Belongs to the GST superfamily	3.70448	2.75873	3.75298	4.63392	5.51574	1.67784
LOC_Os01g28450	Cysteine-rich secretory protein family	-0.784136	-0.810313	-2.15058	-1.39913	-2.5704	-0.876447
LOC_Os01g28500	Belongs to the CRISP family	-0.246885	-0.0216274	-0.248938	-0.309243	0.157598	2.43846
LOC_Os01g28680	WD domain, G-beta repeat	1.17135	1.54736	1.78629	2.17818	1.7537	-0.62372
LOC_Os01g28730	Protein kinase domain	1.71622	2.14432	2.04438	2.156	1.72429	0.89193
LOC_Os01g28790	Proline-rich nuclear receptor coactivator motif	0.650983	1.10327	0.391325	0.846055	1.29471	0.388384
LOC_Os01g28840	Voltage-dependent anion channel	1.20993	1.48382	2.27583	2.65027	3.50859	0.280492
LOC_Os01g29104	expressed protein	-1.24672	-1.73148	-1.83393	-2.87155	-4.46137	-0.109602
LOC_Os01g29150	Belongs to the cytochrome P450 family	0.43231	1.3596	1.07353	0.569322	0.597867	-0.569607
LOC_Os01g29180	expressed protein	-1.39887	-1.27784	-1.63597	-2.33724	-1.86345	-0.00780456
LOC_Os01g29409	tRNA methyltransferase	0.771066	0.517864	0.975576	1.69806	2.35975	-0.202128
LOC_Os01g29450	expressed protein	0.209191	-1.02339	-0.0680368	1.00066	1.59079	-0.429068
LOC_Os01g29690	expressed protein	-2.34481	-0.709325	-3.49428	-3.2559	-3.08521	0.698854
LOC_Os01g29804	expressed protein	2.62859	0.651208	1.7643	2.60116	3.37395	3.65867
LOC_Os01g29830	expressed protein	1.01278	0.992111	1.14184	1.33014	1.12256	0.434269
LOC_Os01g31370	Protein of unknown function (DUF563)	2.13299	3.28188	2.85191	3.61733	4.26093	2.42672
LOC_Os01g31450	expressed protein	2.51756	0.721354	2.25147	3.25635	4.66949	3.53261
LOC_Os01g31494	expressed protein	-1.35038	-1.267	-2.02585	-2.36736	-2.49374	0.238234
LOC_Os01g31570	expressed protein	0.328867	0.509861	0.352961	1.02787	1.29837	-0.217718
LOC_Os01g31610	Tyrosyl-tRNA synthetase	0.344771	0.565637	0.9896	1.21448	1.18781	-0.481788
LOC_Os01g31629	Mediator of RNA polymerase II transcription subunit	-0.23352	-0.298834	-0.710627	-1.02189	-1.20585	-0.1246
LOC_Os01g31690	Manganese-stabilising protein / photosystem II polypeptide	-0.145355	-0.647611	-1.07598	-0.354425	-0.363365	-1.48708
LOC_Os01g31800	Histone H2A	-0.627784	-0.142137	-1.11426	-1.49532	-2.7905	-0.995399
LOC_Os01g31810	expressed protein	-0.383864	-0.786598	-1.1313	-0.903121	-1.38059	0.178595
LOC_Os01g31870	Natural resistance-associated macrophage protein	-0.550384	-1.05749	-1.65416	-0.993545	-0.735096	-0.788079
LOC_Os01g31940	Purine nucleobase transmembrane transport	-0.665285	-0.730201	-1.30781	-0.834316	-1.32594	-0.757591
LOC_Os01g32120	calmodulin	-1.44787	-2.09296	-2.08804	-2.31641	-3.37505	-0.357713
LOC_Os01g32130	zinc finger	-0.506747	-0.888507	-0.937414	-1.08115	-1.39364	-0.756664
LOC_Os01g32259	expressed protein	2.12535	2.20167	2.62094	1.9464	1.85183	0.184321
LOC_Os01g32280	Integral membrane protein DUF92	-0.11326	-0.051662	-0.426182	-0.758109	-1.13485	-0.290306
LOC_Os01g32380	expressed protein	0.893259	1.84122	1.16552	1.21809	1.95732	-1.10183
LOC_Os01g32460	expressed protein	-1.03242	-0.87595	-0.731953	-0.622258	-0.896961	-2.8168
LOC_Os01g32560	expressed protein	-1.35931	-0.57156	-2.08566	-2.39802	-1.45122	-0.808358
LOC_Os01g32660	mitogen activated protein kinase kinase	0.923302	0.999996	1.26095	1.31049	1.67668	0.301272
LOC_Os01g32670	expressed protein	1.72919	0.353721	1.8709	3.23453	4.83318	1.00166
LOC_Os01g32770	Lateral organ boundaries (LOB) domain	-1.58748	0.511917	-2.0755	-1.85108	-1.05975	0.1982
LOC_Os01g32780	Universal stress protein family	0.635756	0.541976	0.795837	2.16528	3.51134	1.72247
LOC_Os01g32800	PCI domain	-0.332186	-0.32235	-0.834809	-0.706395	-1.06147	-0.169578
LOC_Os01g32840	expressed protein	1.12793	0.965301	1.12538	1.10837	1.79774	0.0830171
LOC_Os01g32849	expressed protein	0.613032	0.42245	0.601061	1.19568	1.49452	-0.512182
LOC_Os01g32864	expressed protein	-0.349297	-0.805426	-0.776642	-1.81756	-1.45972	-0.318038
LOC_Os01g32980	Belongs to the mitochondrial carrier (TC 2.A.29) family	0.998818	1.04779	0.982235	1.44452	1.26182	0.374158
LOC_Os01g33000	Protein of unknown function (DUF789)	1.14365	1.59935	1.21933	1.74419	2.12919	0.181037
LOC_Os01g33040	Belongs to the TRAFAC class myosin-kinesin ATPase superfamily. Kinesin family	-0.473726	0.111637	-0.0767765	-0.250456	-1.71391	-1.5181
LOC_Os01g33080	Calponin homology (CH) domain	-0.289779	-0.0269588	0.336796	-0.233672	-1.11513	-0.274448
LOC_Os01g33160	Stress responsive A/B Barrel Domain	-1.10316	-0.137404	-0.745251	-2.21715	-2.25579	-0.415632
LOC_Os01g33204	expressed protein	-0.374081	-0.300855	-0.928642	-1.12093	-0.791678	0.0447754
LOC_Os01g33230	Glycosyltransferase family 28 C-terminal domain	0.771257	1.05589	1.26199	1.07752	0.491714	0.098091
LOC_Os01g33420	Alpha galactosidase A	-0.3533	-0.443762	-0.466197	-0.891319	-1.30511	0.106763
LOC_Os01g33450	expressed protein	-1.02028	-1.45725	-1.6533	-1.5092	-0.872568	-0.23829
LOC_Os01g34010	embryo sac abortion	-2.40047	-4.13417	-4.20499	-1.56275	1.31176	3.97562
LOC_Os01g34080	Armadillo/beta-catenin-like repeats	-0.776476	-0.689322	-1.1577	-0.992428	0.275747	0.194048
LOC_Os01g34480	Male sterility protein	0.730364	1.05465	1.27004	1.65905	1.64904	0.306472
LOC_Os01g34560	3-ketoacyl-CoA synthase	1.40252	1.43215	1.5297	1.9171	1.66241	0.923869
LOC_Os01g34610	SANTA (SANT Associated)	-0.231785	-0.22855	-0.16867	-0.583355	-1.06498	-0.246942
LOC_Os01g34614	DNA-directed RNA	-0.490499	-0.584133	-0.852925	-1.26756	-0.81284	-0.387248
LOC_Os01g34690	Protein of unknown function (DUF642)	0.301911	0.742701	1.07708	1.00348	0.30386	0.694424
LOC_Os01g34790	Cotton fibre expressed protein	-0.934977	-0.573166	-1.02646	-0.0778704	-0.40131	-1.57875
LOC_Os01g35040	Ubiquitin fusion degradation protein UFD1	-0.00439435	-0.146662	-0.274615	0.447265	1.94304	0.4687
LOC_Os01g35170	Putative methyltransferase	0.54749	0.376236	0.739109	1.13317	1.19341	0.0825072
LOC_Os01g35230	Belongs to the iron ascorbate-dependent oxidoreductase family	0.254736	-0.196868	-2.78068	-0.969535	-3.22776	-0.325227
LOC_Os01g35330	expressed protein	-0.752235	-1.10165	-0.309673	-1.42379	-1.68797	0.195311
LOC_Os01g35930	expressed protein	-0.627291	-0.642601	-0.907654	-1.04195	-1.25826	-0.0118381
LOC_Os01g36080	Protein kinase and PP2C-like domain-containing protein	1.20578	1.24079	1.4754	1.89309	2.04914	0.703281
LOC_Os01g36130	bZIP transcription factor	-1.0436	-1.16709	-0.714034	-1.29861	-4.23898	0.222596
LOC_Os01g36229	expressed protein	-1.14543	-1.08604	-1.26495	-2.14907	-2.22741	-0.336214
LOC_Os01g36240	Belongs to the peroxidase family. Classical plant (class III) peroxidase subfamily	-0.651914	-0.239699	-0.610434	-0.90614	-1.46569	-0.358926
LOC_Os01g36294	Belongs to the cytochrome P450 family	-1.73387	-1.94239	-2.40969	-2.13661	-1.80922	-2.67755
LOC_Os01g36350	Belongs to the cytochrome P450 family	-0.324504	-0.979159	-1.03617	-1.41534	-1.25544	-1.26429
LOC_Os01g36410	expressed protein	-4.47213	-2.11222	-4.71605	-3.27416	-6.77416	-3.02313
LOC_Os01g36580	EamA-like transporter family	-0.737142	-0.648505	-1.18149	-2.55103	-2.9873	-0.532583
LOC_Os01g36600	PPR repeat	-1.37282	-1.65325	-1.2747	-1.43041	-1.15791	-0.787947
LOC_Os01g36620	Pectate lyase	-0.618229	-0.609079	-1.25226	-1.6279	-1.70459	0.18547
LOC_Os01g36640	NB-ARC domain	-0.327734	-0.338686	-0.391069	-1.14984	-1.83893	-0.00312096
LOC_Os01g36660	Neprosin	-0.0792544	0.167519	0.237684	-0.244958	-1.33072	0.00466768
LOC_Os01g36720	High affinity nitrate transporter	1.24443	2.68909	4.03785	3.67411	2.3849	-1.1962
LOC_Os01g36890	expressed protein	0.0617729	0.155233	0.143824	0.605711	1.0181	-0.507335
LOC_Os01g36950	Development and cell death domain	0.408304	0.861716	0.812283	1.42928	1.74817	0.548288
LOC_Os01g36970	expressed protein	0.60308	1.16677	1.1925	1.33679	0.857848	0.118143
LOC_Os01g37000	Neprosin activation peptide	-1.32047	-1.35728	-1.32995	-4.41072	-2.25497	7.58351
LOC_Os01g37090	expressed protein	-0.757918	-0.55607	-1.16517	-0.972313	-1.48366	-0.414044
LOC_Os01g37110	Protein ABIL2-like isoform X1	0.342148	0.946875	1.56804	1.52788	2.02007	-0.662994
LOC_Os01g37130	Protein phosphatase 2C	0.0365543	-0.0256997	0.172647	0.62447	0.712325	-1.47602
LOC_Os01g37200	expressed protein	-2.38368	0.818037	-3.39624	0.137097	3.79292	5.12465
LOC_Os01g37350	expressed protein	1.50403	1.71551	1.5397	2.13979	3.50499	3.86524
LOC_Os01g37460	Zn-finger in Ran binding protein and others	-0.446217	-0.950016	-2.47913	-1.47453	-0.459743	-1.33415
LOC_Os01g37560	Domain of unknown function (DUF1977)	0.536113	0.635392	0.84888	0.937816	1.14047	0.129328
LOC_Os01g37590	POT family	-0.573467	-0.951534	-1.57712	-0.981925	-0.817458	-2.04569
LOC_Os01g37600	Protein of unknown function (DUF724)	0.851457	1.66261	2.92019	3.13033	3.24555	1.40411
LOC_Os01g37690	Belongs to the Ca(2 ) cation antiporter (CaCA) (TC 2.A.19) family	1.42611	1.58278	1.05081	1.48128	1.07963	-0.163145
LOC_Os01g37842	PHAX RNA-binding domain	1.14121	0.468928	0.76072	1.70487	2.56297	0.18689
LOC_Os01g37950	expressed protein	-1.12281	-1.05314	-1.13272	-1.40053	-0.936168	0.0478334
LOC_Os01g38100	expressed protein	-1.6995	-2.33891	-1.73964	-3.07273	-1.21095	-0.410579
LOC_Os01g38229	Peptidyl-prolyl cis-trans isomerase	-1.47064	-1.71343	-0.875624	-2.39787	-1.14253	-3.41945
LOC_Os01g38490	iron import into the mitochondrion	-0.994082	-1.543	-2.1849	-1.45567	-1.80458	-0.701339
LOC_Os01g38530	flower development	2.78087	3.04125	3.46493	3.98145	4.17407	1.01086
LOC_Os01g38580	Retinal pigment epithelial membrane protein	-2.25417	-1.18567	-0.502574	-1.72849	-1.51872	0.0029588
LOC_Os01g38650	helix loop helix domain	2.78503	3.58527	4.1414	4.78656	5.59807	1.61054
LOC_Os01g38980	Short calmodulin-binding motif containing conserved Ile and Gln residues.	0.763973	0.716224	0.188052	1.13412	2.02377	0.571489
LOC_Os01g39010	ribosomal protein L34	-0.779635	-1.11	-1.51312	-1.69378	-2.46218	-0.367656
LOC_Os01g39100	zinc finger	0.486478	0.991147	1.45874	1.28911	1.67505	0.601953
LOC_Os01g39134	EF-hand domain pair	-0.621318	-0.403844	-0.796889	-1.15481	-1.0182	0.0911621
LOC_Os01g39136	expressed protein	0.892498	-0.326189	0.93199	3.93559	6.8152	3.88033
LOC_Os01g39270	NAD-binding of NADP-dependent 3-hydroxyisobutyrate dehydrogenase	0.780512	0.703144	0.969733	1.1293	1.0101	0.487547
LOC_Os01g39310	GTP-binding protein that may be involved in cell development	0.464823	0.395635	0.523476	0.832748	1.08412	0.0393557
LOC_Os01g39330	helix loop helix domain	2.36672	2.53659	2.34489	2.64322	2.97727	1.05373
LOC_Os01g39650	Programmed cell death protein 2, C-terminal putative domain	-1.67708	-2.15169	-2.4009	-2.99207	-5.78297	-1.05433
LOC_Os01g39770	Calcineurin B-like protein	0.363451	0.602336	1.01706	0.957205	1.24672	-0.340981
LOC_Os01g39810	Alg9-like mannosyltransferase family	-1.05149	-0.655516	-1.0483	-1.30964	-1.29207	-0.520203
LOC_Os01g39830	beta-galactosidase	0.32093	0.966098	1.21261	1.1619	0.780046	0.43112
LOC_Os01g39860	Belongs to the iron ascorbate-dependent oxidoreductase family	-0.0962488	-0.24563	-0.992811	-1.07554	-1.80573	-0.356684
LOC_Os01g39960	Lycopene cyclase protein	-0.490532	-1.05729	-1.20177	-0.651933	-0.632357	-0.971409
LOC_Os01g39970	Universal stress protein family	2.31005	2.52793	2.27229	2.71835	2.82648	1.32146
LOC_Os01g40070	DDE superfamily endonuclease	0.253671	0.861312	0.153203	0.790673	1.69157	0.34412
LOC_Os01g40094	Serine/threonine phosphatases, family 2C, catalytic domain	0.859357	0.621448	0.806661	1.49089	1.66751	0.00955873
LOC_Os01g40110	LYAR-type C2HC zinc finger	-0.538943	-0.554551	-0.617549	-1.22361	-1.40572	-0.257104
LOC_Os01g40120	erythrocyte development	-1.52031	-1.53216	-1.60906	-2.38602	-1.71034	-0.38402
LOC_Os01g40190	Cotton fibre expressed protein	1.35003	1.5521	1.14807	1.73554	1.75447	0.305353
LOC_Os01g40260	DNA binding domain	2.83214	3.45519	4.44408	4.81385	5.40297	1.1139
LOC_Os01g40310	Protein of unknown function (DUF1118)	0.0406353	0.0548703	-0.864034	-0.47873	-0.640811	-1.29831
LOC_Os01g40340	SIT4 phosphatase-associated protein	0.458384	0.493457	0.607883	0.901978	1.02491	0.151388
LOC_Os01g40480	C2 domain	-0.0482183	-0.0330729	0.924798	1.09129	1.61564	0.841936
LOC_Os01g40580	prohibitin homologues	2.06919	1.60832	1.37606	2.02427	1.98397	2.59525
LOC_Os01g40630	Cytokinin-activating enzyme working in the direct activation pathway. Phosphoribohydrolase that converts inactive cytokinin nucleotides to the biologically active free-base forms	0.822989	1.12216	1.20704	1.64317	1.64501	-1.03054
LOC_Os01g40670	single-stranded telomeric DNA binding	0.607111	0.549791	0.810071	1.20566	1.403	0.10133
LOC_Os01g40700	expressed protein	-0.395642	-0.604816	-0.346009	-0.856554	-1.1283	-0.0983815
LOC_Os01g40710	One-helix protein	1.08822	1.24254	1.30826	1.81605	1.82429	-0.267387
LOC_Os01g40750	expressed protein	-0.525951	-0.662534	-0.985648	-0.99218	-1.30615	-0.276465
LOC_Os01g40860	Belongs to the aldehyde dehydrogenase family	1.38844	1.87265	2.24253	2.86915	2.80622	0.424714
LOC_Os01g40870	Belongs to the aldehyde dehydrogenase family	0.419353	0.687274	0.857091	2.40002	3.04469	-1.75543
LOC_Os01g40950	Arabinogalactan peptide	1.11334	2.26799	1.13291	0.686725	3.98448	4.99125
LOC_Os01g40980	Regulator of telomere elongation helicase 1	-0.916766	-0.861755	-0.566283	-0.657184	-1.68628	-0.537886
LOC_Os01g41030	Ribosomal L25p family	-0.967598	-0.672963	-1.08417	-1.59648	-1.7362	-0.399318
LOC_Os01g41040	Integral membrane protein S linking to the trans Golgi network	0.271226	0.715824	0.930575	0.933308	1.04422	0.372522
LOC_Os01g41120	Leucine rich repeat	0.0752266	-0.355983	-0.747253	-1.63209	-1.59872	0.651903
LOC_Os01g41160	FAD dependent oxidoreductase	-0.203789	-0.818782	-0.170379	0.745846	0.870026	-2.53869
LOC_Os01g41210	expressed protein	-0.949028	-1.03064	-1.95396	-2.01873	-2.46443	0.375501
LOC_Os01g41220	Protein of unknown function, DUF538	-0.30387	-0.433207	-1.02636	-1.06117	-0.552965	-0.0129799
LOC_Os01g41250	FBD	-0.720355	-0.306825	-2.18959	-1.39271	-1.00742	0.219369
LOC_Os01g41430	UDP-GLUCOSE-DEPENDENT GLYCOSYLTRANSFERASE 703A4	2.29704	4.08951	3.82661	3.84789	3.89397	3.04064
LOC_Os01g41640	expressed protein	-0.49812	-0.448778	-0.641829	-0.54233	-1.37634	-0.632998
LOC_Os01g41650	PPR repeat family	1.36127	1.37613	1.55871	1.90164	2.40364	1.13224
LOC_Os01g41710	The light-harvesting complex (LHC) functions as a light receptor, it captures and delivers excitation energy to photosystems with which it is closely associated	-0.468587	-0.75917	-1.4547	-0.910222	-1.18843	-2.0677
LOC_Os01g41730	belongs to the protein kinase superfamily	0.267037	0.688983	1.04581	0.743854	0.285982	0.0162985
LOC_Os01g41810	Belongs to the cytochrome P450 family	1.04413	0.609113	0.445851	1.53156	2.46713	-0.579276
LOC_Os01g41820	Belongs to the cytochrome P450 family	0.161048	-0.21809	-0.72558	-0.637272	-0.782006	-2.29432
LOC_Os01g41900	Myb-like DNA-binding domain	2.10312	2.61735	2.75303	2.86866	2.83162	0.48779
LOC_Os01g41910	Leucine Rich Repeat	1.404	1.27044	1.7148	2.41812	2.46858	0.855455
LOC_Os01g42000	expressed protein	1.91754	2.27944	3.00231	1.37567	2.68024	2.94956
LOC_Os01g42030	Belongs to the AAA ATPase family	0.475118	0.577959	1.20774	1.64873	2.21732	0.495737
LOC_Os01g42060	beta-propeller repeat	3.1964	2.82994	2.77564	3.9897	3.84381	2.10657
LOC_Os01g42070	Belongs to the TRAFAC class myosin-kinesin ATPase superfamily. Kinesin family	-0.98164	-0.348358	-0.925626	-1.07811	-2.02755	-1.6763
LOC_Os01g42120	expressed protein	-0.765273	-0.215571	-1.62585	-1.37005	-1.92477	-0.391375
LOC_Os01g42140	expressed protein	0.412176	0.133955	0.336724	0.889258	1.85697	0.497198
LOC_Os01g42190	DnaJ domain	3.25741	4.83298	3.37272	5.19302	7.25398	2.2344
LOC_Os01g42234	Amino acid permease	2.97681	3.93361	4.29533	3.39928	2.5557	0.782119
LOC_Os01g42260	WD domain, G-beta repeat	0.495257	0.501172	0.894803	1.09609	1.27738	0.293667
LOC_Os01g42294	Protein kinase domain	-0.574848	-0.342035	-0.38791	-0.717493	-1.20488	-0.159471
LOC_Os01g42380	Belongs to the ABC transporter superfamily. ABCG family. PDR (TC 3.A.1.205) subfamily	2.48832	2.68656	3.70834	4.85904	5.40141	1.89911
LOC_Os01g42410	Belongs to the ABC transporter superfamily. ABCG family. PDR (TC 3.A.1.205) subfamily	0.970208	1.33437	1.94275	1.4601	1.33439	0.56813
LOC_Os01g42460	BAH domain	0.145705	0.173034	0.918506	1.12362	1.40446	-0.210182
LOC_Os01g42470	Acetyltransferase (GNAT) domain	-0.630602	-0.547221	-1.19406	-0.701778	-0.972753	-0.309369
LOC_Os01g42510	expressed protein	-0.715422	-0.328192	-0.537862	-1.10771	-1.28598	-1.12599
LOC_Os01g42690	Phospholipase/Carboxylesterase	0.890202	0.520126	0.910149	1.82082	2.37582	0.82632
LOC_Os01g42700	Protein of unknown function (DUF1644)	1.44103	1.54839	1.99343	2.11001	2.17594	0.118581
LOC_Os01g42710	response to stimulus	-0.452637	-0.550924	-0.522947	-0.678167	-1.87634	0.384192
LOC_Os01g42730	GDSL-like Lipase/Acylhydrolase	1.6299	1.68087	1.45725	1.37176	1.29363	0.161875
LOC_Os01g42780	Belongs to the peptidase C1 family	-2.5663	-2.52819	-7.65548	-3.2461	-4.50149	2.64019
LOC_Os01g42810	GDSL/SGNH-like Acyl-Esterase family found in Pmr5 and Cas1p	0.997164	0.911776	1.01007	1.60067	2.22221	-0.161513
LOC_Os01g42860	Potato inhibitor I family	0.717528	0.361922	0.521589	0.623379	1.89753	3.86682
LOC_Os01g42900	ABC-2 type transporter	-0.398602	-0.334112	-0.916063	-1.69281	-2.63407	0.00638935
LOC_Os01g42960	Thioredoxin	0.855191	1.30187	1.71834	1.47006	0.565973	-0.209692
LOC_Os01g42980	Belongs to the universal ribosomal protein uL22 family	-0.481719	-0.609707	-0.865779	-0.903124	-1.347	0.0961782
LOC_Os01g43010	expressed protein	-1.03491	-0.752611	-1.84249	-1.62797	-1.64026	-0.847722
LOC_Os01g43020	Catalyzes the ATP-dependent amination of UTP to CTP with either L-glutamine or ammonia as the source of nitrogen	0.0764848	0.0635363	0.666425	0.795463	1.1523	-0.191872
LOC_Os01g43050	expressed protein	0.602613	0.77277	1.03777	0.852772	-0.00639276	-0.294045
LOC_Os01g43080	Exonuclease	0.717254	1.32302	1.14799	1.93801	3.03965	1.01971
LOC_Os01g43090	Aldo/keto reductase family	-1.06684	-0.951564	-0.451535	-0.280941	-0.52237	-1.54039
LOC_Os01g43110	expressed protein	0.131614	0.711616	0.914259	1.54244	2.31753	-0.770461
LOC_Os01g43120	Belongs to the DEAD box helicase family	0.288221	0.551237	0.780244	1.14689	1.1608	0.0851924
LOC_Os01g43130	Belongs to the DEAD box helicase family	0.607691	0.598815	0.759168	1.03448	0.836115	0.120681
LOC_Os01g43150	Belongs to the AAA ATPase family	0.937952	0.811416	1.12981	1.49564	1.45198	-0.38286
LOC_Os01g43270	Belongs to the UDP-glycosyltransferase family	-1.43314	-2.17309	-2.51512	-1.77545	-1.37699	-1.58081
LOC_Os01g43280	UDP-glucoronosyl and UDP-glucosyl transferase	1.35068	1.34144	1.21347	1.32152	1.96005	0.0547007
LOC_Os01g43320	Transmembrane amino acid transporter protein	0.919011	0.994356	1.12482	1.28488	1.25379	1.68351
LOC_Os01g43350	Protein of unknown function (DUF1221)	0.0628717	0.0404618	-0.0793551	-0.0358387	-1.8484	0.563661
LOC_Os01g43370	expressed protein	0.739984	0.965291	1.24225	1.59188	1.52076	-0.201973
LOC_Os01g43380	Glycosyl transferase family 1 protein	1.7456	1.59473	2.18297	2.51121	2.38336	-0.324266
LOC_Os01g43410	calcium-dependent protein kinase	0.547947	0.812237	0.70779	0.960985	1.19826	-0.21026
LOC_Os01g43420	actin polymerization or depolymerization	0.942379	0.961859	1.08439	1.38701	1.52143	0.51362
LOC_Os01g43460	Voltage-dependent anion channel	2.76176	3.10078	3.08876	3.60371	4.23655	3.54557
LOC_Os01g43480	ATPase family associated with various cellular activities (AAA)	2.92159	2.76942	2.80953	3.75625	4.18366	2.0068
LOC_Os01g43540	SGS domain	-0.43572	-0.637054	-1.05818	-0.79492	-0.138591	-0.0681493
LOC_Os01g43590	Heat stress transcription factor C-1a	0.583606	0.819594	1.73211	1.4028	0.933507	-0.921591
LOC_Os01g43650	WRKY DNA -binding domain	0.882155	1.42687	2.05204	2.11449	2.56395	2.78023
LOC_Os01g43710	Belongs to the cytochrome P450 family	0.270927	0.252503	0.289207	1.23959	1.78302	0.284834
LOC_Os01g43720	Belongs to the cytochrome P450 family	0.332962	3.39012	3.50027	1.21518	1.64622	0.349821
LOC_Os01g43740	Belongs to the cytochrome P450 family	0.194646	-0.508666	0.627317	3.82414	4.68327	-0.51712
LOC_Os01g43750	Belongs to the cytochrome P450 family	0.434769	0.82639	1.47589	1.24917	2.08429	-0.177841
LOC_Os01g43774	Belongs to the cytochrome P450 family	-1.30784	-0.41496	2.65978	1.31389	2.00948	3.11733
LOC_Os01g43844	Belongs to the cytochrome P450 family	0.854926	1.57491	1.34963	0.881886	0.245453	-0.295174
LOC_Os01g43870	catalytic domain of ctd-like phosphatases	1.67117	1.8213	1.87105	2.06117	1.91474	0.400796
LOC_Os01g43890	Belongs to the peptidase S10 family	1.84301	1.31218	1.81192	2.70693	3.77982	0.912636
LOC_Os01g43910	mitogen-activated protein kinase	0.916212	0.978837	1.39991	1.59532	1.78189	0.370617
LOC_Os01g44050	Belongs to the precorrin methyltransferase family	1.52915	1.77148	2.70854	3.2601	3.1821	0.263097
LOC_Os01g44090	Possibly involved in carbohydrate binding	-0.494058	-0.0455888	-0.314999	-0.79076	0.122004	1.75782
LOC_Os01g44110	Protein kinase domain	-0.508972	-0.477525	-0.536252	-0.989975	-1.36933	-0.0367046
LOC_Os01g44220	This protein plays a role in synthesis of starch. It catalyzes the synthesis of the activated glycosyl donor, ADP- glucose from Glc-1-P and ATP	-0.600008	-1.07841	-1.36122	-1.2627	-1.60779	-0.557762
LOC_Os01g44360	CBS domain	-0.283719	-0.237237	-0.480595	-1.40902	-0.53056	1.84208
LOC_Os01g44390	DnaJ homolog subfamily C member 2	-0.34942	-1.06609	-2.63547	-1.54096	-0.984452	-1.07665
LOC_Os01g44430	expressed protein	-0.648357	-0.846353	0.0112865	1.35617	2.11119	-0.626523
LOC_Os01g44960	Alpha/beta hydrolase family	2.06176	1.19192	1.23726	2.35042	2.38885	-0.191804
LOC_Os01g44970	Glycosyl hydrolases family 28	0.313323	0.834019	1.2894	0.338717	-1.27909	0.299941
LOC_Os01g44990	DNA excision repair protein ERCC-6-like protein	0.641943	0.617368	0.970852	1.18752	1.42021	-0.0573751
LOC_Os01g45020	phosphatidylinositol transporter activity	-0.252693	1.21416	1.21134	1.06484	0.760144	-0.966694
LOC_Os01g45040	SPFH domain / Band 7 family	0.318118	0.765481	1.15432	1.04245	1.2925	0.800872
LOC_Os01g45090	RNA polymerase II transcription regulator recruiting activity	3.8506	4.77548	4.35912	5.03338	4.84402	0.885207
LOC_Os01g45110	UDP-GLUCOSE-DEPENDENT GLYCOSYLTRANSFERASE 703A2	5.54591	5.36621	7.11381	8.80656	9.16223	5.06049
LOC_Os01g45140	UDP-GLUCOSE-DEPENDENT GLYCOSYLTRANSFERASE 703A1	-0.9413	-1.14768	-2.33459	-1.07706	-1.0618	-0.577665
LOC_Os01g45250	Protein of unknown function (DUF1645)	0.20684	1.57707	1.71608	2.11099	2.71647	0.110597
LOC_Os01g45290	expressed protein	0.932858	1.29399	2.08415	1.56079	1.47257	0.924463
LOC_Os01g45390	expressed protein	-0.381423	-0.854357	-1.46664	-1.42403	-1.09804	-0.285928
LOC_Os01g45450	Belongs to the AAA ATPase family	0.499399	0.57405	0.662885	0.976146	1.18958	-0.387435
LOC_Os01g45460	Carboxylesterase family	1.2032	1.47618	1.79204	2.67578	2.42846	0.28942
LOC_Os01g45470	expressed protein	-0.0306398	-0.200031	-1.004	-1.06324	-1.09171	-0.388419
LOC_Os01g45550	May act as a component of the auxin efflux carrier	0.68167	1.01492	0.943021	0.452848	-0.365055	1.31755
LOC_Os01g45640	expressed protein	-0.657068	-0.969562	-1.43528	-1.28836	-1.25772	2.09566
LOC_Os01g45670	expressed protein	0.24603	0.20198	0.475876	-0.353774	-0.551283	1.67458
LOC_Os01g45700	expressed protein	-0.289564	-0.0735868	-0.375193	-1.11716	-1.65012	0.257204
LOC_Os01g45720	expressed protein	1.94965	2.53524	2.77131	2.6772	1.97549	0.880455
LOC_Os01g45730	zinc finger CCCH domain-containing protein	-1.03249	-1.06772	-1.35076	-2.22731	-2.93605	0.230381
LOC_Os01g45800	expressed protein	-0.528736	0.00165393	-0.934578	-0.60339	-0.362223	3.72052
LOC_Os01g45880	expressed protein	-0.336419	-0.64153	-0.81097	-1.16826	-1.1094	0.0980276
LOC_Os01g45910	ADP,ATP carrier protein	0.403806	0.13466	0.44621	0.754217	1.17993	0.368719
LOC_Os01g45960	Alpha/beta hydrolase family	1.09852	1.34851	1.31369	1.53162	1.00746	-0.0704889
LOC_Os01g45970	expressed protein	-0.371475	-0.863372	-1.91335	-1.1471	-1.17984	-0.654127
LOC_Os01g46020	chromosome segregation	0.827114	-0.243676	-0.100132	0.928874	2.59084	-0.285872
LOC_Os01g46120	GDSL-like Lipase/Acylhydrolase	-1.12754	-0.696521	-0.667775	-0.521066	-0.606233	-0.931119
LOC_Os01g46130	expressed protein	-1.39948	-1.3406	-1.21506	-1.26266	-0.970556	-0.547882
LOC_Os01g46140	GDSL esterase lipase	-0.631295	-0.901383	-1.16781	-1.36919	-1.22988	-0.971895
LOC_Os01g46250	Lipase (class 3)	-0.104782	-0.780077	-0.795892	-1.45822	-3.74229	0.0831336
LOC_Os01g46290	Lipase (class 3)	-0.712137	-0.480309	-1.34909	-1.49123	-1.73782	0.305387
LOC_Os01g46370	expressed protein	-1.25276	-1.57405	-1.87508	-2.54722	-2.42683	0.56037
LOC_Os01g46400	PMR5 N terminal Domain	0.626343	0.87744	1.23598	0.821088	0.622251	0.236365
LOC_Os01g46500	expressed protein	0.830331	0.718783	1.13308	1.47078	1.81003	0.416601
LOC_Os01g46570	Catalyzes the ATP-dependent amination of UTP to CTP with either L-glutamine or ammonia as the source of nitrogen	1.34398	0.961641	1.55252	1.93055	1.57333	0.0389681
LOC_Os01g46970	G-box binding protein MFMR	0.670858	0.773914	1.37467	1.94852	1.95197	-0.450748
LOC_Os01g46984	expressed protein	-1.57597	0.580495	3.51124	-3.67152	-3.58717	1.3917
LOC_Os01g47040	Protein kinase C conserved region 2 (CalB)	-0.06087	0.3582	-0.778971	-0.00678358	-2.24553	-0.350798
LOC_Os01g47050	F-box-like	-0.569864	-0.217241	-1.56048	-1.90681	-1.94575	-0.1691
LOC_Os01g47190	Histidine phosphatase superfamily (branch 1)	-0.965829	-0.802693	0.414971	0.866432	1.57638	-1.99447
LOC_Os01g47256	KH domain	-1.22461	-1.42011	-2.16481	-2.68551	-2.23152	-0.357806
LOC_Os01g47270	Protein of unknown function (DUF1645)	-0.377096	-0.33924	-0.658888	-0.499442	0.00431815	-1.15488
LOC_Os01g47280	expressed protein	1.45759	2.2563	2.08267	1.50011	1.06233	0.159667
LOC_Os01g47290	expressed protein	1.30721	0.521062	1.2389	0.529376	2.8927	4.99995
LOC_Os01g47300	expressed protein	0.00103511	0.584807	-0.210878	0.881549	2.80032	4.88619
LOC_Os01g47360	GATA zinc finger	-1.44631	0.190406	-0.466737	-2.37591	-1.1702	-0.588595
LOC_Os01g47410	Belongs to the peptidase A1 family	-0.580802	-0.675351	-1.31159	-1.40496	-1.58223	-0.265687
LOC_Os01g47430	BEST Arabidopsis thaliana protein match is Kinase-related	0.702348	0.619042	0.908256	1.04533	1.01691	-0.0542934
LOC_Os01g47460	CorA-like Mg2+ transporter protein	1.14206	0.297912	0.664144	1.80604	2.17863	0.20731
LOC_Os01g47470	belongs to the protein kinase superfamily	0.525011	1.05449	1.34461	1.37534	1.66296	0.322964
LOC_Os01g47540	catalytic domain of ctd-like phosphatases	1.02138	0.324647	0.920957	1.84227	2.68985	0.419985
LOC_Os01g47560	DNA binding domain	0.726429	1.41373	1.59684	1.86595	2.48311	1.07333
LOC_Os01g47580	PAP2 superfamily	4.85837	4.77325	5.12254	5.26155	4.81531	1.47133
LOC_Os01g47635	Eukaryotic cytochrome b561	-1.90266	-1.66899	-2.24765	-3.5	-3.65146	-1.20763
LOC_Os01g47730	Ras family	-0.732045	-0.2311	-1.31938	-1.02518	-0.199025	-0.140957
LOC_Os01g47740	Ring finger domain	0.554158	0.522806	0.720559	0.873766	1.0587	0.19292
LOC_Os01g47760	Glutaredoxin	1.28839	1.94537	1.49374	1.7648	2.41036	0.247314
LOC_Os01g47810	Serine threonine-protein kinase	0.812402	1.01881	2.00351	1.86704	1.74009	0.193959
LOC_Os01g47820	Serine threonine-protein kinase	-1.71166	-1.17787	-2.20937	-3.95334	-3.297	-0.805721
LOC_Os01g47900	Serine threonine-protein kinase	-0.659027	-1.06009	-2.07242	-1.58098	-1.40032	-1.87107
LOC_Os01g47910	protein modification by small protein conjugation	2.32563	2.22066	2.74077	2.62513	3.57401	1.36193
LOC_Os01g48030	endonuclease activity	3.03238	2.86098	3.08595	3.50863	4.12494	1.36898
LOC_Os01g48130	No apical meristem (NAM) protein	0.108094	0.389541	0.680493	0.641478	0.874748	1.19056
LOC_Os01g48190	Stress-induced protein Di19, C-terminal	0.981265	1.18483	0.799378	1.26744	1.98257	0.742434
LOC_Os01g48220	UBA-like domain (DUF1421)	1.50083	2.11469	1.64772	1.9715	2.00906	0.311046
LOC_Os01g48250	F-Box protein	0.0831348	-0.131129	-0.726492	0.472553	1.47854	0.132169
LOC_Os01g48300	ATP synthase protein	-0.0210538	0.00410133	0.38909	0.819962	1.0828	-1.04144
LOC_Os01g48320	transcription factor	0.578758	0.818211	1.07402	1.10902	1.82764	0.325104
LOC_Os01g48370	Belongs to the TUB family	1.14252	1.12258	1.22128	1.54255	1.81407	0.196254
LOC_Os01g48380	PPR repeat	0.160419	0.254429	0.995409	1.5446	1.77238	-1.10137
LOC_Os01g48446	No apical meristem (NAM) protein	0.13387	0.0624302	-0.256485	0.412112	1.36888	0.312389
LOC_Os01g48610	Protein of unknown function (DUF2921)	-1.21777	-1.07251	-2.49633	-3.49758	-2.16313	0.624242
LOC_Os01g48640	Protein of unknown function (DUF2921)	-1.56631	-1.93234	-2.71296	-1.03482	-1.52672	-3.28623
LOC_Os01g48650	expressed protein	1.57658	1.40065	0.916212	1.89032	2.19975	0.331196
LOC_Os01g48660	Protein of unknown function (DUF2921)	5.03534	4.56428	4.38173	6.11792	6.99821	2.11909
LOC_Os01g48740	Belongs to the peptidase A1 family	1.13241	1.76454	1.4362	2.03325	1.81304	1.08328
LOC_Os01g48750	Belongs to the peptidase A1 family	1.19268	1.23384	1.21683	1.71167	1.7463	0.841763
LOC_Os01g48800	Purine nucleobase transmembrane transport	-0.982883	-0.421225	-1.56741	-3.33028	-2.73009	-0.188311
LOC_Os01g48830	Protein of unknown function (DUF1639)	0.80738	0.7516	0.77744	1.24093	1.61939	0.322893
LOC_Os01g48874	Protein of unknown function (DUF1298)	-0.524397	-1.44162	-1.12687	-0.465105	-0.493785	-1.08899
LOC_Os01g48910	AMP-binding enzyme	-0.124411	-0.0401127	-0.361146	-0.546081	-1.03017	0.0175788
LOC_Os01g48920	Autophagy protein Apg6	-0.752193	-1.14987	-2.05956	-1.44273	-1.20949	0.041328
LOC_Os01g48940	expressed protein	-0.305609	-0.722025	-1.48731	-1.99146	-2.53365	-1.36932
LOC_Os01g48950	expressed protein	-0.343276	-2.09013	-3.18203	-3.20497	-3.51928	-1.08248
LOC_Os01g48960	Glutamine amidotransferases class-II	0.745424	0.56388	1.16219	1.54466	1.61773	0.254301
LOC_Os01g48990	D-glycerate 3-kinase	0.0015193	-0.47312	-0.82129	-0.214203	-0.171502	-1.36996
LOC_Os01g49020	Phosphatidyl serine synthase	-0.846063	-1.05149	-2.10082	-1.99693	-2.46654	-1.37447
LOC_Os01g49026	Rab5-interacting protein (Rab5ip)	-0.441629	-0.493038	-0.878859	-0.987923	-1.39851	-0.234459
LOC_Os01g49060	Protein prenyltransferase alpha subunit repeat	-0.604961	-1.29442	-1.17708	-1.41931	-1.74029	-0.174988
LOC_Os01g49110	Protein prenyltransferase alpha subunit repeat	-0.518533	-1.03426	-1.13143	-1.38079	-1.33804	-0.321742
LOC_Os01g49120	Belongs to the multi antimicrobial extrusion (MATE) (TC 2.A.66.1) family	1.25735	1.34401	1.41371	1.97369	2.75789	0.397076
LOC_Os01g49200	Microtubule associated protein (MAP65/ASE1 family)	-0.562605	0.0185764	-0.10898	-0.181507	-0.662096	-1.3944
LOC_Os01g49230	Belongs to the UDP-glycosyltransferase family	-0.190602	-0.64344	-1.3444	-1.52742	-2.29033	-2.29981
LOC_Os01g49260	Protein of unknown function (DUF1618)	2.13312	1.84464	1.95144	2.67934	2.4491	0.961922
LOC_Os01g49290	Guanine nucleotide-binding protein subunit beta-like protein	-0.622424	-0.447978	-1.02261	-1.34789	-1.44689	-0.179871
LOC_Os01g49310	F-Box protein	2.99053	3.39307	3.45994	3.7169	3.45219	0.744785
LOC_Os01g49320	Belongs to the glycosyl hydrolase 18 family	2.04227	1.43379	1.6908	2.22795	2.69815	0.358198
LOC_Os01g49350	Regulator of Vps4 activity in the MVB pathway	-0.245554	-0.205294	-0.632204	-0.839501	-1.16634	-0.00718445
LOC_Os01g49370	expressed protein	1.0238	-0.0109132	-0.422439	0.785509	0.836193	1.47396
LOC_Os01g49410	Protein of unknown function (DUF1639)	0.586994	0.681382	0.570822	1.04674	1.21404	0.0853128
LOC_Os01g49440	Protein of unknown function (DUF1639)	-1.08452	-0.55207	-1.05323	-1.61089	-1.28611	-0.374759
LOC_Os01g49490	expressed protein	-1.2893	-1.23062	-1.79921	-2.42501	-2.02417	-0.412162
LOC_Os01g49510	Serine hydrolase (FSH1)	0.473371	1.07377	1.06857	1.10223	1.17721	0.717968
LOC_Os01g49529	Wall-associated receptor kinase C-terminal	-0.0807057	0.271448	0.786631	1.11075	1.16971	-0.0724559
LOC_Os01g49670	Cytidylyltransferase-like	-0.567369	-0.796104	-1.38655	-1.09577	-0.939731	0.00135566
LOC_Os01g49690	Serine threonine-protein phosphatase	0.371492	0.429901	0.670655	0.887321	1.10601	-0.0454116
LOC_Os01g49710	Glutathione S-transferase, C-terminal domain	-0.0652362	-0.622276	0.429924	0.9523	2.26266	1.6723
LOC_Os01g49740	Weak chloroplast movement under blue light	0.343933	0.241638	0.328815	0.981326	0.723872	-1.81526
LOC_Os01g49770	RING-H2 zinc finger domain	1.03711	1.61041	1.82779	2.00672	1.72228	0.472258
LOC_Os01g49830	B3 DNA binding domain	1.30483	1.83609	1.51772	1.82384	1.62207	1.06557
LOC_Os01g49930	expressed protein	0.73221	0.754595	0.930663	1.03748	1.00995	0.178371
LOC_Os01g49940	isoform X1	0.415145	0.444624	0.807695	1.04801	1.2199	0.0317161
LOC_Os01g50040	Core-2/I-Branching enzyme	0.911457	1.1483	1.46989	1.91264	2.10477	-0.186693
LOC_Os01g50090	expressed protein	1.68782	0.541986	2.13944	3.63158	5.15026	1.09093
LOC_Os01g50100	ABC transporter B family member	3.26814	3.57582	4.31849	5.09289	5.91724	1.67842
LOC_Os01g50160	ABC transporter	0.410636	0.436246	0.936355	1.20066	1.84877	0.895571
LOC_Os01g50170	Belongs to the peptidase A1 family	1.96042	2.01814	1.14196	1.08931	1.37668	0.222772
LOC_Os01g50200	Belongs to the UDP-glycosyltransferase family	0.554614	0.887985	1.19153	0.723009	0.320697	-0.429747
LOC_Os01g50310	expressed protein	0.865404	0.446031	1.11967	1.66129	1.87846	0.180241
LOC_Os01g50370	belongs to the protein kinase superfamily	1.94924	2.74517	1.79417	1.82775	2.1001	0.463669
LOC_Os01g50400	belongs to the protein kinase superfamily	2.44512	3.35419	1.98857	2.06817	2.6769	1.20411
LOC_Os01g50410	belongs to the protein kinase superfamily	0.61102	1.73274	0.0478133	0.0764009	0.868965	0.866885
LOC_Os01g50440	AWPM-19-like family	0.674226	0.0373373	0.148414	0.472732	0.914085	3.05418
LOC_Os01g50460	Mediates both low-affinity uptake and efflux of sugar across the membrane	2.2046	2.8004	3.35858	2.73314	2.0041	-0.401078
LOC_Os01g50610	SAM dependent carboxyl methyltransferase	1.89181	2.92306	3.04862	2.86665	1.77265	-0.734033
LOC_Os01g50616	CRAL/TRIO domain	0.504803	0.0125546	0.59496	1.48201	2.24662	0.269372
LOC_Os01g50622	Bifunctional nuclease	2.53264	2.37551	3.43995	3.93072	4.95366	0.485926
LOC_Os01g50700	toxin transport	2.82011	2.66281	2.13282	2.05855	2.20125	-0.0660936
LOC_Os01g50720	Myb-like DNA-binding domain	0.892746	1.29374	1.10483	0.236973	-0.281069	0.60817
LOC_Os01g50750	RING-like zinc finger	-0.77093	-1.65183	-1.08204	-2.53394	-2.32477	-0.0915194
LOC_Os01g50760	Belongs to the FPP GGPP synthase family	1.1316	0.840068	0.809214	1.42449	1.43787	-0.59909
LOC_Os01g50840	F-box Kelch-repeat protein	-1.45768	-0.937085	-2.09971	-1.68716	-0.85891	-1.41611
LOC_Os01g50849	expressed protein	-0.617818	-0.858324	-1.13071	-0.857171	-0.957396	-0.176287
LOC_Os01g50890	expressed protein	2.18197	2.10652	2.15475	2.30935	2.82753	1.16624
LOC_Os01g50900	Cupin	3.26507	3.62393	4.37369	5.15061	6.14462	1.35513
LOC_Os01g50910	late embryogenesis abundant protein	2.28608	2.86539	3.40192	3.99807	4.63901	0.761585
LOC_Os01g50940	Helix-loop-helix DNA-binding domain	1.4034	2.26836	0.887341	0.465502	0.726531	0.660771
LOC_Os01g51010	Regulator of Vps4 activity in the MVB pathway	1.30515	1.3999	1.60686	2.03696	2.38655	0.488727
LOC_Os01g51020	Ribosomal L28e protein family	-1.03299	-0.88001	-0.914323	-1.16905	-1.56283	-0.334602
LOC_Os01g51030	expressed protein	-0.607067	-0.976337	-0.818105	-0.602874	1.02777	1.77535
LOC_Os01g51040	Calcium-activated chloride channel	1.07403	1.1825	1.69098	1.46941	0.762955	0.323486
LOC_Os01g51060	Peptidase dimerisation domain	-0.272005	-0.497926	-0.971576	-0.888461	-1.2068	-0.157348
LOC_Os01g51250	Belongs to the mitochondrial carrier (TC 2.A.29) family	0.36029	0.308691	1.0521	1.32053	1.79957	0.663859
LOC_Os01g51280	Survival protein SurE	0.582483	0.279567	0.303584	0.757948	1.13628	-0.206043
LOC_Os01g51320	Flavin containing amine oxidoreductase	0.200063	0.295178	-0.0416151	-0.325273	-1.60922	-0.203152
LOC_Os01g51390	Belongs to the peptidase M16 family	0.0606865	-0.0604348	0.599503	0.962519	1.45872	0.0424959
LOC_Os01g51400	Protein kinase domain	1.62326	1.65281	1.95215	1.80285	1.86371	-0.0400035
LOC_Os01g51410	The glycine cleavage system catalyzes the degradation of glycine	0.752394	0.895015	0.842783	1.53786	1.54229	-0.924991
LOC_Os01g51420	EF hand	0.935802	0.753892	0.608895	1.29718	1.44454	1.07754
LOC_Os01g51520	expressed protein	3.06881	3.6049	3.63693	4.20199	4.19781	1.18933
LOC_Os01g51530	ubiE/COQ5 methyltransferase family	0.706624	0.989572	1.14107	1.12789	1.05953	0.211944
LOC_Os01g51540	Cytidine and deoxycytidylate deaminase zinc-binding region	1.03056	1.5304	1.54461	1.69	0.75915	0.523941
LOC_Os01g51570	Belongs to the glycosyl hydrolase 17 family	1.75891	2.08005	1.20089	0.382118	-0.489396	0.378852
LOC_Os01g51634	Belongs to the TRAFAC class myosin-kinesin ATPase superfamily. Myosin family	0.780359	0.996125	1.81616	1.61379	1.97918	0.252208
LOC_Os01g51700	Ras family	-0.228982	-0.514081	-0.806601	-0.834744	-1.03177	-0.571648
LOC_Os01g51840	Protein of unknown function (DUF4005)	-0.519728	-0.40197	-0.944526	-0.992673	-1.62561	-0.550731
LOC_Os01g51860	Violaxanthin	-0.69481	-1.00018	-1.6024	-1.08396	-1.12211	-0.3554
LOC_Os01g51890	phosphatidylinositol dephosphorylation	1.9582	2.5362	3.23532	3.68402	3.64418	0.670061
LOC_Os01g51904	expressed protein	1.05604	-2.27598	0.848704	2.77638	3.83503	0.123808
LOC_Os01g51920	Choline/ethanolamine kinase	1.68301	1.80721	2.16202	2.95324	3.56688	0.594697
LOC_Os01g51980	Allinase	-0.787206	-0.674859	-1.30028	-0.649803	-0.255881	-1.85252
LOC_Os01g52050	Leucine Rich Repeat	0.726805	1.15435	1.18903	1.03449	0.581602	-0.0728454
LOC_Os01g52130	Sulfate permease family	-0.657336	-0.473804	-0.614396	-1.08583	-1.75849	0.859667
LOC_Os01g52160	Heavy-metal-associated domain	-1.43777	-3.81981	-2.79286	-3.938	-5.02903	-1.10812
LOC_Os01g52170	Protein of unknown function (DUF971)	0.843942	0.898875	1.24632	1.37712	1.17899	-0.429167
LOC_Os01g52180	GDSL esterase lipase	1.90542	1.83084	1.46538	1.72579	2.18715	-0.345047
LOC_Os01g52230	Putative Phosphatase	3.38565	4.51877	4.76744	4.65706	3.92946	1.00799
LOC_Os01g52340	Disease resistance protein	-0.430711	-3.31832	-1.30474	-0.930012	1.85436	2.88763
LOC_Os01g52450	Catalyzes the aldol cleavage of 4-hydroxy-4-methyl-2- oxoglutarate (HMG) into 2 molecules of pyruvate. Also contains a secondary oxaloacetate (OAA) decarboxylase activity due to the common pyruvate enolate transition state formed following C-C bond cleavage in the retro-aldol and decarboxylation reactions	-0.547302	-1.35722	-1.69319	-0.832381	-0.669718	0.382602
LOC_Os01g52480	Senescence-associated protein	1.53876	2.22046	2.76869	2.54526	3.03979	1.72204
LOC_Os01g52490	Belongs to the eukaryotic ribosomal protein eS24 family	-0.601158	-0.625206	-1.13539	-1.4369	-1.70696	-0.5275
LOC_Os01g52610	Belongs to the Casparian strip membrane proteins (CASP) family	-0.603391	-0.3392	-0.628302	-1.23872	-2.02406	-0.511657
LOC_Os01g52630	Regulator of chromosome condensation (RCC1) repeat	0.580564	0.487932	0.668391	0.978931	1.48423	-0.0194308
LOC_Os01g52640	expressed protein	1.65999	1.68409	2.10221	2.27868	2.12606	0.448639
LOC_Os01g52690	Protodermal factor	-0.810488	-0.592736	-1.63743	-1.42957	-3.72171	-3.34289
LOC_Os01g52710	Belongs to the glycosyltransferase 8 family	1.39481	1.93009	1.83449	1.89461	1.70849	0.168065
LOC_Os01g52730	Senescence regulator	0.609687	1.04504	0.664019	1.36454	1.46245	0.194522
LOC_Os01g52740	expressed protein	-0.0235214	0.485565	-0.77324	-0.513327	-0.41314	2.12044
LOC_Os01g52750	subtilisin-like protease	-0.331871	-0.564949	-1.22849	-0.9889	-1.16186	-0.624404
LOC_Os01g52760	expressed protein	-1.05414	-1.16214	-1.55444	-1.93787	-1.69242	-0.32075
LOC_Os01g52851	expressed protein	-0.769501	-1.08124	-1.10552	-1.42012	-0.663913	-0.572069
LOC_Os01g52880	Leucine Rich Repeat	-3.75397	-2.55984	-1.45282	-3.39656	-2.8669	-2.19842
LOC_Os01g52890	expressed protein	-0.64343	-0.629266	-1.17543	-1.86904	-1.79148	-0.0231802
LOC_Os01g52920	expressed protein	0.881835	1.27593	1.01591	1.54275	1.96797	0.253775
LOC_Os01g52970	FBD	-1.49128	-6.19387	-1.00607	0.290293	2.82096	-3.29345
LOC_Os01g53020	4Fe-4S single cluster domain	-0.456704	-1.10578	-1.80421	-0.13873	-0.0103903	-3.18826
LOC_Os01g53040	DNA binding domain	-0.130711	-0.572948	0.654117	0.572243	1.66999	0.444627
LOC_Os01g53090	Pathogen-related	0.859671	0.0550565	-0.255364	0.143697	-0.142528	-1.41518
LOC_Os01g53140	expressed protein	-0.344897	-0.460992	-1.09601	-1.16888	-1.44219	0.0777097
LOC_Os01g53200	Flavin-containing monooxygenase	-2.02154	-2.13697	-0.0274742	-1.28713	-4.27165	-1.89494
LOC_Os01g53210	Metal transporter	0.872684	1.27924	1.84234	1.87191	2.24313	0.882606
LOC_Os01g53220	heat shock factor	5.89215	5.99337	6.70229	7.55962	8.3652	2.76593
LOC_Os01g53240	BURP domain	-0.709341	-0.208437	-1.07599	-2.10189	-2.70935	-0.30258
LOC_Os01g53280	Binds directly to 23S ribosomal RNA and is necessary for the in vitro assembly process of the 50S ribosomal subunit. It is not involved in the protein synthesizing functions of that subunit	-0.56511	-0.979214	-1.16798	-1.03822	-1.34547	-0.269324
LOC_Os01g53294	Ferric reductase like transmembrane component	0.385078	0.687511	1.09865	1.17992	1.05802	0.517022
LOC_Os01g53330	UDP-DEPENDENT GLYCOSYLTRANSFERASE 706E1	2.42443	2.66148	2.92543	3.68747	3.87935	0.865301
LOC_Os01g53350	UDP-DEPENDENT GLYCOSYLTRANSFERASE 706F1	2.64833	0.738607	2.12745	3.71529	4.61449	1.52449
LOC_Os01g53370	UDP-DEPENDENT GLYCOSYLTRANSFERASE 88C3	2.59279	2.87416	2.88121	3.01772	2.50706	1.59572
LOC_Os01g53430	UDP-DEPENDENT GLUCOSYLTRANSFERASE 706C1	3.06156	3.61903	3.95573	4.42151	3.61515	1.31626
LOC_Os01g53620	expressed protein	-0.978034	-0.755753	-1.16	-1.78164	-2.22992	-0.260591
LOC_Os01g53660	expressed protein	0.772013	0.877483	1.23854	1.14197	1.31391	-0.526254
LOC_Os01g53680	Catalyzes the phosphorylation of D-fructose 6-phosphate to fructose 1,6-bisphosphate by ATP, the first committing step of glycolysis	-1.09384	-0.887848	-1.15355	-1.25373	-1.69228	-0.691938
LOC_Os01g53710	Dual specificity phosphatase, catalytic domain	0.694329	1.33382	0.966697	1.04132	0.795969	0.126825
LOC_Os01g53750	Belongs to the glycosyl hydrolase 17 family	-1.78882	-1.03538	-1.11788	-1.50523	-2.36466	-0.71515
LOC_Os01g53800	Peptidase family M28	-1.03646	-1.20015	-1.02398	-1.3813	-1.91276	-0.945669
LOC_Os01g53810	Transferrin receptor-like dimerisation domain	-0.552651	-1.32707	-0.906113	-1.05552	0.0867442	0.324017
LOC_Os01g53820	expressed protein	1.04748	0.722362	2.08062	2.32432	2.85069	2.54947
LOC_Os01g53880	Aux IAA proteins are short-lived transcriptional factors that function as repressors of early auxin response genes at low auxin concentrations	1.38416	1.6767	1.88981	1.64566	1.36557	1.14745
LOC_Os01g53910	Shikimate / quinate 5-dehydrogenase	-0.918053	-0.932573	-1.64886	-1.62366	-1.36144	-0.215513
LOC_Os01g53920	Belongs to the protein kinase superfamily. Ser Thr protein kinase family	2.02389	3.64942	3.11301	3.00758	2.81816	2.09542
LOC_Os01g53930	Belongs to the hexokinase family	0.88363	0.779726	0.797605	1.45402	1.32095	-0.0888462
LOC_Os01g53980	IQ calmodulin-binding motif	-0.690405	0.275132	-1.96766	-1.60953	-2.53182	0.354524
LOC_Os01g53990	Pectinesterase	-1.95389	-0.42081	-1.85685	-3.6497	-3.2785	0.0885216
LOC_Os01g54030	malic enzyme	1.52701	0.517551	0.53965	2.22811	2.68411	0.00110833
LOC_Os01g54190	expressed protein	1.74183	1.66393	1.95111	2.44815	2.55175	-0.147481
LOC_Os01g54210	Transcriptional activator that specifically binds 5'- GATA-3' or 5'-GAT-3' motifs within gene promoters	0.885453	1.16441	1.15421	1.05255	0.236494	0.825319
LOC_Os01g54340	PDDEXK-like family of unknown function	0.633686	1.24834	1.15137	1.28204	1.0139	0.40488
LOC_Os01g54350	Protein kinase domain	1.35067	1.5121	1.44617	1.93419	1.84536	0.487172
LOC_Os01g54460	expressed protein	3.42016	3.05678	3.86474	4.06512	3.78483	3.08048
LOC_Os01g54480	Ankyrin repeats (many copies)	1.32698	1.44786	1.73113	1.96698	2.46638	0.840341
LOC_Os01g54510	MACPF domain-containing protein	0.901796	1.03833	0.968445	1.26258	1.7587	0.534435
LOC_Os01g54550	HSF-type DNA-binding	0.362313	0.329146	0.71849	1.46199	2.01312	0.321554
LOC_Os01g54560	Glycosyltransferase family 20	1.26531	1.86551	1.69363	2.17626	2.31743	0.650256
LOC_Os01g54590	Ras family	-0.673251	-0.527801	-0.508901	-0.596611	-1.55799	-0.519114
LOC_Os01g54630	Leucine Rich Repeat	-0.584254	-1.13953	-0.810324	-0.940942	-4.18606	-0.418216
LOC_Os01g54670	Domain of unknown function (DUF814)	3.06691	3.36475	3.2328	4.00568	4.5425	2.10453
LOC_Os01g54700	Protein kinase domain	2.20176	2.68418	2.28016	2.52367	2.20056	1.42608
LOC_Os01g54784	Protein of unknown function (DUF1084)	0.388215	0.288436	0.72179	1.08179	0.993606	-0.332266
LOC_Os01g54850	expressed protein	0.748292	1.01882	1.32288	1.60628	2.06096	0.786118
LOC_Os01g54880	Low-density lipoprotein receptor domain class A	0.846582	0.391159	1.12066	1.56485	1.8677	0.309923
LOC_Os01g54890	DNA-binding domain in plant proteins such as APETALA2 and EREBPs	1.03145	0.995268	2.37557	2.98317	3.33834	-0.252454
LOC_Os01g54940	Zinc-binding dehydrogenase	1.55756	1.59397	1.8157	2.14523	2.27715	0.620642
LOC_Os01g54950	Domain of unknown function (DUF4440)	1.22331	1.40352	2.0066	1.8596	2.30469	1.8595
LOC_Os01g55000	expressed protein	-0.881168	-0.512611	-0.899685	-1.98833	-3.05801	0.237351
LOC_Os01g55020	isoform X1	-0.902345	-0.981672	-1.8503	-1.8309	-2.39136	-0.667599
LOC_Os01g55030	expressed protein	-0.576353	-0.599859	-1.0643	-1.1181	-1.22129	-0.0176262
LOC_Os01g55050	UBA-like domain (DUF1421)	0.542685	0.276535	0.405755	0.961711	1.66484	0.183311
LOC_Os01g55094	protein At4g18490 isoform X1	-0.577596	-0.54982	-0.730374	-1.12729	-1.32757	-0.0918361
LOC_Os01g55120	expressed protein	1.81861	2.53264	3.63837	2.96015	3.86967	0.42634
LOC_Os01g55150	bZIP Maf transcription factor	-0.972913	-0.646179	-1.02802	-1.75612	-2.26195	-0.293202
LOC_Os01g55160	expressed protein	1.05312	1.48682	0.692045	0.0718424	-0.882675	0.58875
LOC_Os01g55190	Protein of unknown function (DUF642)	-0.623516	-0.422358	-0.743613	-1.17209	-2.01067	-0.0820314
LOC_Os01g55220	expressed protein	-1.05664	-0.498364	-0.955433	-1.49106	-3.04102	-1.23081
LOC_Os01g55240	Belongs to the iron ascorbate-dependent oxidoreductase family	2.43398	3.30698	3.51395	3.26535	2.31862	0.728734
LOC_Os01g55270	Siah interacting protein, N terminal	-1.75645	-1.02651	-1.98148	-1.85768	0.493448	0.278263
LOC_Os01g55360	May be involved in the synthesis of minor phospholipids and in modulation of IP3-mediated signal transduction	0.778445	0.744758	0.934366	1.38217	1.62035	0.0815084
LOC_Os01g55370	Domain of unknown function (DUF4228)	1.10544	1.56134	0.809607	0.200106	-0.138274	0.00945098
LOC_Os01g55390	expressed protein	-0.597538	-0.413482	-0.153919	-0.405417	-1.43322	-0.295832
LOC_Os01g55420	expressed protein	-0.864361	-0.217507	-0.506464	-1.40429	-2.05394	-0.642497
LOC_Os01g55450	Non-specific serine threonine protein kinase	0.983587	1.8053	1.95401	1.65462	1.31749	-0.418985
LOC_Os01g55510	Dynein light chain LC6, flagellar outer arm	0.303038	0.109021	-0.520455	0.616613	1.83345	0.639642
LOC_Os01g55560	protein ABIL5 isoform X1	1.00095	0.859314	-0.318013	1.23473	0.938319	-1.77796
LOC_Os01g55600	POT family	3.29267	2.99675	3.33991	4.65953	5.36052	0.662417
LOC_Os01g55610	POT family	0.776067	1.57867	2.46497	1.68172	1.21178	-0.192372
LOC_Os01g55650	Domain of unknown function (DUF3336)	1.18536	0.93138	1.28269	1.51628	1.82934	0.608452
LOC_Os01g55720	expressed protein	-0.840009	-0.654709	-1.74894	-1.80454	-2.28783	-0.128211
LOC_Os01g55740	Rhomboid family	-0.440246	-0.246276	-0.707843	-0.800187	-1.50768	0.169254
LOC_Os01g55860	Uncharacterised ACR, YagE family COG1723	1.48142	1.4237	1.63818	1.83262	2.37269	0.404969
LOC_Os01g55900	Likely ribonuclease with RNase H fold.	-1.87101	-1.37514	-1.53299	-2.20042	-2.72307	-0.559606
LOC_Os01g55940	GH3 auxin-responsive promoter	1.08203	2.80165	3.73547	3.71517	3.21665	0.547076
LOC_Os01g55950	Acetamidase/Formamidase family	-0.965479	-1.14653	-1.54701	-0.893795	-1.43705	-1.76016
LOC_Os01g56010	Belongs to the serpin family	3.17086	3.24843	3.69718	3.94221	4.28485	0.18574
LOC_Os01g56080	expressed protein	0.202622	0.0186586	0.00101686	0.129311	1.76156	0.736144
LOC_Os01g56090	Spindle and kinetochore-associated protein 2	-0.080446	-0.246311	-0.629444	-0.644179	-2.163	-0.703101
LOC_Os01g56100	BSD domain	-0.653786	-1.01274	-0.874256	-1.08355	-0.47532	-0.354135
LOC_Os01g56140	nuclear matrix constituent protein 1-like	0.479887	0.569744	0.923478	1.13167	0.933447	-0.0783406
LOC_Os01g56150	Serine carboxypeptidase S28	-0.980583	-1.07613	-2.0753	-2.24786	-1.82522	-0.198224
LOC_Os01g56180	expressed protein	-0.634983	-0.821656	-1.39981	-0.586695	0.707064	-0.0767563
LOC_Os01g56200	NPR1/NIM1 like defence protein C terminal	1.28687	1.35977	1.55644	1.95926	2.23518	0.210502
LOC_Os01g56240	Auxin responsive protein	0.072993	1.46032	-0.723547	-1.65154	-1.79214	0.626965
LOC_Os01g56270	expressed protein	-0.406824	-0.935834	-1.44977	-1.19221	-0.355173	0.543814
LOC_Os01g56300	expressed protein	1.19574	0.974414	1.27949	1.80211	1.98723	0.274655
LOC_Os01g56320	Belongs to the peptidase S8 family	-0.534153	-0.382569	-0.492931	-0.611838	-1.27362	-0.352616
LOC_Os01g56360	Protein of unknown function (DUF1298)	-0.493835	-1.05966	-1.14272	-0.73102	-0.68827	-0.707295
LOC_Os01g56390	F-box protein	0.669975	0.852938	0.792795	1.05314	1.29229	0.228048
LOC_Os01g56420	copper ion transmembrane transporter activity	0.284343	0.937943	1.39422	2.28178	1.89481	-1.38001
LOC_Os01g56450	LURP-one-related	0.919415	1.81008	1.75351	1.05129	0.921516	0.47345
LOC_Os01g56470	Mal d 1-associated protein	0.0565543	-0.193159	-0.089195	0.806598	2.41485	0.35688
LOC_Os01g56550	Transcription initiation factor IIF, beta subunit	0.607373	0.0974946	0.39698	1.12385	2.22006	-0.0997528
LOC_Os01g56560	Polyketide cyclase / dehydrase and lipid transport	0.679184	1.12023	0.767926	1.17636	1.92357	0.603051
LOC_Os01g56570	Core-2/I-Branching enzyme	2.56302	2.91194	2.45883	2.37186	3.21777	0.18087
LOC_Os01g56690	helix loop helix domain	3.62316	5.34855	3.64728	3.37848	3.82236	2.86574
LOC_Os01g56780	Plus-3 domain	1.10824	1.03895	1.3582	1.2419	1.07897	0.216954
LOC_Os01g56810	Cytokinin dehydrogenase 1, FAD and cytokinin binding	1.26628	1.70968	1.36357	0.765128	-0.57245	1.20453
LOC_Os01g56880	Purple acid phosphatase	0.483606	0.709909	1.27272	1.37081	1.39951	0.529398
LOC_Os01g56890	expressed protein	-0.0694739	0.396741	-0.236806	0.615671	1.36389	0.450091
LOC_Os01g56940	Helix-hairpin-helix class 2 (Pol1 family) motifs	0.776606	1.1386	1.7187	1.99196	1.98843	-0.862452
LOC_Os01g56960	Belongs to the histidine acid phosphatase family	0.221921	1.56024	1.72243	2.48866	1.74162	-0.266515
LOC_Os01g56969	DNA-binding transcription factor activity	-0.575482	-0.798175	-0.454621	-0.925328	-2.15331	-0.1965
LOC_Os01g56980	Belongs to the histidine acid phosphatase family	0.533168	0.383434	1.04039	1.34698	0.917154	0.699846
LOC_Os01g57004	expressed protein	-0.264289	-0.37763	0.360454	-0.265805	0.624885	2.57546
LOC_Os01g57030	expressed protein	0.601061	0.0086236	-1.2769	-3.34507	-1.57165	-1.803
LOC_Os01g57040	expressed protein	-0.33372	-0.773387	-2.06785	-2.44036	-2.99612	-0.709325
LOC_Os01g57073	Belongs to the peptidase M16 family	1.26705	1.08046	1.44788	1.75997	2.18877	0.772247
LOC_Os01g57100	Legume lectin domain	0.654181	0.577584	1.1672	1.3125	1.62109	0.287073
LOC_Os01g57110	SNF2 family N-terminal domain	0.963471	1.08455	1.56778	2.13932	2.81316	0.419286
LOC_Os01g57150	expressed protein	-0.0646979	0.738646	0.486952	0.0334013	-1.48647	0.111685
LOC_Os01g57220	Probably involved in membrane trafficking	0.31594	0.5837	0.667975	0.90025	1.38595	0.398733
LOC_Os01g57240	ultrapetala	0.745935	0.956035	1.12252	1.18721	0.795731	0.492184
LOC_Os01g57250	expressed protein	-0.813264	-0.718845	-1.45842	-1.71561	-1.99841	0.233376
LOC_Os01g57270	disease resistance	1.72652	1.80192	1.76548	2.63994	2.62778	0.588387
LOC_Os01g57350	Diacylglycerol kinase catalytic domain	0.816322	1.35106	1.22662	1.75638	1.96871	0.470322
LOC_Os01g57420	Diacylglycerol kinase accessory domain (presumed)	0.868335	1.49659	1.12734	1.18401	1.40175	0.217374
LOC_Os01g57440	DNA repair metallo-beta-lactamase	0.556622	0.767934	0.790898	1.72318	1.8925	0.767997
LOC_Os01g57450	Universal stress protein family	0.688828	0.788661	1.0024	1.50776	2.04511	0.745467
LOC_Os01g57460	Frataxin-like domain	-0.486878	-0.997173	-0.865399	-1.20831	-0.950821	-0.0681817
LOC_Os01g57480	Serine threonine-protein kinase	-1.01881	-1.15138	-1.41352	-1.57024	-1.87138	-0.537502
LOC_Os01g57490	G-type lectin S-receptor-like serine threonine-protein kinase	-1.01136	-1.24072	-1.38607	-0.950845	-0.843073	-0.744797
LOC_Os01g57599	expressed protein	0.670823	0.503946	0.394094	1.3221	1.6741	1.39749
LOC_Os01g57630	PPR repeat	-0.661286	-0.758464	-1.09459	-1.71136	-1.1859	-0.0372359
LOC_Os01g57690	Plastocyanin-like domain	-1.13466	-1.11639	-1.5402	-2.37087	-2.59312	0.264716
LOC_Os01g57710	Sulfite exporter TauE/SafE	-0.746983	-1.39969	-1.72429	-1.33319	-1.20338	-0.156657
LOC_Os01g57770	alpha/beta hydrolase fold	-0.379996	-0.169805	-0.677341	-1.62479	-1.78889	0.335761
LOC_Os01g57854	Acts in the modification of cell walls via demethylesterification of cell wall pectin	0.776091	1.16277	1.59195	1.68032	1.65426	1.01149
LOC_Os01g57880	Plastocyanin-like domain	-0.385614	-0.00101397	0.0396151	-0.102878	0.0866571	1.04346
LOC_Os01g57910	K homology RNA-binding domain	-0.499854	-0.816456	-1.17951	-0.969143	-0.590613	-0.164395
LOC_Os01g57960	expressed protein	0.873301	0.00875987	0.264361	0.902058	1.52676	1.32481
LOC_Os01g57990	expressed protein	-0.750074	-0.418613	-0.805417	-1.1625	-2.22558	-0.805095
LOC_Os01g58010	ATP synthesis coupled proton transport	1.7682	1.29254	0.870896	2.00634	2.04901	1.28171
LOC_Os01g58020	Ribulose bisphosphate carboxylase large chain	7.95697	5.04986	4.52556	8.16571	7.62404	5.54929
LOC_Os01g58022	NAD(P)H-quinone oxidoreductase subunit K, chloroplastic	4.46653	1.93311	2.43747	4.74246	4.68608	2.88496
LOC_Os01g58035	expressed protein	3.57291	1.58016	-0.187737	3.78916	4.27066	2.42934
LOC_Os01g58049	Photosystem I assembly protein Ycf4	3.53415	1.47275	1.42913	3.95013	3.66063	2.32917
LOC_Os01g58080	PPR repeat	-1.36949	-0.967462	-1.06112	-1.57889	-1.20716	-0.425206
LOC_Os01g58100	Common central domain of tyrosinase	1.46132	2.68168	3.42096	3.26626	3.04411	-1.49378
LOC_Os01g58130	expressed protein	1.82537	2.46654	3.33852	4.00832	4.75728	2.54581
LOC_Os01g58150	expressed protein	1.02831	1.57906	1.22511	1.89657	2.43518	-0.182411
LOC_Os01g58220	Translation initiation factor SUI1	0.987913	1.21081	1.09448	1.13702	1.09268	0.456833
LOC_Os01g58280	Subtilase family	-0.258455	-0.60191	-0.616876	-0.48258	-0.953385	1.74501
LOC_Os01g58290	Subtilase family	-0.579778	-0.309856	-0.941144	-1.50847	-1.57947	1.56116
LOC_Os01g58310	expressed protein	0.485811	1.62793	0.913198	0.69871	1.50602	1.25925
LOC_Os01g58330	expressed protein	-0.796216	-2.91611	-2.48275	-2.76435	-1.2334	-0.493914
LOC_Os01g58350	expressed protein	1.76413	1.64174	1.06992	0.763766	0.0680037	-0.056657
LOC_Os01g58380	3-hydroxyacyl-CoA dehydrogenase, C-terminal domain	0.686159	0.319313	0.308935	1.04206	1.17031	0.496553
LOC_Os01g58390	Mitochondrial PGP phosphatase	0.437782	0.757829	1.39239	1.57569	1.72374	-0.153693
LOC_Os01g58400	E3 ubiquitin-protein ligase	0.815121	0.675395	0.650955	0.951176	1.09326	0.155926
LOC_Os01g58550	Methyladenine glycosylase	1.48853	1.98268	2.26071	2.20591	0.953767	-0.240606
LOC_Os01g58640	Purple acid phosphatase	0.688621	0.399188	0.50129	2.14546	2.19191	0.447799
LOC_Os01g58680	DNA-(Apurinic or apyrimidinic site) lyase	-0.654513	-0.255094	-0.235883	-0.690493	-1.41113	0.067523
LOC_Os01g58700	expressed protein	1.06957	0.403742	0.4784	1.25893	1.96361	0.482514
LOC_Os01g58754	expressed protein	-0.615268	-0.741496	-1.19331	-1.72632	-1.14356	-0.425632
LOC_Os01g58760	Basic region leucine zipper	-0.618234	-0.847673	-1.36936	-1.41127	-1.32218	-0.817508
LOC_Os01g58790	GHMP kinases N terminal domain	-0.317018	-0.59137	-1.14662	-1.04151	-0.978238	-0.366573
LOC_Os01g58910	EamA-like transporter family	-1.19566	-0.14552	-0.220578	-1.41365	-2.68593	-0.063864
LOC_Os01g59000	Belongs to the cytochrome P450 family	-0.596409	-1.11034	-1.45326	-1.84392	-1.71171	-0.318277
LOC_Os01g59020	Belongs to the cytochrome P450 family	1.2477	1.42664	1.58301	1.82302	1.21715	-0.964865
LOC_Os01g59080	Protein of unknown function (DUF3007)	-0.081517	-0.292682	-0.262352	0.477446	0.43074	-1.07935
LOC_Os01g59090	PsbP	0.409331	0.61548	1.06914	1.83031	1.87191	-0.91364
LOC_Os01g59100	Belongs to the UDP-glycosyltransferase family	1.78087	1.27022	1.03511	2.28415	3.58422	1.35713
LOC_Os01g59110	UDP-GLUCOSE-DEPENDENT GLYCOSYLTRANSFERASE 87C1	1.77869	1.73432	2.1262	2.06497	1.614	0.53121
LOC_Os01g59140	RNA polymerase Rpb5, C-terminal domain	-0.549177	-0.581881	-1.03667	-0.607669	-0.223903	-0.0497848
LOC_Os01g59150	Tubulin is the major constituent of microtubules. It binds two moles of GTP, one at an exchangeable site on the beta chain and one at a non-exchangeable site on the alpha chain	-0.598756	-0.21186	-0.580285	-0.906754	-1.337	-0.615604
LOC_Os01g59340	Amidohydrolase family	-0.527072	-0.620063	-0.888954	-0.86028	-1.24871	0.167553
LOC_Os01g59350	DNA-binding transcription factor activity	0.796569	0.863397	1.10418	0.694202	0.250584	0.836464
LOC_Os01g59520	expressed protein	-0.820755	-0.68958	-0.222674	0.00501236	-0.119951	-1.20362
LOC_Os01g59530	calmodulin	0.243259	0.382715	1.22057	1.64241	1.6347	-0.83186
LOC_Os01g59550	Carbohydrate-binding protein of the ER	-0.509379	-1.30294	-1.06206	-1.13864	-1.00855	-0.555085
LOC_Os01g59620	SAD/SRA domain	-0.659007	-0.904662	-0.877263	-1.1898	-1.4383	-0.238703
LOC_Os01g59660	RNA polymerase II transcription regulator recruiting activity	1.19669	1.07308	1.33491	1.42577	1.57779	1.10815
LOC_Os01g59680	Late embryogenesis abundant protein	3.19523	5.25392	6.11726	5.78547	5.8785	3.74674
LOC_Os01g59690	F-Box protein	2.00455	2.29029	2.32202	2.70746	2.63052	0.591608
LOC_Os01g59730	ribosomal protein	-0.997885	-1.03478	-1.26986	-1.81726	-2.4133	-0.0541646
LOC_Os01g59740	Protein RETICULATA-related	-0.516436	-0.269847	-0.791246	-0.991339	-1.05521	-0.126263
LOC_Os01g59790	Belongs to the small GTPase superfamily. Arf family	0.156002	0.267347	0.490644	1.04523	1.87081	0.0751755
LOC_Os01g59870	Protease inhibitor/seed storage/LTP family	-0.466412	-0.142262	-0.594119	-1.13776	-2.30789	-0.0854122
LOC_Os01g59900	F-box protein	0.699441	1.12572	1.38699	1.80742	2.15051	0.623737
LOC_Os01g59920	Belongs to the cysteine synthase cystathionine beta- synthase family	0.867579	0.645153	1.1037	1.52794	1.61287	0.575724
LOC_Os01g59930	belongs to the flavoprotein pyridine nucleotide cytochrome reductase family	0.441683	0.869437	1.05878	1.17469	1.13216	0.151169
LOC_Os01g59970	ubiquitin-protein transferase activity	0.386965	0.827857	0.955304	1.75861	2.46183	0.200877
LOC_Os01g60020	No apical meristem (NAM) protein	4.12763	4.01311	4.30474	5.05871	5.23341	2.13626
LOC_Os01g60040	TOG	0.438062	0.657565	0.873204	1.00583	0.85563	0.0954321
LOC_Os01g60070	Leucine rich repeat N-terminal domain	-1.86543	-1.45732	-1.32999	-3.02147	-4.1106	-1.57539
LOC_Os01g60110	Mitochondrial calcium uniporter	1.57213	1.48898	1.30042	1.35129	1.24854	0.314789
LOC_Os01g60170	LURP-one-related	1.315	1.86789	2.08941	1.82805	1.78584	0.304899
LOC_Os01g60270	WUSCHEL-related homeobox	0.506859	0.678879	1.3654	1.3615	1.59879	0.568399
LOC_Os01g60280	Belongs to the protein kinase superfamily. Ser Thr protein kinase family	-0.159862	0.0876184	1.29815	1.43345	1.7143	-0.26096
LOC_Os01g60309	expressed protein	0.129839	0.22369	0.259521	0.837674	1.46289	-0.314781
LOC_Os01g60350	C2 domain	0.0109014	-0.442107	-0.210036	-0.27332	-1.41392	-0.812946
LOC_Os01g60430	PPR repeat	-0.618301	-0.724265	-0.491794	0.663104	1.66205	0.199567
LOC_Os01g60450	Belongs to the cytochrome P450 family	1.88295	2.74429	1.94999	3.20041	1.9881	-0.99707
LOC_Os01g60600	WRKY DNA -binding domain	1.22219	2.39217	1.21774	1.33383	1.83129	0.752669
LOC_Os01g60670	Leucine Rich repeat	-0.410041	-0.217331	0.122594	-0.456329	-1.32932	-0.519861
LOC_Os01g60730	RING-like zinc finger	1.68135	2.48334	2.54838	3.24194	3.43706	-0.554052
LOC_Os01g60740	Plant non-specific lipid-transfer proteins transfer phospholipids as well as galactolipids across membranes. May play a role in wax or cutin deposition in the cell walls of expanding epidermal cells and certain secretory tissues	-1.09648	-0.297871	-0.861254	-2.14587	-4.00566	-0.774709
LOC_Os01g60770	Pollen allergen	-0.0971717	-0.843557	-0.255058	-1.88491	-1.79952	-0.465898
LOC_Os01g60830	expressed protein	2.29647	2.68947	2.67776	3.51268	3.24507	-0.850447
LOC_Os01g60850	Plant protein of unknown function (DUF641)	-0.233583	0.324431	0.44602	1.65742	1.60051	-1.51163
LOC_Os01g60900	Epidermal patterning factor proteins	-0.564256	-0.620401	-0.676634	-1.14842	-2.15188	-0.718104
LOC_Os01g61010	Nodulin-like	0.498616	0.845045	1.68005	1.25628	0.860369	-0.035401
LOC_Os01g61030	Domain present in VPS-27, Hrs and STAM	0.619067	0.612124	0.731748	0.821505	1.05828	0.617109
LOC_Os01g61044	Domain present in VPS-27, Hrs and STAM	0.975811	1.31683	1.24078	1.45185	1.65406	1.68106
LOC_Os01g61070	Heavy-metal-associated domain	0.78562	1.00101	0.771891	1.38063	2.08731	1.53435
LOC_Os01g61080	DNA binding domain	1.72559	3.34568	2.47821	2.35689	3.11474	1.95822
LOC_Os01g61120	Haem-binding uptake, Tiki superfamily, ChaN	0.931592	0.857796	1.01376	1.51944	1.30384	-0.402721
LOC_Os01g61160	Lignin degradation and detoxification of lignin-derived products	0.399659	0.969197	1.48161	1.31664	1.38245	-0.097435
LOC_Os01g61200	GDSL-like Lipase/Acylhydrolase	-0.80307	-1.05415	-0.915921	-1.92622	-4.21082	0.0659035
LOC_Os01g61310	Protein of unknown function (DUF640)	-0.208125	-1.9118	-1.0047	-1.95097	-2.56858	-0.333513
LOC_Os01g61320	chloroplast organization	-0.535186	-0.0496844	-0.787389	-0.67774	-1.74405	-0.0360158
LOC_Os01g61370	Protein of unknown function (DUF688)	0.923326	2.01272	2.12747	1.91383	2.61863	1.32032
LOC_Os01g61380	Malate dehydrogenase	-0.849557	-0.923255	-1.56233	-2.18988	-2.65276	-0.457765
LOC_Os01g61390	OPT oligopeptide transporter protein	0.855799	0.996026	0.58699	2.4218	2.89366	0.246433
LOC_Os01g61400	Uncharacterized protein family (UPF0051)	0.492849	0.484469	0.302314	0.932624	1.12231	-0.527646
LOC_Os01g61510	ammonium transporter	1.3875	1.82725	1.74022	2.56916	2.59405	1.25905
LOC_Os01g61560	phytol kinase 2, chloroplastic	-1.06826	-0.920958	-1.6641	-1.50427	-1.25745	-0.438184
LOC_Os01g61590	calcium-dependent protein kinase	0.811964	0.878134	1.14767	1.26965	1.0389	0.313331
LOC_Os01g61610	Belongs to the iron ascorbate-dependent oxidoreductase family	5.57284	5.66226	6.80346	6.51458	5.90437	4.57587
LOC_Os01g61620	Protein kinase domain	1.27608	1.13022	1.37527	1.9691	1.78054	0.143009
LOC_Os01g61680	protein At4g08330, chloroplastic-like	1.07805	1.33862	0.990014	0.77687	1.15037	0.55017
LOC_Os01g61690	Belongs to the peptidase S10 family	1.76111	2.18909	2.05971	2.1925	2.62217	0.540822
LOC_Os01g61830	DRG Family Regulatory Proteins, Tma46	-0.754064	-0.905359	-1.02676	-0.522995	0.0514604	-0.119037
LOC_Os01g61880	Ferric reductase NAD binding domain	0.992614	1.10976	1.25097	1.72549	1.12732	0.47736
LOC_Os01g61900	CCT motif	0.491944	0.0318193	0.881448	0.839547	1.68434	0.688763
LOC_Os01g61920	protein heterodimerization activity	-0.698281	-0.814024	-1.02594	-1.09146	-1.50013	-1.11796
LOC_Os01g61990	Ankyrin repeats (many copies)	1.9875	1.82329	1.89321	2.62029	3.23281	0.147863
LOC_Os01g62060	Plant protein 1589 of unknown function (A_thal_3526)	0.135981	0.321993	0.835249	0.20524	-0.865868	-3.08798
LOC_Os01g62160	DDE superfamily endonuclease	-0.664038	-0.774902	-0.791535	-1.21294	-1.42763	-0.338185
LOC_Os01g62190	C2H2-type zinc finger	1.49638	2.10722	3.15578	3.05561	4.25631	4.42612
LOC_Os01g62200	Domain of unknown function (DUF966)	0.756949	1.21504	1.33036	1.28717	1.02087	0.315269
LOC_Os01g62210	Belongs to the bacterial ribosomal protein bL17 family	-1.14654	-1.02647	-1.50227	-1.61365	-1.58868	-0.70277
LOC_Os01g62244	Belongs to the ubiquitin-conjugating enzyme family	0.7497	0.94563	1.17936	1.23329	1.05112	-0.0740099
LOC_Os01g62290	MreB/Mbl protein	-1.21186	-1.45912	-2.67389	-0.586313	3.18662	0.979838
LOC_Os01g62300	SLT1 protein	1.53556	1.32206	2.08702	2.42352	2.52823	0.215418
LOC_Os01g62370	ENTH domain	-0.249257	-0.562555	-0.970445	-1.17207	-2.11997	-0.602774
LOC_Os01g62380	Fasciclin domain	-0.801951	-0.351168	-0.589115	-1.47822	-0.83353	0.00459688
LOC_Os01g62390	GDP-fucose protein O-fucosyltransferase	0.731218	0.804193	0.957059	1.31253	1.76922	-0.120715
LOC_Os01g62410	RNA polymerase II transcription regulator recruiting activity	0.876652	1.0236	1.54618	2.0327	2.28447	-0.0158797
LOC_Os01g62430	C2 domain	1.47723	2.71322	2.33321	2.0725	1.59889	1.24858
LOC_Os01g62460	Belongs to the GRAS family	2.75627	2.74815	3.07012	3.84987	4.06751	0.782991
LOC_Os01g62490	Lignin degradation and detoxification of lignin-derived products	-0.261245	0.238614	-0.0168181	-0.384747	-1.35289	0.368053
LOC_Os01g62584	aspartic-type endopeptidase activity	1.44632	0.993723	1.08194	1.79768	2.05135	-0.345464
LOC_Os01g62600	Lignin degradation and detoxification of lignin-derived products	-0.729721	-1.0787	-0.367161	-1.53568	-3.6804	1.49026
LOC_Os01g62605	DVL family	1.39189	1.54518	1.86526	1.71082	-0.360544	-0.484053
LOC_Os01g62610	FKBP-type peptidyl-prolyl cis-trans isomerase	0.691985	-0.607776	0.21194	0.590299	0.836871	1.79162
LOC_Os01g62660	Myb-like DNA-binding domain	0.926806	1.06928	0.763559	1.06067	1.39829	0.866758
LOC_Os01g62670	Protein of unknown function (DUF668)	0.363434	0.636335	0.280475	0.768792	1.1976	1.76727
LOC_Os01g62770	expressed protein	2.60867	3.07405	3.71176	4.22429	4.49609	1.56168
LOC_Os01g62780	Poly(A) RNA polymerase	0.978479	1.13041	1.62323	1.87613	1.46161	0.169829
LOC_Os01g62810	Regulator of chromosome condensation (RCC1) repeat	1.02065	1.0568	1.47212	1.78194	1.93756	0.561701
LOC_Os01g62840	GDP-mannose biosynthetic process	1.18631	1.50507	1.75108	1.80888	1.1513	0.0336624
LOC_Os01g62890	May be involved in both secretory and endocytic intracellular trafficking in the endosomal prevacuolar compartments	-1.34138	-1.13437	-1.09471	-1.3021	-2.11211	-0.120896
LOC_Os01g62910	DYW family of nucleic acid deaminases	0.683426	1.06284	1.37861	1.77126	2.28147	-1.51658
LOC_Os01g62920	domain associated with HOX domains	0.808748	1.15667	1.32507	1.26535	0.924343	0.321953
LOC_Os01g62945	expressed protein	1.49024	2.22205	3.03011	3.38393	3.42357	1.14825
LOC_Os01g62980	Protease inhibitor/seed storage/LTP family	-0.56038	-0.553534	-1.44666	-1.30738	-1.64768	0.000310192
LOC_Os01g63010	Universal stress protein family	-0.621791	-1.03969	-2.07359	-2.01224	-2.3802	0.405725
LOC_Os01g63050	expressed protein	0.166605	0.581806	1.21017	1.3449	1.28068	0.203189
LOC_Os01g63060	PAP2 superfamily C-terminal	1.58703	1.83047	1.88075	2.2484	2.594	0.669098
LOC_Os01g63150	expressed protein	0.204472	0.186874	0.812932	0.902141	1.6146	0.13027
LOC_Os01g63180	Lignin degradation and detoxification of lignin-derived products	-0.960374	-1.63673	-2.86347	-2.31861	-2.61378	-3.15636
LOC_Os01g63210	SOUL heme-binding protein	2.35626	2.59976	2.78339	3.84233	4.36354	1.07004
LOC_Os01g63220	pfkB family carbohydrate kinase	0.200936	0.403211	0.512688	0.967031	1.7742	0.135619
LOC_Os01g63260	Protein of unknown function (DUF1295)	-0.879218	-0.740292	-1.53642	-2.46515	-1.39344	0.888419
LOC_Os01g63310	Protein of unknown function (DUF740)	-0.439375	0.0393215	0.425441	-0.176493	-1.67955	-0.723808
LOC_Os01g63354	AT-rich interactive domain-containing protein	0.826985	0.762989	0.8668	1.13556	1.18574	0.728157
LOC_Os01g63460	Myb-like DNA-binding domain	0.174813	-0.0364025	-0.340416	-0.80353	-1.42285	-0.325101
LOC_Os01g63480	Transferase family	2.50802	2.99276	2.5802	1.85052	-0.452345	0.186388
LOC_Os01g63500	expressed protein	-0.218443	-0.785952	-1.50754	-1.52141	-3.75717	-0.0675011
LOC_Os01g63540	Belongs to the cytochrome P450 family	-0.648532	-0.100939	-0.141788	-1.24762	-2.35556	-0.770421
LOC_Os01g63580	Acyltransferase	-0.412883	-0.130887	-0.304887	-0.938198	-1.31409	0.575651
LOC_Os01g63620	Tetratricopeptide repeat (TPR)-like superfamily protein	-0.91154	-0.916512	-0.808437	-0.350442	-0.102586	-2.09741
LOC_Os01g63690	Hs1pro-1 protein C-terminus	2.0698	2.66259	2.49717	3.12236	3.40322	1.38071
LOC_Os01g63710	Belongs to the CDC6 cdc18 family	-1.02394	-0.743462	-1.91018	-1.85551	-2.6456	-0.732787
LOC_Os01g63770	Transmembrane amino acid transporter protein	-0.12299	0.244563	0.0607571	-0.400847	-1.11301	-0.14777
LOC_Os01g63810	Starch binding domain	0.68603	0.539619	0.839529	1.30701	1.53305	-0.113191
LOC_Os01g63820	catalytic domain of ctd-like phosphatases	0.63761	0.793705	1.32679	1.58804	1.44581	-0.102532
LOC_Os01g63830	Belongs to the UPP synthase family	-1.38383	-1.80682	-2.18872	-2.67669	-2.26913	-0.926184
LOC_Os01g63880	expressed protein	-0.105603	0.674169	1.21085	0.66041	0.519744	-0.332365
LOC_Os01g63890	G10 protein	0.471004	0.436923	0.630801	0.964459	1.45601	0.468743
LOC_Os01g63910	DNA binding domain with preference for A/T rich regions	0.668383	0.620749	1.18473	1.4862	1.40834	-0.168506
LOC_Os01g63930	Cytochrome P450	1.59301	2.07909	1.50769	0.954766	0.619298	-0.0759724
LOC_Os01g63950	expressed protein	-0.543825	-0.722243	-0.670159	-0.806394	-1.87521	-0.503755
LOC_Os01g63980	zinc finger	2.15453	3.49965	4.22197	4.60204	5.30011	5.01781
LOC_Os01g63990	alpha/beta hydrolase fold	-0.155046	-0.456227	-1.17459	-1.08536	-1.27453	-0.94175
LOC_Os01g64120	Ferredoxins are iron-sulfur proteins that transfer electrons in a wide variety of metabolic reactions	-1.15134	-1.55139	-2.60901	-2.52365	-2.55257	-1.90542
LOC_Os01g64170	Belongs to the glycosyl hydrolase 17 family	0.308227	0.665626	1.22879	1.78349	3.00839	1.00396
LOC_Os01g64180	expressed protein	-1.13783	-1.45106	-1.64068	-2.80488	-2.60057	-0.28245
LOC_Os01g64190	expressed protein	-0.873433	-0.986474	-1.00405	-1.35755	-1.25609	-0.0918258
LOC_Os01g64310	No apical meristem (NAM) protein	3.68852	5.10758	5.38226	4.97291	4.04587	1.45394
LOC_Os01g64360	Myb-like DNA-binding domain	1.88091	3.00808	1.614	2.04431	2.91116	1.35427
LOC_Os01g64380	expressed protein	0.11173	0.669712	1.07841	0.436594	-0.548857	-0.108113
LOC_Os01g64410	Transcriptional repressor, ovate	-1.17638	-2.62267	-1.96621	-2.18828	-2.70048	-0.111911
LOC_Os01g64440	expressed protein	1.82548	2.23684	1.08199	0.63512	-0.151955	-0.623256
LOC_Os01g64560	bHLH-MYC and R2R3-MYB transcription factors N-terminal	0.732209	0.28066	0.726532	1.26613	1.57697	0.113195
LOC_Os01g64570	RING-type E3 ubiquitin transferase	1.6599	2.0521	1.31641	2.20801	2.993	1.11671
LOC_Os01g64620	Anaphase-promoting complex subunit 11 RING-H2 finger	2.04941	2.72285	2.35369	0.978063	0.504439	0.0133192
LOC_Os01g64660	Belongs to the FBPase class 1 family	2.05913	1.73144	1.39385	2.3626	2.49999	0.116431
LOC_Os01g64670	soluble inorganic pyrophosphatase	1.08702	1.69233	1.58107	1.6619	2.01	0.0889883
LOC_Os01g64730	basic region leucin zipper	0.695383	0.540185	0.514682	0.999743	1.1459	0.957154
LOC_Os01g64780	Protein of unknown function (DUF502)	0.843958	1.05413	1.52247	1.673	1.80472	0.721591
LOC_Os01g64790	DNA-binding domain in plant proteins such as APETALA2 and EREBPs	2.31072	2.92539	3.34206	4.00471	4.33309	2.45782
LOC_Os01g64860	Peptidase inhibitor I9	-1.16562	-0.481343	-0.367924	-0.491849	-1.55175	-1.32009
LOC_Os01g64920	Plant nuclear matrix protein 1 (NMP1)	-0.345234	-0.187302	-0.203842	-0.579142	-1.1607	-0.0765841
LOC_Os01g64930	TLC domain	1.28956	1.37799	1.62591	1.80664	1.78668	0.501439
LOC_Os01g64960	Chlorophyll A-B binding protein	1.01367	1.26383	1.19931	1.74052	1.41353	-1.21453
LOC_Os01g64970	belongs to the protein kinase superfamily	0.447069	0.663825	0.959044	1.19052	1.25907	0.253081
LOC_Os01g65030	Bulb-type mannose-specific lectin	-1.20396	-2.13448	-2.31518	-1.92272	-2.14363	-2.00742
LOC_Os01g65094	expressed protein	-0.0289573	-0.0284318	0.540867	0.617459	1.35325	-0.00315158
LOC_Os01g65100	POT family	-0.87453	-0.910713	-1.40557	-1.44062	-1.23257	-0.358122
LOC_Os01g65150	POT family	2.9584	3.24684	6.11353	5.75029	5.88735	-3.2782
LOC_Os01g65190	POT family	-0.0263588	0.000460434	-0.174213	-0.710182	-1.80277	0.790372
LOC_Os01g65220	5'-3' exoribonuclease activity	0.720023	0.635651	1.29006	2.05924	2.66318	-0.209007
LOC_Os01g65400	5'-3' exonuclease, N-terminal resolvase-like domain	-0.537361	-0.440234	-0.923464	-0.892407	-1.10806	-0.102783
LOC_Os01g65410	Interconversion of serine and glycine	1.60144	1.74204	2.13262	2.8467	3.17979	0.555136
LOC_Os01g65420	expressed protein	-0.79973	-0.558075	-0.758001	-0.642502	-1.73968	-0.691386
LOC_Os01g65440	Universal stress protein family	-0.763998	-0.918487	-1.3388	-1.89095	-2.292	-0.0783917
LOC_Os01g65450	NLI interacting factor-like phosphatase	-0.632641	-0.676864	-1.0179	-1.08348	-1.12001	-0.196395
LOC_Os01g65460	Glycosyl hydrolases family 35	-0.617798	-0.404228	-0.760688	-1.05101	-1.61356	-0.109975
LOC_Os01g65480	DnaJ C terminal domain	-0.439514	0.102125	-0.256961	-0.663095	-1.13602	-0.174925
LOC_Os01g65520	Sad1 / UNC-like C-terminal	0.763159	0.947743	1.79826	2.75273	3.57528	0.901446
LOC_Os01g65530	Splicing factor 3B subunit	-1.39299	-1.45016	-1.95086	-1.9275	-1.77971	-0.170489
LOC_Os01g65580	Mitotic checkpoint protein	-0.698619	-0.56507	-0.704008	-1.05268	-1.50933	-0.523446
LOC_Os01g65630	expressed protein	-0.505088	-0.273129	0.0934319	-0.8151	-2.0924	-1.23338
LOC_Os01g65700	Dirigent proteins impart stereoselectivity on the phenoxy radical-coupling reaction, yielding optically active lignans from two molecules of coniferyl alcohol in the biosynthesis of lignans, flavonolignans, and alkaloids and thus plays a central role in plant secondary metabolism	2.40565	0.208594	-1.18575	2.2102	3.51253	2.51645
LOC_Os01g65710	Dirigent proteins impart stereoselectivity on the phenoxy radical-coupling reaction, yielding optically active lignans from two molecules of coniferyl alcohol in the biosynthesis of lignans, flavonolignans, and alkaloids and thus plays a central role in plant secondary metabolism	-1.26835	-2.68654	-3.47749	-1.1276	-0.130224	1.03463
LOC_Os01g65780	Belongs to the glycosyltransferase 8 family	1.201	1.42067	1.08157	1.39278	1.33227	0.351498
LOC_Os01g65790	Acts in the modification of cell walls via demethylesterification of cell wall pectin	-0.923134	-0.891196	-1.04409	-1.51985	-2.19213	-0.0655507
LOC_Os01g65830	Fatty acid desaturase	-1.65578	0.489195	-2.47441	-2.30055	-4.34436	-0.673453
LOC_Os01g65850	Chromatin organization modifier domain	3.31846	3.76248	4.08586	4.70039	5.16016	3.57493
LOC_Os01g65900	Belongs to the GRAS family	0.419763	0.500635	0.417281	0.7148	1.23483	0.318632
LOC_Os01g65920	Leucine-rich repeat - CC (cysteine-containing) subfamily	-1.1209	-0.988535	-0.496602	-0.282844	0.182785	-1.13642
LOC_Os01g65950	Thioesterase superfamily	1.94021	2.7357	3.32572	2.28479	2.07935	0.996198
LOC_Os01g65992	Acts as a Mg(2 ) transporter. Can also transport other divalent cations such as Fe(2 ), Sr(2 ), Ba(2 ), Mn(2 ) and Co(2 ) but to a much less extent than Mg(2 )	4.1309	3.9347	3.75898	4.62484	4.56907	1.76643
LOC_Os01g66010	Transmembrane amino acid transporter protein	1.36259	2.30988	1.55841	0.892	0.148369	1.19684
LOC_Os01g66120	SNAC2	2.13718	2.68405	2.59081	3.21357	3.59442	1.31832
LOC_Os01g66130	Modified RING finger domain	1.50443	1.56351	1.6805	1.90392	1.97947	0.221975
LOC_Os01g66150	expressed protein	0.340645	0.199298	0.263174	0.967534	1.52266	-0.310989
LOC_Os01g66160	DYW family of nucleic acid deaminases	2.19316	2.01213	1.77527	2.58001	2.88918	0.337593
LOC_Os01g66190	expressed protein	0.735935	1.05201	1.3971	1.37877	1.29498	0.304644
LOC_Os01g66280	Uncharacterized ACR, COG1678	-1.00783	-1.3966	-1.78247	-1.43545	-1.27625	-0.698121
LOC_Os01g66310	expressed protein	-1.13639	-1.01921	-1.50632	-2.20648	-2.34511	0.136991
LOC_Os01g66350	Vitamin B6 photo-protection and homoeostasis	1.0533	1.28422	1.83923	2.15727	1.88811	-0.50078
LOC_Os01g66360	2-C-methyl-D-erythritol 4-phosphate cytidylyltransferase	0.176843	0.317491	0.472829	1.07675	1.2032	0.0125692
LOC_Os01g66379	RF-1 domain	0.661553	0.861661	1.0964	1.75375	2.19285	0.388429
LOC_Os01g66480	expressed protein	1.34568	1.44934	2.23962	2.50711	4.08845	1.73702
LOC_Os01g66490	No apical meristem (NAM) protein	1.19779	1.83529	2.15831	1.96174	1.60193	1.03453
LOC_Os01g66530	expressed protein	2.32635	2.96442	2.52406	2.44571	3.09242	0.54021
LOC_Os01g66544	expressed protein	-0.594519	-0.89851	-2.39676	-1.79385	0.0577406	0.928175
LOC_Os01g66590	multicellular organism development	1.11078	1.1771	1.64301	1.67608	1.64342	0.544902
LOC_Os01g66600	Rhodanese-like domain-containing protein 4A	0.549318	0.588547	0.611171	1.10224	1.17418	-0.139174
LOC_Os01g66700	Glycosyl hydrolase family 20, catalytic domain	-1.01272	-4.25606	-2.08073	-2.00424	-3.3039	0.0818504
LOC_Os01g66710	Glycosyl hydrolases family 28	1.86819	1.17854	2.0508	0.593023	3.14267	3.28324
LOC_Os01g66810	Protein kinase domain	-0.911892	-1.76009	-1.16994	-1.20562	-0.594305	-0.256431
LOC_Os01g66830	Hydrolyzes acetyl esters in homogalacturonan regions of pectin. In type I primary cell wall, galacturonic acid residues of pectin can be acetylated at the O-2 and O-3 positions. Decreasing the degree of acetylation of pectin gels in vitro alters their physical properties	-0.657051	-0.645752	-1.52474	-2.28516	-3.68317	0.0164526
LOC_Os01g66840	Hydrolyzes acetyl esters in homogalacturonan regions of pectin. In type I primary cell wall, galacturonic acid residues of pectin can be acetylated at the O-2 and O-3 positions. Decreasing the degree of acetylation of pectin gels in vitro alters their physical properties	2.21774	3.01688	3.47072	2.91969	3.01351	1.82385
LOC_Os01g66860	expressed protein	2.14397	2.4454	2.89216	2.61429	2.39824	0.765855
LOC_Os01g66890	TAZ zinc finger, present in p300 and CBP	1.55137	1.36553	1.2032	0.731722	0.919461	0.287348
LOC_Os01g66920	Calcineurin-like phosphoesterase	-0.44935	-0.580252	-0.812774	-0.754806	-1.49994	0.0107626
LOC_Os01g66970	Protein of unknown function (DUF3675)	0.517541	1.22506	1.52438	1.70129	1.36206	-0.00449268
LOC_Os01g67030	Eukaryotic cytochrome b561	2.05453	3.51851	4.19302	4.03898	4.19447	3.38134
LOC_Os01g67090	IQ-domain	-0.398795	-0.371317	-0.501443	-1.09424	-1.59937	0.074406
LOC_Os01g67190	Belongs to the RNase T2 family	-0.462154	-0.256382	-0.561092	-0.607383	-1.20643	-0.361138
LOC_Os01g67210	PPR repeat	-0.624817	-0.884677	-0.687327	-1.00478	-1.09443	0.25381
LOC_Os01g67250	Conserved region of Rad21 / Rec8 like protein	0.57644	0.437625	0.776918	1.11219	1.48926	-0.0182198
LOC_Os01g67260	expressed protein	-1.31777	-0.986239	-3.73062	-3.53925	-5.0543	-0.734576
LOC_Os01g67330	Nucleotide-sugar transporter	0.745245	0.862876	1.47285	1.52922	1.18156	0.270212
LOC_Os01g67360	Putative S-adenosyl-L-methionine-dependent methyltransferase	-1.26045	-1.51996	-1.98336	-1.89448	-1.84689	-1.20932
LOC_Os01g67420	Lipase (class 3)	0.422748	0.689117	0.902743	0.816464	1.00156	0.832397
LOC_Os01g67430	Lipase (class 3)	2.30507	3.45759	3.62121	3.75655	2.92052	-1.58969
LOC_Os01g67520	GDP-D-glucose phosphorylase activity	-0.993447	-1.12035	-1.29347	-1.96624	-2.26281	-0.7507
LOC_Os01g67530	4-coumarate--CoA ligase-like	0.850089	1.08314	1.53219	1.92904	2.04625	-0.139248
LOC_Os01g67540	4-coumarate--CoA ligase-like	0.885664	0.607944	-0.491738	0.416559	0.00273167	-2.42972
LOC_Os01g67600	alpha/beta hydrolase fold	0.552261	0.589206	0.176027	0.642205	1.24924	0.569648
LOC_Os01g67720	ABC1 family	0.88474	0.999258	1.41605	1.47782	1.22085	0.0788922
LOC_Os01g67740	Structural maintenance of chromosomes protein	-0.178382	-0.0388572	-0.256168	-0.260071	-1.59482	-0.636381
LOC_Os01g67810	Exo70 exocyst complex subunit	1.52807	1.43974	0.753013	1.47659	2.14312	0.628021
LOC_Os01g67820	Exo70 exocyst complex subunit	1.75332	1.78968	1.28934	2.22953	2.99348	1.43327
LOC_Os01g67835	expressed protein	-0.0384435	0.60619	0.21269	0.883	1.78406	0.249772
LOC_Os01g67850	Zinc finger, C3HC4 type (RING finger)	1.0431	1.06231	1.37659	2.16832	2.46009	-0.248405
LOC_Os01g67870	Glycosyl transferase family 21	0.182592	0.418549	0.855582	1.21803	0.93821	0.0260323
LOC_Os01g67950	expressed protein	2.31759	2.74754	1.37153	1.65842	1.7292	0.40704
LOC_Os01g67970	JmjC domain, hydroxylase	0.960123	0.64675	1.27246	1.54771	1.6609	-0.1755
LOC_Os01g68020	BTB/POZ domain	1.93574	2.56145	3.09731	3.4409	3.34474	0.09094
LOC_Os01g68030	expressed protein	-0.901256	-0.851064	-1.51037	-1.70704	-1.75775	-0.483125
LOC_Os01g68040	magnesium transporter	0.587227	0.548045	0.827297	1.00158	1.22733	-0.0327762
LOC_Os01g68050	Transmembrane amino acid transporter protein	-1.40587	-1.20184	-1.3639	-2.43691	-1.78838	-0.983779
LOC_Os01g68060	E3 ubiquitin-protein ligase	1.39264	1.50951	1.63423	1.87412	2.4684	1.057
LOC_Os01g68160	histone deacetylase	0.0973691	0.199573	0.801565	1.52743	2.00161	0.149229
LOC_Os01g68230	expressed protein	-0.914849	-0.948542	-1.90991	-1.69631	-1.79262	-0.571321
LOC_Os01g68269	expressed protein	-0.481635	-1.16725	-1.80879	-1.45807	-0.870653	-0.370542
LOC_Os01g68300	expressed protein	0.236263	0.367543	-1.18141	-0.52957	-0.520645	-0.240021
LOC_Os01g68310	Sas10/Utp3/C1D family	1.88079	1.15172	1.43645	2.77886	3.55293	0.300653
LOC_Os01g68320	Belongs to the DEAD box helicase family	0.829176	0.716909	0.725829	1.17824	1.72541	0.682076
LOC_Os01g68330	ABC transporter	1.32986	1.20342	1.3311	1.91144	1.76647	0.206663
LOC_Os01g68450	Uncharacterized conserved protein (DUF2358)	0.379713	0.158267	-0.308461	0.181036	0.142109	-1.50869
LOC_Os01g68480	Thioredoxin	1.06098	0.803755	0.912928	1.37426	1.24615	-1.11457
LOC_Os01g68490	Pentatricopeptide repeat domain	3.39672	3.04474	4.11902	5.02117	5.81635	2.16132
LOC_Os01g68598	Stomagen	-0.393868	-0.56703	-0.112997	-0.872102	-2.07274	-0.420024
LOC_Os01g68610	PPR repeat	1.46719	2.11039	2.31169	2.60514	1.94735	0.403062
LOC_Os01g68620	Signal peptide peptidase	-0.0221948	0.570652	1.33522	0.46609	0.304843	0.108617
LOC_Os01g68650	PDDEXK-like family of unknown function	0.865106	1.21705	1.3129	1.68399	1.55527	-0.561915
LOC_Os01g68660	Belongs to the cystatin family. Phytocystatin subfamily	1.93931	3.24265	3.8846	4.32081	4.76149	-0.207008
LOC_Os01g68670	Belongs to the cystatin family. Phytocystatin subfamily	1.58296	1.95502	2.06659	2.75602	2.41459	-0.12981
LOC_Os01g68690	helix loop helix domain	3.1187	4.73535	4.411	5.21895	5.37359	2.07573
LOC_Os01g68700	helix loop helix domain	0.7835	1.22308	1.78777	1.45607	0.679377	0.299847
LOC_Os01g68710	Peptidyl-prolyl cis-trans isomerase	-0.600086	-0.28144	-0.742438	-1.17326	-2.06534	-0.493898
LOC_Os01g68770	Selenium-binding protein	1.01009	0.768908	0.71087	1.52402	1.89745	0.683564
LOC_Os01g68790	RNA recognition motif. (a.k.a. RRM, RBD, or RNP domain)	0.3711	0.101585	0.37044	1.14019	1.76062	-0.579482
LOC_Os01g68860	Zinc finger CCCH domain-containing protein	0.98856	0.798765	0.740014	1.10244	1.07037	-0.383212
LOC_Os01g68880	expressed protein	3.43914	2.37816	3.42151	4.20574	3.79953	0.736562
LOC_Os01g68960	expressed protein	0.345675	-2.37467	-1.96212	1.15487	3.90189	0.713698
LOC_Os01g68970	expressed protein	0.256573	0.229268	0.598718	0.740073	1.52599	0.349539
LOC_Os01g69030	Belongs to the glycosyltransferase 1 family	1.48534	1.50448	1.1039	2.22436	2.33274	-0.151293
LOC_Os01g69040	zinc-RING finger domain	0.82421	0.979884	1.25708	1.66583	2.12194	0.467153
LOC_Os01g69050	Protein of unknown function (DUF707)	0.116457	-0.588959	-1.20158	-0.279986	-0.0608185	-0.584037
LOC_Os01g69100	At3g27210-like	-1.15967	-1.31145	-1.80454	-1.68582	-1.42751	-0.614315
LOC_Os01g69230	Exo70 exocyst complex subunit	0.551106	0.341182	0.583357	0.789705	1.10752	-0.0638424
LOC_Os01g69240	CBS domain	0.636488	0.873477	0.220079	2.53762	3.40961	-1.40754
LOC_Os01g69270	F-box protein	0.838493	1.26729	1.29718	0.986694	0.400131	-0.501008
LOC_Os01g69830	SBP domain	0.731975	0.995144	1.00625	1.19984	1.03049	0.659836
LOC_Os01g69870	expressed protein	1.63811	1.46838	0.983644	0.999595	1.68326	1.48663
LOC_Os01g69890	Protein of unknown function (DUF3339)	-0.655618	-1.00979	-1.23076	-1.27429	-1.99981	0.126141
LOC_Os01g69920	CHASE	0.780458	0.643979	1.0169	1.46699	1.62949	0.464763
LOC_Os01g69940	A Receptor for Ubiquitination Targets	0.630445	0.799553	1.10545	0.882052	0.593794	0.143661
LOC_Os01g69990	GYF domain-containing protein	0.497492	0.547796	0.840329	1.12172	1.2935	0.262412
LOC_Os01g70060	Regulation of nuclear pre-mRNA domain-containing protein	0.477753	0.82854	1.16513	1.22801	1.21135	0.0398811
LOC_Os01g70080	NB-ARC domain	1.5572	1.56837	1.95474	2.67245	2.90174	0.239522
LOC_Os01g70130	Serine/Threonine protein kinases, catalytic domain	0.505889	0.956308	2.21582	2.93547	3.06525	1.13355
LOC_Os01g70170	Transaldolase/Fructose-6-phosphate aldolase	-0.0763005	0.132922	0.215097	0.467956	1.42542	0.336495
LOC_Os01g70190	Exostosin family	-0.541829	-0.573717	-0.761683	-1.16255	-1.03253	-0.109198
LOC_Os01g70240	Heavy-metal-associated domain	0.367544	1.05004	1.74316	1.22986	2.21779	-0.107935
LOC_Os01g70260	Protein kinase domain	-1.27854	-1.50029	-1.41831	-1.66053	-1.23614	-0.799398
LOC_Os01g70270	Auxin response factors (ARFs) are transcriptional factors that bind specifically to the DNA sequence 5'-TGTCTC-3' found in the auxin-responsive promoter elements (AuxREs)	1.25177	1.33219	1.60826	1.83034	1.74921	-0.0594489
LOC_Os01g70380	C-palmitoyltransferase activity	-0.299544	-0.681674	-0.589108	-1.05028	-1.30175	-0.193541
LOC_Os01g70390	Protein of unknown function (DUF3754)	-1.05711	-0.565901	-0.687154	-1.33314	-2.28616	-0.924245
LOC_Os01g70400	Protein of unknown function (DUF3754)	1.51146	1.10515	1.36182	2.06451	1.94463	-0.0385043
LOC_Os01g70430	Belongs to the short-chain dehydrogenases reductases (SDR) family	-0.784664	-1.19851	-1.68233	-1.42848	-2.02384	-0.0134029
LOC_Os01g70460	thylakoid lumenal P17.1 protein	-0.41252	-0.717687	-1.34184	-0.727654	-0.793829	-0.299812
LOC_Os01g70470	expressed protein	1.39864	1.48247	1.5684	2.14723	2.42387	0.21764
LOC_Os01g70490	Potassium transporter	1.22698	1.11613	1.63854	2.57635	3.2113	1.63155
LOC_Os01g70560	non-motile cilium assembly	-0.605558	-0.016606	-0.709958	-0.703272	-1.8431	-1.33198
LOC_Os01g70580	Belongs to the thiamine pyrophosphokinase family	0.746192	0.488648	1.01483	1.55813	2.17109	-0.373476
LOC_Os01g70690	Rapid ALkalinization Factor (RALF)	-0.312739	-3.05596	-3.0277	-6.76598	-6.67852	0.481876
LOC_Os01g70710	Heavy-metal-associated domain	0.768199	0.432733	0.503327	1.95744	2.47726	0.817937
LOC_Os01g70730	Flowering-promoting factor 1-like protein	-0.247837	-0.215362	-0.625911	-2.03947	-1.60365	0.91984
LOC_Os01g70780	WD domain, G-beta repeat	0.397992	0.303994	0.689938	1.30566	1.82296	0.55914
LOC_Os01g70790	C2 domain	0.0159493	0.450845	-0.154892	0.510257	1.27898	0.394198
LOC_Os01g70800	Belongs to the mitochondrial carrier (TC 2.A.29) family	1.07003	0.916729	1.1331	1.59647	2.13784	0.231332
LOC_Os01g70810	Homeodomain	0.70992	0.819641	1.2376	1.28717	1.42146	0.320026
LOC_Os01g70820	PsbP	1.67237	1.68513	1.65632	1.72804	1.5523	0.259086
LOC_Os01g70830	Salicylic acid-binding protein 2-like	-1.75441	-1.5978	0.00399873	-1.43763	-1.49672	-1.63461
LOC_Os01g70850	Salicylic acid-binding protein 2-like	-1.4395	-1.36068	-1.28027	-1.8855	-1.03088	3.57927
LOC_Os01g70870	zinc finger	-2.15659	-4.05116	-2.44229	-3.8495	-5.74062	-0.455392
LOC_Os01g70890	protein heterodimerization activity	-1.84164	-1.95953	-2.91054	-4.24639	-3.81753	-0.72449
LOC_Os01g70920	Cullin family	0.459067	0.247544	0.806813	0.956617	1.3485	0.339821
LOC_Os01g70950	Protein of unknown function, DUF255	0.471244	0.636149	0.613559	1.2764	1.25219	0.216334
LOC_Os01g70970	Similar to BRASSINOSTEROID INSENSITIVE 1-associated receptor kinase 1	-1.65762	-1.6382	-0.999782	-1.12877	-2.1634	-0.519322
LOC_Os01g71000	Belongs to the protein kinase superfamily	1.08018	0.987591	1.4875	1.81513	1.83691	0.272823
LOC_Os01g71010	Lipase (class 3)	0.305243	0.200043	0.426325	0.78455	1.27447	0.0664517
LOC_Os01g71090	Belongs to the peptidase A1 family	0.11862	0.216107	-1.17499	-1.29751	0.293526	2.01339
LOC_Os01g71160	Belongs to the peptidase A1 family	-2.17977	-2.00456	-0.923214	-2.34247	-3.89044	-0.830147
LOC_Os01g71170	Classical arabinogalactan protein	-0.628465	-0.717019	-1.29577	-2.0089	-3.4468	-0.111017
LOC_Os01g71180	PPR repeat	-0.295011	0.614921	1.61189	2.04971	1.0661	0.166838
LOC_Os01g71190	Photosystem II reaction center PSB28 protein	0.973004	1.11688	1.20576	1.76467	1.62707	-0.481718
LOC_Os01g71210	expressed protein	-0.54349	-0.525013	-0.827228	-1.78787	-1.86645	0.188132
LOC_Os01g71240	This magnesium-dependent enzyme catalyzes the hydrolysis of ATP coupled with the transport of calcium	-1.38394	1.62186	1.9512	3.10321	4.04805	1.37562
LOC_Os01g71262	expressed protein	-0.270091	-0.73563	-1.16087	-0.884428	-0.622491	0.0477576
LOC_Os01g71270	eukaryotic peptide chain release factor subunit	0.793532	-0.688252	0.790584	1.80422	2.0722	-0.422036
LOC_Os01g71320	Belongs to the hexokinase family	0.605949	0.956014	1.26374	1.40459	1.21113	0.181029
LOC_Os01g71340	Belongs to the glycosyl hydrolase 17 family	0.194203	0.231348	-0.370168	-1.5593	-2.60463	0.314617
LOC_Os01g71350	Belongs to the glycosyl hydrolase 17 family	0.662165	0.025517	-0.800951	-0.980256	-1.19059	2.21933
LOC_Os01g71380	Belongs to the glycosyl hydrolase 17 family	-0.0520555	-0.855349	-0.299241	-0.293902	-0.458289	2.10632
LOC_Os01g71474	Belongs to the glycosyl hydrolase 17 family	-0.507033	-0.512977	-0.064171	-0.899987	-2.21508	-0.285897
LOC_Os01g71540	ankyrin repeats	0.834153	1.61733	2.8568	2.66584	1.3015	0.776226
LOC_Os01g71590	ankyrin repeats	0.491329	0.824777	1.02876	1.65796	1.87251	-0.0505325
LOC_Os01g71624	Myb/SANT-like DNA-binding domain	-0.801526	-1.04917	0.0315037	1.85128	2.98256	1.99453
LOC_Os01g71670	Belongs to the glycosyl hydrolase 17 family	-0.349113	-0.1698	0.0123876	-0.341498	-0.570396	2.20361
LOC_Os01g71720	Amino acid permease	-2.38227	-2.64071	-2.22215	-0.189274	0.655601	-1.91806
LOC_Os01g71820	Belongs to the glycosyl hydrolase 17 family	-0.14923	-0.0375957	0.871625	-0.410045	-0.745977	1.98711
LOC_Os01g71830	Belongs to the glycosyl hydrolase 17 family	0.330631	-0.719005	-0.537943	-1.69503	-2.53819	2.7785
LOC_Os01g71860	Belongs to the glycosyl hydrolase 17 family	0.448085	1.58777	3.4617	3.01812	4.80746	4.41284
LOC_Os01g71970	Belongs to the GRAS family	-0.789714	-1.1246	-0.675319	-0.460705	0.0310661	0.108806
LOC_Os01g72009	Cysteine-rich TM module stress tolerance	-0.37021	-0.460557	-0.269397	-0.0290279	0.807249	1.13478
LOC_Os01g72020	Domain of unknown function (DUF3420)	0.288408	0.803747	1.33796	0.789104	0.685148	-0.429938
LOC_Os01g72049	Protein OSB2, chloroplastic-like	-0.603097	-0.827881	-0.815674	-1.26758	-0.970936	-0.290889
LOC_Os01g72080	EF-hand domain	0.942538	1.03597	0.590701	1.02058	1.22124	0.60041
LOC_Os01g72220	Anaphase-promoting complex subunit 4 WD40 domain	0.511319	0.740481	1.18151	1.29987	0.990505	0.35891
LOC_Os01g72240	Orotidine 5'-phosphate decarboxylase / HUMPS family	-0.527408	-0.450213	-0.658186	-0.707157	-1.25346	-0.0728119
LOC_Os01g72270	Belongs to the cytochrome P450 family	-0.763103	-2.82155	-1.9511	-1.88333	-2.09624	3.2012
LOC_Os01g72300	Cupin domain	1.10352	2.35475	0.66904	1.36345	1.49177	0.573721
LOC_Os01g72310	CW-type Zinc Finger	0.112565	0.340504	0.469313	0.912145	1.25435	-0.135364
LOC_Os01g72330	cheY-homologous receiver domain	-0.730724	-1.09469	-0.353543	-0.149757	-0.0042475	-0.170008
LOC_Os01g72460	NADPH-dependent FMN reductase	1.7126	1.71431	1.90957	2.37629	2.45607	0.50225
LOC_Os01g72470	expressed protein	-0.970673	-2.53495	-2.16333	-2.75006	-4.82283	0.504096
LOC_Os01g72480	Zinc finger, C3HC4 type (RING finger)	1.03056	1.17187	1.6383	1.65336	1.72524	0.269862
LOC_Os01g72490	Domain of unknown function (DUF702)	0.218358	0.410106	0.511202	0.0167574	0.0423358	2.35499
LOC_Os01g72510	Belongs to the peptidase A1 family	-1.84213	-1.39625	-2.74243	-4.9524	-6.14429	0.0356868
LOC_Os01g72520	Phosphoesterase family	1.13415	1.20742	1.46716	2.00377	2.37084	0.884273
LOC_Os01g72530	calcium-binding protein CML31	0.911904	1.436	0.904656	1.95659	3.26206	1.03588
LOC_Os01g72570	CRT-like, chloroquine-resistance transporter-like	1.35796	1.23382	1.22015	1.86501	1.98886	0.731626
LOC_Os01g72600	U-box domain-containing protein	0.075938	0.261085	0.201708	0.558544	1.49732	0.847878
LOC_Os01g72610	Protein of unknown function (DUF563)	1.25638	1.16998	0.88174	1.71709	2.11507	0.885338
LOC_Os01g72620	EGF domain-specific O-linked N-acetylglucosamine	1.57526	1.63129	1.27624	1.58657	2.20354	1.35217
LOC_Os01g72630	expressed protein	0.0179103	-0.69767	-0.596096	-0.615437	-1.26018	-0.549254
LOC_Os01g72690	ATP-NAD kinase	0.859254	1.24562	1.50488	1.8502	1.72854	0.329713
LOC_Os01g72740	Cytochrome P450	-0.048915	-1.40324	-0.628466	-1.72102	-2.74588	-1.07404
LOC_Os01g72810	Bulb-type mannose-specific lectin	2.44067	2.8279	2.42886	3.09714	4.05649	2.43033
LOC_Os01g72880	DNA mismatch repair protein Mlh1 C-terminus	-0.699283	-0.88715	-0.716807	-1.60155	-1.98262	-0.597621
LOC_Os01g72900	Abscisic stress-ripening protein 1	1.60268	2.31522	3.19024	4.40068	5.24389	2.23926
LOC_Os01g72910	ABA/WDS induced protein	1.64393	1.9878	3.39826	4.89259	5.66409	2.65039
LOC_Os01g72990	Belongs to the protein kinase superfamily. Ser Thr protein kinase family	-1.39103	-1.3268	-1.29312	-1.17265	-1.1214	-0.526876
LOC_Os01g73024	expressed protein	-0.455414	-0.633485	-1.30054	-1.21721	-1.74883	-1.11575
LOC_Os01g73060	Nucleotidyl transferase	-0.768534	-1.17914	-1.65649	-1.19464	-0.850245	-0.865974
LOC_Os01g73170	Belongs to the peroxidase family. Classical plant (class III) peroxidase subfamily	-0.775247	-0.783164	-1.13291	-1.0527	-1.01509	-0.0268051
LOC_Os01g73230	Syntaxin 6, N-terminal	-0.299521	-0.803627	-0.814179	-0.913561	-1.09132	-0.232752
LOC_Os01g73270	expressed protein	-2.03984	-1.73264	-2.26512	-3.1264	-4.45455	-1.2122
LOC_Os01g73290	DNA recombination	-2.35639	-1.12952	-2.84196	-6.23515	-2.23514	-1.06217
LOC_Os01g73310	cytoskeleton organization	0.525737	0.824028	0.837778	1.17921	0.700019	-0.099223
LOC_Os01g73430	DNA-dependent RNA polymerase catalyzes the transcription of DNA into RNA using the four ribonucleoside triphosphates as substrates	0.95043	0.351817	0.705488	1.29307	1.32066	-0.343949
LOC_Os01g73450	Amino acid kinase family	-0.155734	-0.233141	-0.0105205	0.747513	0.953077	-1.02704
LOC_Os01g73460	Histone-lysine n-methyltransferase	0.905259	0.683718	1.23532	1.78328	2.00277	-0.191945
LOC_Os01g73500	Nuclear transport factor 2 (NTF2) family protein	1.41422	1.22808	1.01638	1.1944	1.4426	1.37377
LOC_Os01g73514	Hydantoinase B/oxoprolinase	0.643678	0.41393	0.619984	1.00928	1.18452	0.332841
LOC_Os01g73530	ABC transporter transmembrane region 2	1.53078	1.19082	2.0182	2.5004	2.89432	1.07194
LOC_Os01g73604	snRNP Sm proteins	1.92243	1.34654	0.717437	2.31376	0.324408	0.968046
LOC_Os01g73770	AP2 domain	2.37939	3.57814	0.933994	-0.26434	0.801894	1.84398
LOC_Os01g73780	expressed protein	-0.328894	-0.400892	-0.754041	-1.04898	-0.890424	0.439897
LOC_Os01g73800	Rho GTPase-activating protein	0.229747	0.101165	0.510114	0.747185	1.20437	-0.282111
LOC_Os01g73840	expressed protein	-0.458097	-0.270765	-0.186205	-0.324508	-1.4483	-0.624449
LOC_Os01g73880	Belongs to the eukaryotic initiation factor 4E family	-0.0739595	-0.16089	-0.299198	0.366348	1.36384	-0.206205
LOC_Os01g73890	TFIIA is a component of the transcription machinery of RNA polymerase II and plays an important role in transcriptional activation	1.75748	1.26339	2.19789	3.40483	4.09964	0.382229
LOC_Os01g73940	expressed protein	-0.639546	-0.711138	-1.10441	-0.974341	-0.51077	-0.155419
LOC_Os01g73960	Drought induced 19 protein (Di19), zinc-binding	1.34107	1.61738	2.18283	2.8124	2.82899	0.0506623
LOC_Os01g73970	Protein of unknown function (DUF707)	0.709654	0.662027	0.701878	1.10382	1.64473	0.0424163
LOC_Os01g74000	Glycerol-3-phosphate dehydrogenase	1.66429	1.04108	1.30031	2.76753	3.63951	-0.288802
LOC_Os01g74010	Polyketide cyclase / dehydrase and lipid transport	1.54664	1.59492	2.10545	2.9449	3.41697	0.0854506
LOC_Os01g74020	Myb-like DNA-binding domain	6.90878	6.96738	7.309	8.71299	9.08157	4.11442
LOC_Os01g74040	zinc finger	-0.098779	0.413637	-0.832625	0.138186	1.20269	0.198764
LOC_Os01g74120	expressed protein	-2.08916	-1.55602	-1.82001	-2.55738	-1.87779	-0.887718
LOC_Os01g74140	WRKY DNA -binding domain	-0.847503	-1.12658	-1.27103	-2.46284	-3.09032	0.0586902
LOC_Os01g74146	WD domain, G-beta repeat	0.731086	0.0259055	0.179946	1.06445	1.33546	-1.19556
LOC_Os01g74152	Haloacid dehalogenase-like hydrolase	-0.936785	-0.320412	-1.07157	-0.932532	-1.1596	-1.13054
LOC_Os01g74250	PDDEXK-like family of unknown function	0.178283	0.0171991	0.371619	0.591234	1.29253	0.153051
LOC_Os01g74300	expressed protein	-0.666529	-0.66671	-0.661194	-2.23419	-2.41793	-0.123094
LOC_Os01g74320	protein modification by small protein conjugation	-0.30367	-0.983236	-1.08175	-0.642336	-0.31588	-1.15707
LOC_Os01g74330	Hydrolyzes acetyl esters in homogalacturonan regions of pectin. In type I primary cell wall, galacturonic acid residues of pectin can be acetylated at the O-2 and O-3 positions. Decreasing the degree of acetylation of pectin gels in vitro alters their physical properties	-1.03742	-0.646606	-1.21786	-1.89277	-1.69238	-0.130911
LOC_Os01g74340	RNA recognition motif. (a.k.a. RRM, RBD, or RNP domain)	-0.788746	-1.06994	-1.9791	-2.22571	-2.62925	-1.43512
LOC_Os01g74370	Domain of unknown function (DUF966)	1.96947	2.88607	2.33763	2.74845	4.32959	1.76572
LOC_Os01g74410	RNA polymerase II transcription regulator recruiting activity	-0.286167	-0.724808	-1.29738	-1.45403	-1.80485	0.831979
LOC_Os01g74480	Cupin	1.41451	1.29304	1.04991	1.99582	1.69122	-0.174625
LOC_Os01g74490	Heavy-metal-associated domain	0.953554	1.03529	1.25347	2.39493	3.49704	1.21051
LOC_Os01g74540	GATA zinc finger	-1.45548	-1.52506	-1.46227	-2.15396	-1.57595	-0.304317
LOC_Os01g74640	Belongs to the mitochondrial carrier (TC 2.A.29) family	-0.426842	-0.540881	-0.636102	-0.84852	-1.42779	-0.22595
LOC_Os02g01100	Transmembrane amino acid transporter protein	-0.321861	-0.161336	-0.403414	-1.22903	-1.43466	0.17408
LOC_Os02g01140	GDSL-like Lipase/Acylhydrolase	-1.21385	-0.217367	-0.468923	-1.15759	-2.55262	-0.0169068
LOC_Os02g01150	Belongs to the D-isomer specific 2-hydroxyacid dehydrogenase family	0.351754	-0.0858358	-0.41843	0.0568523	0.0494582	-1.2273
LOC_Os02g01200	Glutaredoxin	-0.850897	-1.23464	-1.12271	-1.59051	-2.87398	-0.658581
LOC_Os02g01210	Transmembrane amino acid transporter protein	-1.46281	-1.08842	-1.64516	-1.57077	-2.26282	-1.51419
LOC_Os02g01230	Belongs to the universal ribosomal protein uS5 family	-1.03863	-0.756434	-1.07737	-1.25634	-1.49604	0.126835
LOC_Os02g01280	Belongs to the chaperonin (HSP60) family	-1.62327	-1.09454	-1.77011	-1.94957	-2.37654	-0.15123
LOC_Os02g01326	EamA-like transporter family	1.1778	1.65209	1.82474	2.42073	2.15025	-0.175601
LOC_Os02g01340	Ferredoxin--NADP reductase	0.695914	0.527482	0.330876	1.09049	1.09235	-1.07155
LOC_Os02g01350	U3 small nucleolar RNA-associated protein 6	-1.1789	-1.31034	-1.33534	-1.60334	-1.95185	0.0145423
LOC_Os02g01380	Myb/SANT-like DNA-binding domain	1.45439	1.02933	1.3599	2.03511	2.11779	-0.14169
LOC_Os02g01450	expressed protein	0.620514	0.391271	0.290251	0.932068	1.03928	-0.111628
LOC_Os02g01490	Protein transport protein sec16	0.510548	0.703344	1.28639	1.49508	1.24615	0.445421
LOC_Os02g01510	Belongs to the LDH MDH superfamily	2.29338	2.06413	2.3836	2.9013	2.96547	0.270488
LOC_Os02g01710	Peptidase family C78	-0.969908	-1.0969	-1.25736	-1.92265	-1.7779	0.112306
LOC_Os02g01740	Sec63 Brl domain	0.341434	0.193838	0.462998	0.90086	1.87005	0.331061
LOC_Os02g01765	expressed protein	0.988018	0.509134	0.580408	1.19123	1.80072	0.180926
LOC_Os02g01830	expressed protein	2.58715	1.96416	2.57379	2.86884	2.92288	2.10997
LOC_Os02g01890	Belongs to the cytochrome P450 family	-0.683726	-0.874062	-1.17353	-1.01422	-1.23933	-2.35897
LOC_Os02g01980	GDSL-like Lipase/Acylhydrolase	0.00256703	-0.608964	-0.971782	-0.745874	-1.72731	-0.492015
LOC_Os02g02000	Belongs to the cytochrome P450 family	0.203455	-0.615857	-1.70424	-0.328346	-0.292038	-1.73175
LOC_Os02g02020	Pentacotripeptide-repeat region of PRORP	-1.23334	-1.4179	-1.38184	-1.12097	-1.02496	-0.224235
LOC_Os02g02030	expressed protein	1.95244	2.37443	2.90529	2.34603	2.65234	0.890537
LOC_Os02g02290	bromo domain	0.562908	0.446436	0.775459	1.0496	1.16747	0.103924
LOC_Os02g02310	EamA-like transporter family	-1.24508	-0.320637	-0.185479	-2.37168	-1.57354	-2.07686
LOC_Os02g02340	Phosphate acyltransferases	-0.39802	-0.735242	-1.32743	-1.18387	-1.22328	-0.121041
LOC_Os02g02380	WD40 repeats	2.49039	2.99997	3.47599	3.12459	2.44274	0.23117
LOC_Os02g02400	Occurs in almost all aerobically respiring organisms and serves to protect cells from the toxic effects of hydrogen peroxide	-1.40276	-1.34832	-1.58812	-1.34413	-1.36065	-2.03741
LOC_Os02g02450	OPT oligopeptide transporter protein	-0.953056	-0.907396	-1.94348	-2.41432	-3.38176	-0.484665
LOC_Os02g02470	Belongs to the short-chain dehydrogenases reductases (SDR) family	0.664092	0.547818	0.245976	1.01004	1.24191	0.400862
LOC_Os02g02480	Helix-loop-helix DNA-binding domain	0.512717	0.797617	0.835486	1.21382	1.5214	0.693654
LOC_Os02g02524	TLR4 regulator and MIR-interacting MSAP	-1.46403	-1.53754	-2.31515	-2.20621	-1.85138	-0.324178
LOC_Os02g02540	Glutamate-gated receptor that probably acts as non- selective cation channel	0.556749	1.01853	1.39924	1.20417	0.788411	-0.0898614
LOC_Os02g02550	Glutamate-gated receptor that probably acts as non- selective cation channel	0.628924	0.411362	0.767614	1.22724	0.977315	-0.335101
LOC_Os02g02600	Belongs to the protein kinase superfamily	0.667961	0.553407	0.855012	1.05355	1.59681	0.483371
LOC_Os02g02690	HAUS augmin-like complex subunit 4	-0.605278	-0.563673	-0.993959	-1.29034	-1.04313	-0.0836806
LOC_Os02g02700	AMP-binding enzyme	0.506603	0.301287	0.689048	1.05714	1.69498	0.469239
LOC_Os02g02720	SNARE domain	0.429401	0.306255	0.4847	0.823311	1.04946	0.0172322
LOC_Os02g02730	expressed protein	-0.000123391	0.388698	0.636775	1.18884	2.22307	0.366387
LOC_Os02g02740	Pentacotripeptide-repeat region of PRORP	-0.902228	-1.40006	-1.8429	-1.83895	-1.16906	-0.28184
LOC_Os02g02770	PPR repeat	0.564198	0.590452	1.16979	1.23188	1.18919	0.110253
LOC_Os02g02780	Protein tyrosine kinase	1.21516	1.27019	1.80351	3.13209	4.12898	3.40677
LOC_Os02g02830	Belongs to the ubiquitin-conjugating enzyme family	-0.691574	-1.26707	-2.06198	-1.28198	-0.690986	-0.980263
LOC_Os02g02880	Belongs to the methyltransferase superfamily. METTL16 RlmF family	-0.48993	-0.790155	-1.05581	-0.908482	-1.26113	0.135371
LOC_Os02g02900	expressed protein	0.465778	0.0466825	0.71347	1.17359	1.44817	0.377048
LOC_Os02g02910	expressed protein	0.751412	1.06444	1.85191	2.02354	1.80875	-0.432004
LOC_Os02g02930	Belongs to the terpene synthase family	0.989074	-0.226941	-2.53524	1.01127	0.917005	-4.17817
LOC_Os02g02980	Belongs to the multi antimicrobial extrusion (MATE) (TC 2.A.66.1) family	0.732414	0.803619	0.841026	1.08684	1.0867	-0.339783
LOC_Os02g03020	EF-hand domain pair	-0.146469	-0.878175	-0.915892	0.225969	1.20459	0.508458
LOC_Os02g03040	serine arginine-rich splicing factor	1.46421	1.25016	1.49334	2.49971	3.09521	-1.09237
LOC_Os02g03110	CDP-diacylglycerol--inositol 3-phosphatidyltransferase	0.573339	0.449589	0.57657	0.745181	1.2	0.0823981
LOC_Os02g03120	Glycosyl hydrolase family 9	-1.24698	-2.37812	-3.08577	-2.62127	-3.31909	-2.42382
LOC_Os02g03230	Polyketide cyclase dehydrase and lipid transport superfamily protein	0.750557	0.574343	0.918108	1.49162	1.58365	-0.334122
LOC_Os02g03260	Aconitase family (aconitate hydratase)	0.426759	0.274238	0.336717	0.95056	1.48848	-0.367637
LOC_Os02g03280	expressed protein	0.0185129	1.0408	0.0110134	0.754154	2.51107	0.649887
LOC_Os02g03294	Cyclin	-1.3161	-1.24997	-1.0122	-1.55335	-2.02001	-0.787
LOC_Os02g03370	expressed protein	-0.0183531	-0.567188	-1.21864	-0.831517	-0.397981	-0.166789
LOC_Os02g03410	Calcium-Dependent Protein Kinase	2.31319	2.52503	2.36647	2.85823	2.99019	0.650146
LOC_Os02g03420	PPR repeat	1.3542	0.923677	0.594782	2.84969	3.42716	0.370869
LOC_Os02g03430	BEST Arabidopsis thaliana protein match is Calcium-binding EF hand family protein (TAIR AT1G64850.1)	0.615634	0.53487	0.416591	1.00606	1.17501	0.493967
LOC_Os02g03460	Belongs to the CDS family	0.721447	1.09572	1.00414	1.23631	1.22154	0.191133
LOC_Os02g03560	expressed protein	0.94313	0.929957	1.92266	2.75892	3.30217	0.623355
LOC_Os02g03575	expressed protein	-0.834296	-1.0468	-1.09445	-1.18187	-1.35852	-0.106088
LOC_Os02g03640	expressed protein	-0.837355	-1.67532	-1.85715	-4.12577	-1.2234	-1.09201
LOC_Os02g03670	Domain of unknown function (DUF1995)	-1.0444	-0.825892	-0.603351	-0.288657	-0.675567	-2.90472
LOC_Os02g03710	Response to low sulfur	1.93529	2.71058	3.59146	4.243	4.01972	-0.0537183
LOC_Os02g03720	PGAP1-like protein	0.604568	0.922724	1.30831	1.96283	2.00217	-0.605249
LOC_Os02g03730	SWIB/MDM2 domain	-1.0643	-0.819362	-1.49239	-1.64746	-1.86578	-0.98452
LOC_Os02g03740	SNO glutamine amidotransferase family	1.1019	1.0331	0.889161	1.36198	1.3531	0.0262242
LOC_Os02g03790	isoform X1	-0.849805	-0.799199	-0.916573	-1.28385	-1.70816	-0.373734
LOC_Os02g03820	HECT-like Ubiquitin-conjugating enzyme (E2)-binding	-1.07191	-1.33034	-1.67205	-1.9109	-1.48117	-0.293828
LOC_Os02g03880	Mitochondrial import receptor subunit Tom22	-1.06398	-1.63258	-2.18503	-2.08722	-1.51422	0.0126053
LOC_Os02g04010	Belongs to the cyclin family	1.20206	0.84718	1.00944	1.77232	2.53388	0.229631
LOC_Os02g04020	CRAL/TRIO domain	0.505157	0.5683	1.131	1.56607	1.96537	0.147307
LOC_Os02g04030	Domain in homologues of a S. cerevisiae phosphatidylinositol transfer protein (Sec14p)	-0.302009	0.657764	1.35442	1.47994	2.77454	-0.881793
LOC_Os02g04120	Phosphopantetheine adenylyltransferase	-0.644243	-1.02209	-1.3868	-1.79717	-1.38007	-0.20713
LOC_Os02g04130	Protein of unknown function (DUF1645)	1.09997	1.51524	0.930961	1.67323	2.42059	0.637621
LOC_Os02g04170	Catalyzes the oxidation of L-aspartate to iminoaspartate	1.54991	1.49474	1.16003	1.44544	1.42082	0.270861
LOC_Os02g04420	Protein of unknown function (DUF1668)	-0.39288	-0.997918	-1.1521	-1.26201	-1.28501	0.0770486
LOC_Os02g04430	Protein tyrosine kinase	0.491838	1.14498	1.44359	0.605663	0.166782	0.694107
LOC_Os02g04490	histone acetyltransferase activity	0.974951	1.05765	1.57518	1.86273	1.94814	0.325215
LOC_Os02g04510	Complex I intermediate-associated protein 30 (CIA30)	3.1195	3.25389	3.87478	4.18673	3.76559	-0.561819
LOC_Os02g04530	disease resistance	2.27074	3.35728	3.59857	4.84925	5.02449	1.70841
LOC_Os02g04550	expressed protein	1.38134	1.67436	1.68996	1.60623	1.40619	-0.899362
LOC_Os02g04640	MYB-CC type transfactor, LHEQLE motif	-0.795944	-1.27352	-1.82713	-1.13605	-1.35759	1.50881
LOC_Os02g04650	Activator of Hsp90 ATPase, N-terminal	-0.795799	-0.657874	-1.58725	-0.967605	0.474608	0.117173
LOC_Os02g04690	Belongs to the terpene cyclase mutase family	-0.477751	-0.497044	-0.246643	-0.678004	-1.2379	0.113634
LOC_Os02g04710	Belongs to the terpene cyclase mutase family	0.76407	0.950068	0.92496	1.22987	0.968611	0.468932
LOC_Os02g04720	expressed protein	2.31005	2.01911	1.916	2.83441	3.44827	0.471545
LOC_Os02g04730	Belongs to the terpene cyclase mutase family	-1.29912	-1.66712	-1.66925	-1.42589	-1.65169	-0.406829
LOC_Os02g04740	Catalytic subunit of the molybdopterin synthase complex, a complex that catalyzes the conversion of precursor Z into molybdopterin. Acts by mediating the incorporation of 2 sulfur atoms from thiocarboxylated MOCS2A into precursor Z to generate a dithiolene group	-0.518356	-1.13082	-1.60673	-0.579365	0.0456684	0.111368
LOC_Os02g04750	Belongs to the terpene cyclase mutase family	-0.345291	0.195622	-0.174997	-0.479199	0.622488	-4.28281
LOC_Os02g04760	Belongs to the terpene cyclase mutase family	-1.9062	-0.247311	0.465398	-0.338489	-0.254217	-3.65044
LOC_Os02g04810	Auxin response factors (ARFs) are transcriptional factors that bind specifically to the DNA sequence 5'-TGTCTC-3' found in the auxin-responsive promoter elements (AuxREs)	0.100582	0.548239	1.4576	1.00471	0.58369	-0.0787038
LOC_Os02g04860	expressed protein	-1.02025	-0.738484	-1.03264	-0.876916	0.553069	0.214683
LOC_Os02g04915	expressed protein	-1.08734	-0.899239	-1.50785	-2.35846	-2.02468	0.143793
LOC_Os02g04924	expressed protein	-0.661051	-0.748823	-1.10788	-1.10063	-1.30875	0.359598
LOC_Os02g04950	Splicing factor 3B subunit 1	0.129065	0.201397	0.748624	1.18269	1.93625	-0.299997
LOC_Os02g04970	Nucleoporin Nup120/160	-0.687769	-0.385635	-0.724587	-0.891737	-1.56569	-0.675142
LOC_Os02g05040	isoform X1	1.61121	1.52052	2.13034	2.43019	2.28287	-1.08181
LOC_Os02g05244	expressed protein	-0.924047	-0.645759	-1.5346	-1.8493	-1.36505	-0.533519
LOC_Os02g05250	expressed protein	-0.750222	-1.20376	-0.912496	-0.945121	-0.758969	-0.231659
LOC_Os02g05330	Belongs to the DEAD box helicase family	-0.127422	-0.189485	0.134541	0.695368	1.3388	0.214757
LOC_Os02g05450	PHD zinc finger	0.891297	0.775018	1.23944	1.85741	2.50541	0.562346
LOC_Os02g05470	CCT motif	1.60421	1.80952	2.4313	2.74506	2.40496	-0.163139
LOC_Os02g05700	Galactose oxidase, central domain	0.620877	0.747419	0.867154	1.12832	1.07759	0.310929
LOC_Os02g05820	Universal stress protein family	2.97166	2.90543	2.97174	3.82914	4.10782	0.615275
LOC_Os02g05890	expressed protein	-0.773564	-0.740441	-1.12503	-1.39139	-1.56159	-0.502251
LOC_Os02g05930	Belongs to the protein kinase superfamily. Ser Thr protein kinase family	0.540269	0.723167	1.10133	1.48074	1.84148	0.412803
LOC_Os02g05960	Belongs to the protein kinase superfamily. Ser Thr protein kinase family	0.856162	1.73235	2.46079	3.12541	3.34946	-0.3796
LOC_Os02g06120	Leucine Rich Repeat	-1.49007	-1.33298	-1.9446	-1.82787	-1.80913	-0.142555
LOC_Os02g06140	expressed protein	0.097571	-1.08955	-2.31156	-1.37628	-1.38273	-0.20347
LOC_Os02g06190	Belongs to the protein kinase superfamily. Ser Thr protein kinase family	-0.839518	-0.897995	-1.58491	-1.52422	-3.44309	0.602363
LOC_Os02g06300	protein synthesis. May act as a fidelity factor of the translation reaction, by catalyzing a one- codon backward translocation of tRNAs on improperly translocated ribosomes	0.964673	1.05097	1.34739	1.93368	1.86101	0.094258
LOC_Os02g06340	Belongs to the TRAFAC class dynamin-like GTPase superfamily. Dynamin Fzo YdjA family	-0.469102	-0.290497	-0.569098	-0.764517	-1.83025	-1.51822
LOC_Os02g06430	Regulator of Vps4 activity in the MVB pathway	1.35791	1.59905	1.61747	1.84257	1.5408	0.438977
LOC_Os02g06480	SCO1/SenC	1.64102	1.44696	3.26503	3.59373	3.75097	0.139014
LOC_Os02g06520	F-box protein	1.22342	1.3776	1.60074	1.9784	2.34316	0.624728
LOC_Os02g06530	Armadillo/beta-catenin-like repeats	3.33514	3.31424	3.57432	4.62434	5.03857	1.88642
LOC_Os02g06550	expressed protein	2.9109	3.28836	3.35065	3.65108	3.36535	-1.94448
LOC_Os02g06560	Wound-induced protein	-2.08174	-2.42519	-3.29085	-2.22577	-1.99277	0.202321
LOC_Os02g06570	Non-specific serine threonine protein kinase	0.94656	1.18083	1.26362	1.41928	1.24477	0.472995
LOC_Os02g06588	SNF2 family N-terminal domain	0.582118	0.719055	1.6956	2.26963	2.64007	0.799404
LOC_Os02g06592	SNF2 family N-terminal domain	0.643137	0.46803	0.801166	1.3049	2.0832	0.0759821
LOC_Os02g06610	Removal of H(2)O(2), oxidation of toxic reductants, biosynthesis and degradation of lignin, suberization, auxin catabolism, response to environmental stresses such as wounding, pathogen attack and oxidative stress	1.96528	1.32495	2.28161	2.93711	2.9463	-1.20303
LOC_Os02g06725	Beach domain-containing protein	0.345482	0.314492	0.713559	1.2397	1.42306	0.622506
LOC_Os02g06840	Belongs to the glycosyltransferase 31 family	1.18522	1.45356	1.76152	2.21685	2.12853	0.421487
LOC_Os02g06910	Auxin response factors (ARFs) are transcriptional factors that bind specifically to the DNA sequence 5'-TGTCTC-3' found in the auxin-responsive promoter elements (AuxREs)	0.555088	0.960048	1.31386	0.855884	0.385756	0.0893844
LOC_Os02g07010	expressed protein	0.838027	0.061165	0.186339	0.889996	2.01854	1.18514
LOC_Os02g07044	Sulfurtransferase	0.81806	0.512158	0.741253	1.37572	1.15408	-0.369238
LOC_Os02g07110	Auxin responsive protein	-0.137953	0.453176	-1.22715	-0.0497259	-0.0545924	0.227871
LOC_Os02g07160	4-hydroxyphenylpyruvate dioxygenase	0.850539	1.08687	1.29475	2.09285	2.18608	2.04328
LOC_Os02g07170	Myb-like DNA-binding domain	-0.953651	-0.817357	-1.07976	0.564168	0.717426	3.68282
LOC_Os02g07200	GDP-fucose protein O-fucosyltransferase	-0.404251	-0.914957	-1.25329	-1.07444	-1.07773	0.311972
LOC_Os02g07210	OTU-like cysteine protease	-0.416798	-0.710358	-1.01216	-1.01485	-0.746642	-0.088036
LOC_Os02g07240	Ribonuclease H2 non-catalytic subunit (Ylr154p-like)	-0.276675	-0.634611	-0.886537	-1.03906	-1.51687	-0.183464
LOC_Os02g07250	expressed protein	-0.545219	-0.552133	-1.12283	-0.757918	-1.15001	-0.132152
LOC_Os02g07360	Pentacotripeptide-repeat region of PRORP	-0.28497	-0.160491	0.25512	0.88559	0.699979	-1.91707
LOC_Os02g07490	Belongs to the glyceraldehyde-3-phosphate dehydrogenase family	-0.675138	-0.597106	-1.38159	-1.25702	-1.42363	-0.416145
LOC_Os02g07690	VQ motif	1.50636	1.97252	2.50321	2.70338	3.39223	1.35985
LOC_Os02g07830	Cation transport protein	-0.592162	-1.39774	-2.23195	-1.60188	-1.91043	-1.97522
LOC_Os02g07880	Core-2/I-Branching enzyme	-0.509861	-0.646098	-0.631836	-1.14616	-1.23869	0.21366
LOC_Os02g07900	Epsin N-terminal homology (ENTH) domain	1.64367	1.68145	0.574634	1.37442	2.00218	0.20721
LOC_Os02g08070	SBP domain	1.10333	1.79293	1.92822	1.61322	0.623936	0.419288
LOC_Os02g08120	Calmodulin binding protein-like	0.782843	0.842376	1.33842	1.58064	1.7808	0.0986397
LOC_Os02g08130	FGGY carbohydrate kinase domain-containing protein	0.572194	0.586378	0.889032	1.01303	0.820472	0.537155
LOC_Os02g08140	Non-specific serine threonine protein kinase	-0.260714	0.307287	1.80727	2.92144	3.48078	0.896486
LOC_Os02g08150	CCT motif	0.953831	1.11647	1.50132	1.44378	1.16665	-1.3376
LOC_Os02g08170	regulation of amino acid export	-1.10845	-0.604277	-0.459905	-1.61656	-0.889065	0.38929
LOC_Os02g08220	Transcription factor	-0.575354	-0.384608	-0.436478	-1.3636	-2.0146	-0.48971
LOC_Os02g08310	Belongs to the TUB family	-0.666358	-0.0858534	-0.460341	-0.689055	-2.19536	-1.32797
LOC_Os02g08320	Haemolysin-III related	-0.249762	-0.420535	-1.34634	-0.579025	0.601082	0.261356
LOC_Os02g08330	Domain of unknown function (DUF2828)	6.3692	0.85645	3.99357	7.14876	8.97291	2.42022
LOC_Os02g08350	Autophagy-related protein 11	1.0301	0.791742	1.11324	1.58317	1.86602	0.0817289
LOC_Os02g08360	cwf21 domain	0.361268	0.328973	0.808752	1.05969	1.65954	-0.27645
LOC_Os02g08364	Serine/threonine phosphatases, family 2C, catalytic domain	0.123751	0.409905	1.37301	1.38071	1.80597	0.112021
LOC_Os02g08440	DNA binding domain	1.53083	2.17708	1.33265	1.48672	1.75909	1.10424
LOC_Os02g08480	Ubiquitin fusion degradation protein UFD1	0.487755	0.362316	0.447804	0.845491	1.00496	0.434744
LOC_Os02g08490	Belongs to the ClpA ClpB family	-1.30417	-1.37165	-1.59091	-1.21737	1.06929	0.924363
LOC_Os02g08530	Belongs to the protein kinase superfamily	-0.294534	-0.271754	-0.116419	-0.68863	-1.32265	-0.0699516
LOC_Os02g08540	BEST Arabidopsis thaliana protein match is	0.79685	0.762456	1.02793	1.73312	2.47472	0.0944618
LOC_Os02g08544	regulation of nucleic acid-templated transcription	0.576796	0.47928	0.669575	1.04394	1.17614	-0.0904791
LOC_Os02g09250	Belongs to the cytochrome P450 family	1.64802	1.63915	1.6975	2.52648	2.65105	1.66003
LOC_Os02g09400	Belongs to the cytochrome P450 family	-0.557411	-0.63554	-0.76422	-1.21925	-1.29686	0.0716462
LOC_Os02g09430	Exostosin family	-0.735046	-1.14618	-1.52574	-1.46481	-1.91784	-0.294904
LOC_Os02g09440	expressed protein	0.903948	1.18651	1.53401	1.63923	1.7501	0.313958
LOC_Os02g09470	Protein of unknown function (DUF3611)	-0.643285	-0.507586	-0.783951	-1.7238	-1.98814	-0.160431
LOC_Os02g09490	alcohol dehydrogenase	-0.19642	-0.086011	-0.787472	-1.157	-1.70485	-0.170913
LOC_Os02g09600	Mediator complex protein	-1.43968	-1.39226	-2.02786	-2.01914	-1.67268	-0.152264
LOC_Os02g09610	GDSL-like Lipase/Acylhydrolase	-0.186752	-1.33206	-1.69907	-4.53799	-3.03291	0.344984
LOC_Os02g09620	GDSL-like Lipase/Acylhydrolase	-1.26052	-1.79414	-2.10625	-3.97832	-3.4636	-0.0858143
LOC_Os02g09690	expressed protein	0.794377	0.952437	0.869329	1.12839	0.996202	0.280176
LOC_Os02g09720	ABC transporter transmembrane region	-0.104306	-0.0580025	0.262986	1.34663	1.79209	0.657109
LOC_Os02g09780	Biogenesis of lysosome-related organelles complex-1 subunit 2	-0.0692452	-0.158069	-0.194343	-0.447424	-1.0539	0.105225
LOC_Os02g09810	Tryptophan/tyrosine permease family	1.26066	0.372836	1.2695	2.2363	3.46473	2.01998
LOC_Os02g09930	Glycosyltransferase like family 2	-0.464136	-0.00696352	-0.306195	-0.944824	-1.62926	-0.528924
LOC_Os02g09990	Domain of unknown function (DUF4228)	-0.269045	0.486466	-0.197997	0.625591	1.93165	-0.049331
LOC_Os02g10000	PLATZ transcription factor	-0.608141	-0.620832	-2.34663	-1.29079	-1.82846	-3.02384
LOC_Os02g10010	expressed protein	-0.603775	-0.63314	-0.989947	-1.20311	-0.936236	-0.141998
LOC_Os02g10020	Mad3/BUB1 hoMad3/BUB1 homology region 1	-0.63501	-0.441896	-0.843253	-1.5545	-2.80168	-1.62402
LOC_Os02g10060	SWIRM-associated region 1	0.418889	0.307588	0.427515	0.882007	1.35246	0.0259016
LOC_Os02g10110	Leucine rich repeat	3.48098	2.81502	1.48274	4.23069	4.38547	2.56629
LOC_Os02g10120	Plant lipoxygenase may be involved in a number of diverse aspects of plant physiology including growth and development, pest resistance, and senescence or responses to wounding	1.5599	-0.0992794	-0.364035	1.8473	1.94111	-0.765335
LOC_Os02g10190	Beta-L-arabinofuranosidase, GH127	-0.198178	-0.0326947	-0.145532	-0.54656	-1.04614	0.32075
LOC_Os02g10230	ZIP Zinc transporter	-0.620953	-0.813024	-1.12884	-1.30698	-1.45343	-0.153661
LOC_Os02g10310	Fumarylacetoacetase N-terminal	-0.00625561	-0.0579493	-0.115286	0.644221	1.20607	-0.134934
LOC_Os02g10370	endonuclease activity	-0.193076	-0.309544	-0.750049	-0.826337	-1.21345	0.112309
LOC_Os02g10380	The light-harvesting complex (LHC) functions as a light receptor, it captures and delivers excitation energy to photosystems with which it is closely associated	0.349657	0.672856	0.857052	1.43753	1.31633	0.628908
LOC_Os02g10390	The light-harvesting complex (LHC) functions as a light receptor, it captures and delivers excitation energy to photosystems with which it is closely associated	0.143851	-0.10303	-0.453128	0.259635	0.0625331	-1.53584
LOC_Os02g10400	Dehydrodolichyl diphosphate syntase complex subunit	-0.852572	-1.00175	-1.6004	-1.59278	-1.61398	-1.2367
LOC_Os02g10430	Protein of unknown function (DUF971)	-0.952947	-1.17368	-1.54772	-2.02657	-1.44054	0.125211
LOC_Os02g10480	Putative GTPase activating protein for Arf	-0.417026	-0.492502	-0.801652	-1.07955	-1.17604	0.310783
LOC_Os02g10500	expressed protein	-0.792846	-1.37565	-0.653749	-0.878193	-0.202311	-1.41349
LOC_Os02g10540	Ribosomal protein L7/L12 C-terminal domain	-0.612301	-0.836995	-0.847389	-1.22284	-1.31631	0.249687
LOC_Os02g10600	A Receptor for Ubiquitination Targets	-0.846784	-1.23023	-1.38325	-0.928242	-0.861338	-0.960688
LOC_Os02g10630	Domain of unknown function (DUF4782)	0.686768	0.452922	0.770557	1.85888	2.99643	0.103841
LOC_Os02g10640	Belongs to the AAA ATPase family	0.334897	0.383318	0.793087	1.24581	1.61787	-0.141324
LOC_Os02g10650	CRAL/TRIO, N-terminal domain	0.215567	0.140734	0.514295	0.955595	1.54969	-0.116718
LOC_Os02g10660	Belongs to the glycosyl hydrolase 17 family	-0.0779082	-0.694708	-0.685494	-1.46376	-1.05924	0.295262
LOC_Os02g10700	Leucine-rich repeat - CC (cysteine-containing) subfamily	0.579075	0.981433	0.945005	0.65762	1.09873	0.344455
LOC_Os02g10710	Belongs to the small heat shock protein (HSP20) family	3.43179	3.34477	3.1294	4.17119	4.51946	0.788396
LOC_Os02g10740	Belongs to the mitochondrial carrier (TC 2.A.29) family	0.76331	1.17245	1.38383	1.62516	1.32586	0.0223044
LOC_Os02g10780	SPX domain-containing protein	3.39923	4.87077	5.68714	4.82632	3.89192	1.42808
LOC_Os02g10830	Serine acetyltransferase, N-terminal	1.08644	1.32909	1.38176	2.29545	3.31936	3.20323
LOC_Os02g10840	expressed protein	1.40639	0.791218	1.62221	2.26501	2.89538	0.834562
LOC_Os02g10850	Kelch motif	-1.21318	-1.51945	-0.96826	-1.52903	-1.29298	-0.834359
LOC_Os02g10860	basic region leucin zipper	1.7475	1.95413	2.1601	1.93441	1.62658	0.42233
LOC_Os02g10880	Similar to UDP-glycosyltransferase UGT75E3	-0.13062	0.581995	2.06299	1.78883	2.36156	1.95027
LOC_Os02g10920	Zinc finger domain	-1.02558	-1.15324	-1.29002	-1.12954	-0.827227	-0.313671
LOC_Os02g10970	Cyclophilin type peptidyl-prolyl cis-trans isomerase/CLD	0.540702	0.452463	0.821519	1.02718	1.35957	0.320785
LOC_Os02g10990	FAD binding domain of DNA photolyase	1.83934	1.90662	2.21637	2.6177	2.78062	0.281408
LOC_Os02g11040	Protein of unknown function (DUF642)	0.953671	0.642314	1.4517	1.13163	0.0196512	-1.48966
LOC_Os02g11060	WD domain, G-beta repeat	-0.86606	-0.844093	-1.0042	-1.55962	-1.51456	-0.0975864
LOC_Os02g11070	3-ketoacyl-CoA synthase	1.7085	3.11957	1.79239	1.97054	2.65682	1.19963
LOC_Os02g11640	Belongs to the UDP-glycosyltransferase family	1.01696	1.36672	0.428533	2.07917	1.64137	-0.419745
LOC_Os02g11680	Similar to UDP-glycosyltransferase UGT99C4	1.035	2.05979	2.36586	3.82212	3.65548	-0.159042
LOC_Os02g11705	expressed protein	-0.757572	-0.809411	-0.862739	-1.15748	-1.27231	-0.102193
LOC_Os02g11740	ADP,ATP carrier protein	0.223053	0.265982	0.570219	0.926247	1.15507	-0.0449969
LOC_Os02g11770	expressed protein	-0.522974	-0.587042	-0.769499	-1.19586	-1.27925	-0.468135
LOC_Os02g11780	SPOC domain	0.765969	0.725271	0.899234	1.14373	1.40658	-0.0773869
LOC_Os02g11859	expressed protein	-0.414989	0.221998	-1.95146	-1.11541	1.15043	0.563161
LOC_Os02g11940	Belongs to the protein kinase superfamily. Ser Thr protein kinase family	-0.921313	-1.07877	-0.999081	-0.778013	-1.2163	-0.19957
LOC_Os02g12090	expressed protein	-1.0446	-1.00985	-2.36179	-0.999179	-0.704293	0.429043
LOC_Os02g12350	Belongs to the histone deacetylase family. HD Type 1 subfamily	0.756326	2.56214	1.14049	3.2194	4.96952	3.53941
LOC_Os02g12380	Belongs to the histone deacetylase family. HD Type 1 subfamily	2.99802	2.36939	1.98437	4.47623	5.94722	3.59842
LOC_Os02g12480	expressed protein	-0.631445	-1.51738	-2.10633	-1.97468	-1.81824	0.55068
LOC_Os02g12490	expressed protein	-0.772237	-1.32345	-0.996741	-1.76893	-0.725218	-0.321692
LOC_Os02g12680	Belongs to the cytochrome P450 family	0.570527	0.183013	0.166236	1.3381	2.64024	3.839
LOC_Os02g12740	cysteine-type peptidase activity	-0.463232	-0.341564	-0.580475	-0.911431	-1.23293	-0.304206
LOC_Os02g12750	Tetraspanin family	-0.904277	-1.13894	-2.1794	-2.04491	-2.00333	-0.496769
LOC_Os02g12760	Belongs to the Casparian strip membrane proteins (CASP) family	-0.387241	-0.732001	-1.34886	-0.923244	-1.0372	-0.566652
LOC_Os02g12790	zinc finger binding to DNA consensus sequence [AT]GATA[AG]	-0.839231	-1.23114	-1.01909	-1.5381	-2.50582	-0.523754
LOC_Os02g12800	elongation factor 1-gamma	-0.338421	-0.141593	-0.541089	-0.792635	-1.08183	-0.192719
LOC_Os02g12810	Ethylene-responsive protein kinase Le-CTR1	1.27641	1.00714	1.59457	2.00199	2.1058	0.515774
LOC_Os02g12850	RNA recognition motif	0.500782	0.546614	0.647131	1.14634	1.55812	0.0547633
LOC_Os02g12880	Secreted protein acidic and rich in cysteine Ca binding region	0.39128	0.566259	1.02643	1.29945	1.52516	-0.146656
LOC_Os02g12890	Belongs to the cytochrome P450 family	1.55192	1.30352	2.53538	2.85519	2.85698	0.172867
LOC_Os02g12900	Pyridoxal-phosphate dependent enzyme	0.497845	0.67227	2.52989	2.14684	3.51584	0.185098
LOC_Os02g13060	Domain of unknown function (DUF3511)	-1.06505	-1.31035	-0.922171	-0.931141	-1.07613	-0.809209
LOC_Os02g13100	Serine/threonine phosphatases, family 2C, catalytic domain	0.984445	1.31466	0.91072	1.48071	1.56944	0.539267
LOC_Os02g13200	Endoplasmic reticulum-based factor for assembly of V-ATPase	-0.486421	-0.693463	-1.29099	-1.2904	-1.38251	-0.365674
LOC_Os02g13300	Belongs to the mitochondrial carrier (TC 2.A.29) family	2.53444	1.98028	2.58963	3.58356	4.1667	0.866408
LOC_Os02g13304	expressed protein	-0.719787	-1.43952	-1.31253	-0.777206	-0.770621	-0.602569
LOC_Os02g13310	Associated with HOX	-1.11408	-0.894299	-0.61205	-1.88608	-3.23597	0.00603186
LOC_Os02g13350	NUDIX domain	-0.243452	-0.463487	-2.42476	-0.932	-0.878303	-1.53549
LOC_Os02g13380	Early nodulin 93 ENOD93 protein	0.342114	0.21055	0.266212	0.963257	1.65694	0.570064
LOC_Os02g13400	Poly(A) polymerase central domain	-0.527235	-1.01095	-1.27489	-0.959817	-0.913638	0.269347
LOC_Os02g13510	Belongs to the protein kinase superfamily. Ser Thr protein kinase family	-1.38146	-2.17475	-2.3071	-1.68555	-1.59589	-0.843508
LOC_Os02g13560	Belongs to the major facilitator superfamily. Sugar transporter (TC 2.A.1.1) family	-0.764598	-0.573657	-0.64085	-0.272341	-0.216618	-1.04247
LOC_Os02g13570	Belongs to the TRAFAC class myosin-kinesin ATPase superfamily. Kinesin family	-0.907753	-1.00269	-1.85323	-1.61245	-2.6024	-1.00943
LOC_Os02g13620	Protein of unknown function (DUF1677)	1.64223	2.58121	2.1482	1.92171	2.67957	0.698135
LOC_Os02g13640	Leucine-rich repeat	-0.849461	-0.974471	-1.3673	-1.13058	-1.00245	0.20153
LOC_Os02g13650	expressed protein	-0.39372	-1.15963	-1.06012	-1.65651	-1.23737	-0.262096
LOC_Os02g13660	Protodermal factor	-0.777939	0.0781869	-1.32151	-1.44639	-3.47422	-2.45668
LOC_Os02g13770	expressed protein	-1.32775	-2.27829	-2.68039	-2.38511	-2.57775	-0.105201
LOC_Os02g13800	heat shock factor	1.23779	1.52172	2.28461	2.02819	2.06474	0.159149
LOC_Os02g13810	E3 ubiquitin-protein ligase CCNB1IP1 homolog isoform X1	-0.429644	-0.813178	-1.08461	-1.05328	-1.53885	-0.544205
LOC_Os02g13840	citrate synthase	0.429839	0.411202	0.568635	0.933346	1.34913	0.535171
LOC_Os02g13850	Di-glucose binding within endoplasmic reticulum	0.375967	0.500731	0.927073	1.0513	1.24025	-0.0997599
LOC_Os02g13860	expressed protein	4.5529	3.37731	5.01736	5.10915	6.95513	1.83561
LOC_Os02g13870	Belongs to the MIP aquaporin (TC 1.A.8) family	-0.66339	-0.650255	-0.74022	-1.63003	-2.50117	0.0207194
LOC_Os02g13970	Complex I intermediate-associated protein 30 (CIA30)	0.334136	-0.086117	-0.279884	0.535644	0.554189	-1.15296
LOC_Os02g14090	Belongs to the oxygen-dependent FAD-linked oxidoreductase family	-1.19714	-1.29266	-1.71118	-1.82077	-2.2864	-0.71387
LOC_Os02g14120	Belongs to the protein kinase superfamily. Ser Thr protein kinase family	0.541588	0.693476	1.14826	1.22765	1.24694	0.330612
LOC_Os02g14160	Belongs to the peroxidase family. Classical plant (class III) peroxidase subfamily	-0.885496	-0.808025	-1.35743	-2.5026	-3.53805	-0.173453
LOC_Os02g14290	Belongs to the phospholipid scramblase family	-0.804494	-0.881648	-1.17841	-1.36951	-1.49352	-0.285161
LOC_Os02g14480	Protein tyrosine kinase	-0.416942	-0.984558	-1.47154	-0.984642	-0.478108	-0.480731
LOC_Os02g14490	Myb-like DNA-binding domain	1.64588	2.32461	3.15654	3.67129	4.03691	1.16068
LOC_Os02g14530	Ethylene-responsive protein kinase Le-CTR1	0.61499	0.715199	0.912261	1.08092	1.07219	0.0925483
LOC_Os02g14540	Belongs to the UDP-glycosyltransferase family	1.75329	0.483463	1.47239	2.78925	4.38195	1.10948
LOC_Os02g14680	Belongs to the UDP-glycosyltransferase family	0.117235	-0.19268	1.41225	1.64766	2.03646	0.190151
LOC_Os02g14780	Pre-mRNA splicing factor PRP21 like protein	0.187834	0.0474237	0.285979	0.568297	1.19411	-0.0668172
LOC_Os02g14840	KHA, dimerisation domain of potassium ion channel	1.66935	2.28643	2.71963	2.40292	1.70302	0.432747
LOC_Os02g14860	unfolded protein binding	-0.276522	-0.342768	-0.74317	-0.798062	-1.01264	-0.11422
LOC_Os02g14890	expressed protein	1.59587	1.68809	2.08998	2.5177	3.06757	-0.0705694
LOC_Os02g14970	expressed protein	2.0891	2.01527	1.95322	2.1047	1.55131	-0.518585
LOC_Os02g15220	Bromodomain extra-terminal - transcription regulation	0.695022	0.526305	0.890718	1.26304	1.61017	0.0324307
LOC_Os02g15230	GDSL-like Lipase/Acylhydrolase	0.789642	0.798885	1.06558	1.56592	1.85849	0.209485
LOC_Os02g15290	VQ motif	2.88766	4.0152	3.10361	1.20593	-0.290984	0.88434
LOC_Os02g15360	Amino-transferase class IV	-1.04249	-1.41617	-2.17894	-2.60273	-2.89578	-0.279795
LOC_Os02g15560	expressed protein	-0.0319734	-0.143815	0.067497	2.4075	5.01844	3.25657
LOC_Os02g15800	expressed protein	1.15518	1.41387	1.26563	1.98233	2.05024	1.06081
LOC_Os02g15810	high mobility group	-0.200033	-0.0458825	-0.318819	-0.0262691	-0.953596	-1.49812
LOC_Os02g15820	Probable zinc-ribbon domain	-0.558127	-0.125208	0.337495	-0.276364	-1.49413	-0.316013
LOC_Os02g15930	BAG domain	-1.92659	-0.497012	0.600903	-0.619717	1.58084	4.33335
LOC_Os02g15950	F-box-like	0.827046	0.680276	0.437415	0.761764	1.23304	0.536064
LOC_Os02g15980	intracellular protein transport protein	0.9157	0.873975	1.28366	1.34323	0.807863	-0.0871439
LOC_Os02g16030	BEST Arabidopsis thaliana protein match is	-0.527575	-0.581985	-0.77596	-1.3384	-1.92422	-0.220656
LOC_Os02g16040	protein modification by small protein conjugation	-0.659798	-0.346343	-1.2246	-1.21264	-0.419869	0.109225
LOC_Os02g16540	DNA binding domain	-0.929009	-0.715371	-0.939064	-1.61513	-1.0956	-0.292415
LOC_Os02g16600	isoform X1	0.591266	0.53744	0.978548	1.03731	1.24555	0.0460615
LOC_Os02g16630	N-(5'-phosphoribosyl)anthranilate isomerase	0.541097	0.619323	0.696015	1.2943	1.47596	-0.180793
LOC_Os02g16909	Dynein light chain type 1	0.434797	0.333062	0.135172	0.28173	1.11022	1.64533
LOC_Os02g17000	Subtilase family	1.77103	2.30074	2.95766	2.71453	1.73843	1.07908
LOC_Os02g17190	RNA polymerase II transcription regulator recruiting activity	-0.668138	-0.711215	-0.704809	-0.800926	-1.18582	-0.223789
LOC_Os02g17304	NB-ARC domain	-0.785756	-0.971884	-1.13269	-1.69388	-1.79695	-0.0605251
LOC_Os02g17320	expressed protein	0.0420325	0.0824506	0.530748	0.524857	1.4957	1.11006
LOC_Os02g17360	Protein-only RNase P	0.467625	0.362728	0.937581	1.12796	1.06524	0.390442
LOC_Os02g17390	Belongs to the enoyl-CoA hydratase isomerase family	0.162224	0.000846835	0.233832	0.900781	1.91947	0.802891
LOC_Os02g17400	Leucine Rich repeat	0.947398	-0.786512	-0.300021	1.96347	3.01866	0.572833
LOC_Os02g17500	Belongs to the major facilitator superfamily. Sugar transporter (TC 2.A.1.1) family	1.06989	1.25139	1.49738	1.69627	1.60112	0.387012
LOC_Os02g17534	Xyloglucan fucosyltransferase	1.34808	1.43282	1.25199	1.56689	1.21115	-0.646056
LOC_Os02g17780	Belongs to the terpene synthase family	-0.452613	-0.745281	-1.11892	-0.749648	-1.63116	-0.301882
LOC_Os02g17870	Microfibril-associated/Pre-mRNA processing	0.446596	0.234815	0.34751	0.826332	1.42519	-0.0512731
LOC_Os02g17910	belongs to the protein kinase superfamily	0.638297	0.778785	0.919082	1.25605	1.3421	0.103987
LOC_Os02g17920	Glyoxalase/Bleomycin resistance protein/Dioxygenase superfamily	0.572479	0.398042	0.0775242	0.746346	0.759792	-1.15047
LOC_Os02g17970	Sigma factor PP2C-like phosphatases	0.777393	0.9067	1.12682	1.36696	1.03757	0.206434
LOC_Os02g17990	Leucine Rich repeat	-0.158748	-0.37026	-0.561621	-0.644136	-1.05444	-0.669205
LOC_Os02g18370	FAR1 DNA-binding domain	-0.880501	-0.967069	-0.831707	-1.41055	-1.39306	-0.253201
LOC_Os02g18390	expressed protein	-2.73057	-2.89623	-3.99559	-3.90838	-1.40418	-0.462365
LOC_Os02g18410	DREPP plasma membrane polypeptide	-0.664053	-0.422284	-0.65022	-1.4667	-2.02243	-0.417578
LOC_Os02g18450	Elongation factor Tu GTP binding domain	1.23934	1.4769	1.55464	2.09073	2.13747	0.0496496
LOC_Os02g18460	No apical meristem (NAM) protein	2.04235	2.06575	1.68951	4.13079	3.7793	-1.55481
LOC_Os02g18490	expressed protein	2.16819	1.528	2.82294	2.31068	3.17889	1.07185
LOC_Os02g18820	WD40 repeats	0.646613	0.782171	0.844452	1.1207	1.29712	0.1275
LOC_Os02g18840	Phosphatidylinositol 3- and 4-kinase	0.677627	-1.01851	0.171687	1.30033	2.97782	0.0966453
LOC_Os02g18850	Dipeptidyl peptidase IV (DPP IV) N-terminal region	0.692181	0.63949	0.811499	0.978081	1.05878	0.0184395
LOC_Os02g18870	GDSL-like Lipase/Acylhydrolase	0.653527	1.37355	1.03582	2.07073	2.86805	-0.298792
LOC_Os02g19150	C-terminal, D2-small domain, of ClpB protein	0.592313	0.272369	0.866882	1.43377	1.92817	-0.275096
LOC_Os02g19170	UV-stimulated scaffold protein A homolog	0.117421	-0.153775	0.0967841	0.491575	1.19692	0.0264837
LOC_Os02g19650	alpha/beta hydrolase fold	-0.385527	0.519286	0.779068	1.92157	2.66256	0.438844
LOC_Os02g19770	Seems to be required for maximal rate of protein biosynthesis. Enhances ribosome dissociation into subunits and stabilizes the binding of the initiator Met-tRNA(I) to 40 S ribosomal subunits	0.333746	0.120904	0.130687	1.16477	2.74576	0.96742
LOC_Os02g19804	Zinc finger, C3HC4 type (RING finger)	0.390405	0.0687843	0.247949	1.02979	1.71394	0.045604
LOC_Os02g19820	Mediates both low-affinity uptake and efflux of sugar across the membrane	0.961581	0.962103	1.04464	1.23222	1.60168	0.64796
LOC_Os02g19924	Aminotransferase class I and II	0.221593	0.195425	0.129708	0.264369	-0.0965276	1.364
LOC_Os02g20160	Pentatricopeptide repeat domain	-0.884858	-1.12713	-1.72356	-1.3331	-0.813856	0.354243
LOC_Os02g20360	Nicotianamine aminotransferase	-0.837671	-1.24093	-2.34594	-2.14788	-2.36301	-2.18813
LOC_Os02g20540	Fasciclin domain	-1.14981	-1.02261	-1.79487	-3.10752	-3.7463	-0.799226
LOC_Os02g20560	Fasciclin domain	-2.17722	-1.36719	-2.02014	-2.77344	-4.13407	-1.51408
LOC_Os02g20850	Belongs to the small GTPase superfamily. Rho family	-0.595137	-0.519345	-0.654021	-1.47067	-1.83726	0.0542267
LOC_Os02g20860	ATP11 protein	-0.732216	-0.55999	-1.18542	-1.50118	-1.86496	-0.131876
LOC_Os02g20890	expressed protein	0.445297	0.132183	0.204075	0.81833	1.3295	-0.310762
LOC_Os02g20960	expressed protein	1.63061	1.56265	1.54236	2.21228	2.89591	0.66431
LOC_Os02g20970	C2 domain	1.39385	1.77637	2.2791	2.96754	3.00601	0.784088
LOC_Os02g21040	Belongs to the peptidase A1 family	0.658979	1.43983	0.744491	0.820578	1.76269	1.49279
LOC_Os02g21110	Kelch motif	1.20833	1.47014	1.46249	1.95987	2.27579	-0.210415
LOC_Os02g21190	expressed protein	0.55795	0.724958	1.18127	1.11897	1.18274	0.547945
LOC_Os02g21430	RNA recognition motif 2	0.530483	0.595253	1.10436	1.22397	1.1168	0.081659
LOC_Os02g21630	CRAL/TRIO domain	0.894021	0.874343	0.995186	1.33641	1.32563	-0.232302
LOC_Os02g21700	belongs to the protein kinase superfamily	2.11665	3.15129	2.75307	2.35153	1.18818	0.916338
LOC_Os02g22020	Myb-like DNA-binding domain	2.38378	3.0429	3.40724	3.74896	3.0825	0.312302
LOC_Os02g22084	expressed protein	-0.597443	-0.761506	-0.938919	-1.2521	-0.55044	0.0321907
LOC_Os02g22100	Rhomboid family	-0.300807	-1.25435	-1.71665	-0.685664	-0.520983	-1.52422
LOC_Os02g22160	Core-2/I-Branching enzyme	1.57871	2.29054	1.85579	1.65206	1.68891	1.87855
LOC_Os02g22480	Protein of unknown function (DUF563)	0.904194	0.636141	1.03071	1.34849	1.11072	0.228918
LOC_Os02g22650	Protein of unknown function (DUF563)	-0.441698	-0.347755	-0.387086	-0.778796	-1.15131	-0.13277
LOC_Os02g22780	assists the folding of proteins upon ATP hydrolysis	-0.74112	-0.705962	-1.12431	-1.30131	-1.18207	-0.439064
LOC_Os02g22820	expressed protein	1.07747	1.00729	1.27789	1.68467	1.80872	0.315421
LOC_Os02g23960	expressed protein	-1.01553	-1.99488	-2.30001	-2.68705	-2.21882	-1.24861
LOC_Os02g24020	Dihydrodipicolinate reductase, C-terminus	-0.917812	-0.565344	-1.40965	-1.9763	-2.94838	-0.588972
LOC_Os02g24240	expressed protein	-0.456978	-0.990658	-1.63096	-2.28388	-2.25515	-0.340502
LOC_Os02g24340	Acyltransferase	3.25192	2.64934	3.91099	4.39339	5.28788	3.03764
LOC_Os02g24598	Chloroplast envelope membrane protein	3.26202	1.21369	0.495604	3.43964	3.143	1.45405
LOC_Os02g24604	Photosystem I assembly protein Ycf4	4.88845	0.960159	1.98164	5.25627	4.30415	2.73264
LOC_Os02g24632	One of the components of the core complex of photosystem II (PSII). It binds chlorophyll and helps catalyze the primary light-induced photochemical processes of PSII. PSII is a light- driven water plastoquinone oxidoreductase, using light energy to abstract electrons from H(2)O, generating O(2) and a proton gradient subsequently used for ATP formation	8.92557	6.15635	5.31254	9.25511	8.98667	7.02123
LOC_Os02g24636	expressed protein	2.22685	0.168161	-0.143917	2.3682	2.37377	0.145988
LOC_Os02g24642	One of the components of the core complex of photosystem II (PSII). PSII is a light-driven water plastoquinone oxidoreductase that uses light energy to abstract electrons from H(2)O, generating O(2) and a proton gradient subsequently used for ATP formation. It consists of a core antenna complex that captures photons, and an electron transfer chain that converts photonic excitation into a charge s…	3.60315	1.64004	0.958746	3.81469	3.59261	2.01663
LOC_Os02g24700	Auxin responsive protein	1.27245	1.07954	1.40385	1.07758	-0.670347	-1.63386
LOC_Os02g24740	Auxin responsive protein	-1.46338	-0.612112	-0.173245	-1.92144	-2.47619	-1.10614
LOC_Os02g24870	expressed protein	-1.37141	-1.34361	-1.08688	-2.72184	-2.6102	0.0170564
LOC_Os02g25080	At4g22758-like	0.827661	0.878311	0.764338	0.592991	1.0585	0.679928
LOC_Os02g25449	expressed protein	-1.71907	-1.90082	-2.28492	-2.87781	-3.55209	-0.240498
LOC_Os02g25780	Protein of unknown function (DUF1442)	-0.0118571	-0.153235	-0.252124	0.424518	1.84957	1.06249
LOC_Os02g26430	WRKY transcription factor	1.35213	2.69796	1.46497	1.70116	2.96227	2.31646
LOC_Os02g26470	expressed protein	-1.02448	-2.3825	-3.07809	-2.59793	-0.828536	1.28597
LOC_Os02g26550	Plant organelle RNA recognition domain	-0.946087	-1.028	-1.60907	-1.39645	-1.49506	-0.224713
LOC_Os02g26614	expressed protein	0.696724	0.601147	0.844977	1.01835	1.19809	0.0573226
LOC_Os02g26700	antiporter regulating protein	1.0006	0.895929	1.22144	1.45684	1.48578	1.15325
LOC_Os02g26840	Membrane bound O-acyl transferase family	-0.592373	0.367012	-0.270139	-1.39115	-2.60955	-2.6218
LOC_Os02g27060	ARID/BRIGHT DNA binding domain	0.546085	0.369917	0.577232	0.941271	1.28572	-0.372529
LOC_Os02g27130	Vacuolar protein sorting-associated protein 62	0.6347	0.548574	1.81038	2.38255	2.67432	1.41603
LOC_Os02g27160	expressed protein	-0.815423	-1.58537	-3.16556	-1.55091	-1.07491	-1.30096
LOC_Os02g27220	Serine/threonine phosphatases, family 2C, catalytic domain	1.36914	1.61814	1.60292	1.61491	1.67475	0.528592
LOC_Os02g27440	expressed protein	0.191053	-0.141228	-0.644904	-0.504073	-1.11358	-0.186822
LOC_Os02g27480	MAC/Perforin domain	1.52121	1.81957	2.10992	2.82905	3.43223	1.04919
LOC_Os02g27592	expressed protein	0.548285	0.373952	0.513341	0.958737	1.42673	0.412903
LOC_Os02g27594	Fibronectin type III-like domain	-1.40777	-2.00275	-2.27689	-2.19917	-1.73193	-0.157556
LOC_Os02g27810	MazG-like family	-0.332123	-0.330848	-0.125859	-0.293178	-1.99196	0.422147
LOC_Os02g27960	Mitochondrial 28S ribosomal protein S34	-0.846878	-0.869218	-1.46498	-1.62428	-1.62379	-0.583941
LOC_Os02g28040	Lipase class 3 family protein	0.486956	0.573108	1.03674	1.19724	1.44528	0.737691
LOC_Os02g28074	XRN 5'-3' exonuclease N-terminus	0.0169596	-0.301316	-0.804161	-1.18845	-1.4764	0.377166
LOC_Os02g28170	Transferase family	1.51434	0.902164	1.22506	2.36494	3.29454	1.91777
LOC_Os02g28465	expressed protein	-1.67291	-1.01698	-1.34209	-1.24653	-2.50194	-0.649232
LOC_Os02g28720	RING-type E3 ubiquitin transferase	0.87588	1.27274	1.11875	1.19106	0.953228	0.653923
LOC_Os02g28850	Kinesin motor, catalytic domain. ATPase.	-0.64092	-0.31365	-0.350384	-0.863426	-2.39709	-1.17583
LOC_Os02g28980	peptidylprolyl isomerase	-1.08124	-1.22347	-2.22934	-1.91566	-1.43811	-0.493731
LOC_Os02g29400	Mitochondrial import receptor subunit Tom22	-0.573466	-0.692345	-1.27716	-1.39844	-0.998585	-0.182404
LOC_Os02g29500	expressed protein	0.816834	0.694249	0.744169	1.10153	1.57366	-0.136527
LOC_Os02g29510	expressed protein	1.60365	1.64705	1.5074	1.77563	1.59267	0.303463
LOC_Os02g29550	AP2 domain	1.33026	1.32715	1.50004	2.07317	1.94531	-0.114641
LOC_Os02g29960	Belongs to the cytochrome P450 family	-0.303865	-0.186101	-0.0477395	0.798662	0.569749	-1.5367
LOC_Os02g30070	expressed protein	-0.320964	-0.858542	-1.21888	-0.593961	-0.933488	-0.492007
LOC_Os02g30080	Cytochrome P450	-1.7174	-2.1193	-3.41439	-2.63313	-2.49125	-1.33756
LOC_Os02g30110	Cytochrome P450	-0.178277	0.0753463	-0.123235	0.595666	0.521641	-1.378
LOC_Os02g30150	NB-ARC domain	-0.725935	-0.616163	-0.842422	-2.58363	-2.48427	0.471369
LOC_Os02g30210	Kelch motif	0.444337	0.774109	0.731006	1.06531	1.1676	0.349172
LOC_Os02g30240	Cotton fibre expressed protein	-0.741167	-0.0169311	-0.0330822	-0.181926	-1.90068	-0.555322
LOC_Os02g30280	expressed protein	-0.727895	-0.742	-0.971613	-1.23072	-1.99905	-0.284325
LOC_Os02g30300	MYND finger	2.56487	1.35877	1.61282	3.29293	3.83077	0.834283
LOC_Os02g30320	drought-induced protein	0.919247	1.24486	1.56982	2.46858	2.57304	-0.694402
LOC_Os02g30620	Domain of unknown function (DUF3444)	0.831059	0.667263	1.16251	1.3959	1.50842	0.184105
LOC_Os02g30630	acetolactate synthase activity	0.741985	0.702803	0.919333	1.05076	1.12847	0.564742
LOC_Os02g30730	SART-1 family	0.324365	0.0701456	0.412705	0.797045	1.14817	0.121349
LOC_Os02g30840	Responsible for synthesis of pseudouridine from uracil	-0.197104	-0.466045	-0.969667	-1.00707	-1.30191	-0.677074
LOC_Os02g30900	Protein kinase domain	1.52264	1.76983	2.0066	2.42972	2.97234	0.919388
LOC_Os02g31030	Glycerophosphoryl diester phosphodiesterase family	3.34579	4.17315	4.68011	5.05342	4.72357	2.53216
LOC_Os02g31080	Hydroxyproline-rich glycoprotein family protein	0.254338	0.198356	0.444519	0.80595	1.35246	0.358777
LOC_Os02g31090	expressed protein	0.960722	1.26273	1.26613	2.78665	4.00972	1.63896
LOC_Os02g31100	LITAF-like zinc ribbon domain	0.102712	0.323366	0.447516	1.224	1.63334	-0.458296
LOC_Os02g31220	expressed protein	0.391201	0.399067	0.676439	0.912194	1.34937	0.818098
LOC_Os02g31910	Potassium transporter	0.836631	0.995878	0.844156	1.60037	1.65641	2.03434
LOC_Os02g31926	expressed protein	-0.600366	-1.04299	-1.48636	-1.52168	-1.15661	0.394844
LOC_Os02g32009	expressed protein	-0.256801	-0.591163	-0.94871	-1.49346	-1.79694	-0.198184
LOC_Os02g32020	expressed protein	-0.997505	-0.92474	-1.78009	-2.369	-2.5795	-0.142156
LOC_Os02g32060	NUDIX domain	2.04887	2.30401	2.24022	2.49464	3.18156	-0.545677
LOC_Os02g32140	DNA-binding domain in plant proteins such as APETALA2 and EREBPs	-0.0554651	-0.288374	-0.338735	0.914777	1.90132	2.36203
LOC_Os02g32160	Copine	0.897184	0.845969	1.10654	1.32966	1.54722	0.203245
LOC_Os02g32200	Acyl-coenzyme A thioesterase 13-like	-0.438083	-0.720458	-1.19338	-1.01296	-1.049	0.122675
LOC_Os02g32370	Inositol phosphate kinase with a broad substrate specificity	1.72548	2.04208	1.46282	2.06772	2.35301	0.345769
LOC_Os02g32430	WD40 repeats	0.458991	0.364682	0.593718	0.887899	1.07271	0.367062
LOC_Os02g32450	expressed protein	-1.24261	-1.71047	-2.47011	-3.31865	-3.32755	-0.477823
LOC_Os02g32465	expressed protein	2.04206	2.23988	2.31411	3.31385	3.72901	-0.822778
LOC_Os02g32469	expressed protein	-1.11965	-0.947524	-0.96995	-0.815072	-1.01317	-0.804503
LOC_Os02g32504	Protein of unknown function (DUF1624)	0.205395	0.86412	1.59243	1.34112	0.838282	-0.56347
LOC_Os02g32520	Belongs to the ClpA ClpB family	2.11459	3.10957	3.75218	4.40068	5.34154	1.54705
LOC_Os02g32580	endonuclease activity	0.972895	1.71048	1.35141	1.77246	1.84056	-0.111287
LOC_Os02g32590	HSF-type DNA-binding	2.42921	3.25213	3.39688	5.05586	6.34936	1.62007
LOC_Os02g32650	Transcriptional activator	0.234508	0.898217	1.43343	1.13361	0.927484	0.0903364
LOC_Os02g32690	Belongs to the ABC transporter superfamily. ABCG family. PDR (TC 3.A.1.205) subfamily	0.812649	1.08314	1.66048	2.0208	1.384	-0.539125
LOC_Os02g32730	Alkaline and neutral invertase	0.770972	0.717533	0.889556	1.55642	1.82806	-0.137394
LOC_Os02g32750	galactosyl transferase GMA12/MNN10 family	0.374884	0.656817	0.323137	0.456277	1.05357	-0.0737191
LOC_Os02g32760	Belongs to the eukaryotic ribosomal protein P1 P2 family	-0.849863	-0.666379	-1.29378	-1.7726	-3.01521	-0.680316
LOC_Os02g32780	PPR repeat family	0.657795	0.807279	1.34565	1.24158	0.877624	-0.295833
LOC_Os02g32840	AN1-like Zinc finger	1.42303	0.850428	1.544	1.57298	1.83492	0.247545
LOC_Os02g32850	zpr3 zpr3 (little zipper 3)	-1.86531	-0.817619	-0.651725	-1.57225	-2.7971	-0.922973
LOC_Os02g32940	expressed protein	1.60573	1.02677	1.82948	2.66047	2.80307	-0.455112
LOC_Os02g32970	Alpha/beta hydrolase family	0.660502	0.516391	0.269883	1.07648	1.29931	-0.116113
LOC_Os02g32980	Cupin	1.00324	0.808102	0.754704	1.11263	1.16484	-0.082
LOC_Os02g32990	expressed protein	1.12903	1.50586	1.66669	1.75806	1.61152	-0.955533
LOC_Os02g33000	Belongs to the glycosyl hydrolase 17 family	1.10926	2.76211	1.68112	2.04203	1.9819	0.857895
LOC_Os02g33010	protein At5g03900, chloroplastic-like	1.16783	1.29795	1.79201	2.34004	2.25614	0.717577
LOC_Os02g33020	SOUL heme-binding protein	0.646726	0.388895	1.29866	1.86077	2.39847	-0.793584
LOC_Os02g33060	expressed protein	-1.47171	-1.92768	-2.27212	-2.17745	-2.0462	-0.968994
LOC_Os02g33070	protein At2g27730, mitochondrial-like	0.306232	-0.129838	0.168084	0.674673	1.77303	1.5674
LOC_Os02g33140	Belongs to the universal ribosomal protein uS11 family	-0.506256	-0.622703	-1.14429	-1.2283	-1.55942	-0.465274
LOC_Os02g33240	expressed protein	2.31576	2.81894	2.002	1.8278	0.36531	1.05806
LOC_Os02g33290	expressed protein	-0.416355	-1.38261	-2.00582	-2.11679	-0.870224	0.0228444
LOC_Os02g33330	expressed protein	1.72547	1.47372	1.83047	2.17831	2.88991	0.53429
LOC_Os02g33380	Plant invertase/pectin methylesterase inhibitor	-2.23767	-1.90232	-2.61292	-2.65088	-3.29791	-2.13866
LOC_Os02g33420	ATP-dependent Clp protease ATP-binding subunit clpC	2.33939	-0.673753	0.124596	2.6404	4.19988	1.44341
LOC_Os02g33430	E2F transcription factor CC-MB domain	1.04844	1.01588	1.22936	1.57382	1.80549	-0.442594
LOC_Os02g33550	Late embryogenesis abundant protein	-1.4069	-1.2604	-1.69817	-2.00468	-2.72872	-1.08751
LOC_Os02g33560	BZIP protein	0.609869	0.394683	0.899046	1.38535	1.72295	0.543756
LOC_Os02g33590	RING-type E3 ubiquitin transferase	1.31034	2.19341	0.625282	0.982673	1.77756	0.851312
LOC_Os02g33600	VQ motif	1.2302	1.58185	2.11967	2.81899	3.3559	0.794058
LOC_Os02g33610	Metallo-beta-lactamase superfamily	0.670845	0.744631	1.387	1.90555	2.28258	-0.308529
LOC_Os02g33680	Modified RING finger domain	1.3544	2.16374	1.66492	2.25892	2.78878	0.942742
LOC_Os02g33705	expressed protein	-0.840111	-0.509597	-1.03684	-1.49755	-1.43889	-0.235412
LOC_Os02g33710	Pyridoxal-dependent decarboxylase conserved domain	0.439942	0.467484	0.589037	1.14202	1.90728	0.703749
LOC_Os02g33750	Protein FAR1-RELATED SEQUENCE 5-like	-1.0453	-0.848081	-1.02892	-1.28595	-1.16435	-0.114175
LOC_Os02g33790	expressed protein	-1.13045	-1.16835	-0.95505	-1.74521	-3.62272	0.0676526
LOC_Os02g33830	PAP2 superfamily C-terminal	-1.07829	-0.599745	-2.55784	-1.20291	-3.08896	0.14595
LOC_Os02g34190	expressed protein	-0.35647	-1.00278	-1.2131	-1.35143	-1.62896	-0.0669769
LOC_Os02g34410	RING-type E3 ubiquitin transferase	1.63913	2.59619	1.55741	1.67835	2.27325	1.25734
LOC_Os02g34470	expressed protein	0.806938	0.652602	0.680504	1.19196	1.11067	0.124237
LOC_Os02g34500	expressed protein	0.732106	0.682391	1.03966	1.24248	1.16999	0.0654891
LOC_Os02g34600	Belongs to the protein kinase superfamily	0.269886	0.329416	1.17204	1.71163	2.50597	1.10463
LOC_Os02g34640	expressed protein	-0.459824	-1.2595	-1.08171	-2.10577	-1.2944	-0.669292
LOC_Os02g34650	Protein of unknown function (DUF668)	-0.50956	-0.855788	-0.729239	-1.55944	-1.00154	0.238043
LOC_Os02g34710	expressed protein	-0.641899	-0.860703	-0.749463	-1.43683	-3.32719	-0.543809
LOC_Os02g34750	HhH-GPD superfamily base excision DNA repair protein	-0.187146	-0.753943	-1.45768	-0.894808	-1.37302	-0.302184
LOC_Os02g34830	Tetratricopeptide repeat protein	-1.27844	-1.34824	-2.36346	-1.76951	-2.22761	-0.120393
LOC_Os02g34840	RNA polymerase II transcriptional coactivator	-0.582061	-0.831633	-1.40457	-1.69318	-2.19663	-0.513726
LOC_Os02g34850	Histone-lysine N-methyltransferase ASHH2-like	1.17717	1.27765	2.06053	2.63826	2.85605	0.710609
LOC_Os02g34870	expressed protein	0.238452	1.49083	1.38436	1.52423	2.42204	1.12893
LOC_Os02g34950	Conserved hypothetical ATP binding protein	-0.478818	-0.935257	-1.30171	-1.16711	-1.29745	0.101639
LOC_Os02g34960	PPR repeat	-2.42922	-1.87472	-2.48908	-2.94656	-6.64598	-0.190095
LOC_Os02g34970	No apical meristem (NAM) protein	3.187	2.91596	3.17476	3.70715	3.77708	3.38412
LOC_Os02g35010	Serine/Threonine protein kinases, catalytic domain	1.32593	1.27506	1.53515	2.10523	1.94946	0.806957
LOC_Os02g35070	CT11-RanBPM	0.376389	0.281116	0.551636	0.86844	1.03765	0.47796
LOC_Os02g35080	T-complex protein 11	0.873045	1.13044	1.69572	1.79052	1.52651	0.710677
LOC_Os02g35090	Ribonuclease H protein	1.69229	2.11321	2.26235	3.07391	2.98269	0.224122
LOC_Os02g35140	Auxin response factors (ARFs) are transcriptional factors that bind specifically to the DNA sequence 5'-TGTCTC-3' found in the auxin-responsive promoter elements (AuxREs)	0.564974	0.755977	1.01769	0.986931	0.520303	0.229896
LOC_Os02g35170	Belongs to the short-chain dehydrogenases reductases (SDR) family	-0.580442	-0.567145	-0.873194	-0.338621	-0.14095	-1.12303
LOC_Os02g35180	cheY-homologous receiver domain	-0.448767	-1.02355	-1.68762	-1.12314	-1.0674	-0.54888
LOC_Os02g35200	Acts as a sulfur carrier required for molybdopterin biosynthesis. Component of the molybdopterin synthase complex that catalyzes the conversion of precursor Z into molybdopterin by mediating the incorporation of 2 sulfur atoms into precursor Z to generate a dithiolene group. In the complex, serves as sulfur donor by being thiocarboxylated (-COSH) at its C-terminus by MOCS3. After interaction with…	-0.560697	-0.294599	-1.36164	-1.22668	-1.96024	0.0655588
LOC_Os02g35230	expressed protein	-1.79995	-0.989819	-1.06161	-1.37573	-2.02515	-1.09196
LOC_Os02g35310	NADH:flavin oxidoreductase / NADH oxidase family	-0.610848	-1.11141	-1.68425	-1.84217	-1.94319	-0.532974
LOC_Os02g35315	COX assembly mitochondrial protein	-0.993629	-0.955918	-2.2794	-2.4633	-3.07198	-0.644771
LOC_Os02g35470	Calmodulin binding protein-like	0.555624	0.368011	0.656352	1.33152	1.61028	-0.243947
LOC_Os02g35600	Alfin	-0.295677	-0.633795	-0.996806	-1.09563	-0.837906	-0.266464
LOC_Os02g35700	Nucleoside diphosphate kinase	-0.280298	-0.492908	-0.205565	-0.586208	-1.52521	0.0862737
LOC_Os02g35820	Retrotransposon gag protein	1.50567	1.55191	1.91907	2.20646	1.98289	-0.386332
LOC_Os02g35830	Protein of unknown function (DUF3537)	1.76094	1.59857	1.95154	2.60206	3.01154	0.282611
LOC_Os02g35860	expressed protein	1.16558	1.09032	1.68878	2.15278	2.32772	0.130515
LOC_Os02g35910	Serine/threonine phosphatases, family 2C, catalytic domain	1.22872	1.06779	0.802376	1.06891	1.37538	0.35807
LOC_Os02g35940	alpha/beta hydrolase fold	0.0807967	-0.461471	-0.705343	-0.14368	0.436449	1.21008
LOC_Os02g35970	Belongs to the NPH3 family	-0.588569	-1.06705	-0.918404	-1.49739	-2.56354	-0.837049
LOC_Os02g36150	Belongs to the cytochrome P450 family	0.280477	0.382327	0.16261	1.14104	1.4114	0.496986
LOC_Os02g36210	Belongs to the terpene synthase family	0.442672	-0.868724	-1.45711	-1.04462	-0.920606	-2.31295
LOC_Os02g36300	RING-like zinc finger	-0.692097	-1.32644	-2.97153	-1.2477	-0.387486	0.574563
LOC_Os02g36330	RING-H2 zinc finger domain	0.634845	0.716336	0.523377	1.13726	1.56543	0.509771
LOC_Os02g36340	riboflavin biosynthesis protein	3.18804	3.59914	3.58035	3.61544	3.49102	1.24403
LOC_Os02g36350	WEB family	0.304318	-0.0734234	2.21993	-0.0193114	0.454983	0.979693
LOC_Os02g36380	Blue/Ultraviolet sensing protein C terminal	0.680611	0.908517	1.36768	1.50023	1.12227	-0.0257431
LOC_Os02g36400	Belongs to the peptidase C19 family	0.850996	0.449426	0.834582	1.08889	1.47934	0.391195
LOC_Os02g36414	Belongs to the major facilitator superfamily. Sugar transporter (TC 2.A.1.1) family	-1.40527	-0.931204	-1.59288	-2.96983	-2.21213	-0.568549
LOC_Os02g36450	Belongs to the major facilitator superfamily. Sugar transporter (TC 2.A.1.1) family	-2.04483	-2.33193	-2.0578	-1.56044	-1.07172	-2.64521
LOC_Os02g36520	Kelch motif	0.593937	0.650331	0.798733	0.992033	1.2219	0.357179
LOC_Os02g36530	expressed protein	2.63295	3.56923	3.60474	4.50332	5.21588	1.7848
LOC_Os02g36600	Converts alpha-aldose to the beta-anomer	-1.58818	-1.41687	-2.26763	-6.12947	-3.51271	0.432797
LOC_Os02g36700	MFS/sugar transport protein	4.99908	3.14989	4.12592	5.81283	6.27423	2.68384
LOC_Os02g36740	Protein of unknown function (DUF3675)	0.266142	0.510161	0.755907	1.06929	1.52166	-0.117665
LOC_Os02g36780	mTERF	1.25683	2.06873	2.57188	1.74075	1.64961	0.411929
LOC_Os02g36830	Belongs to the UDP-glycosyltransferase family	-1.35233	-1.84757	-2.22439	-2.49739	-2.12915	0.399288
LOC_Os02g36880	No apical meristem (NAM) protein	0.622594	1.52013	2.09169	2.69526	3.59987	2.66592
LOC_Os02g36924	K-box region	0.776005	1.23825	2.02939	2.04784	2.22897	0.145785
LOC_Os02g36940	PLAC8 family	0.585576	0.632513	0.443142	0.767273	1.27496	0.28249
LOC_Os02g36960	Belongs to the CTL (choline transporter-like) family	0.693647	0.711035	1.06015	0.926737	0.844706	0.158496
LOC_Os02g36974	Belongs to the 14-3-3 family	0.608202	0.786247	0.888561	1.15787	1.30101	-0.292012
LOC_Os02g37000	SPFH domain / Band 7 family	0.339805	0.0336347	0.209924	1.53836	2.56965	1.93239
LOC_Os02g37020	expressed protein	0.668097	0.6789	1.43911	1.94986	2.33568	0.234343
LOC_Os02g37030	RING/Ubox like zinc-binding domain	0.805013	0.856711	1.0321	1.14738	1.32809	-0.181885
LOC_Os02g37060	Photosystem II 5 kDa protein	-0.313077	-0.807156	-1.81002	-0.902808	-1.00002	-1.76216
LOC_Os02g37180	expressed protein	1.13714	0.955019	1.90915	2.38844	3.00412	0.993693
LOC_Os02g37190	expressed protein	0.0493485	-0.725346	-0.700961	-1.81118	-4.27221	-4.77694
LOC_Os02g37290	transposition, RNA-mediated	-0.138542	-0.156526	-1.26654	-1.11082	-0.603536	-0.386114
LOC_Os02g37470	Tetratricopeptide repeat	-0.520781	-0.69478	-1.1601	-1.82216	-1.47149	-0.0133693
LOC_Os02g37580	Calponin homology domain	-0.849945	-1.04212	-0.964203	-1.10855	-1.3918	-0.30943
LOC_Os02g37610	expressed protein	-0.641009	-0.819085	-1.48061	-1.7146	-2.25956	-0.191517
LOC_Os02g37654	Lecithin:cholesterol acyltransferase	-0.505066	-0.973632	-2.28483	-1.64156	-1.07053	-0.910845
LOC_Os02g37700	Group XV phospholipase A2	-0.549935	-1.2123	-1.38755	-1.54156	-1.54706	-1.4125
LOC_Os02g37750	Group XV phospholipase A2	-1.86036	-1.62223	-1.58593	-2.36985	-5.54894	-0.221004
LOC_Os02g37760	Group XV phospholipase A2	-2.30273	-2.04922	-2.21094	-3.62257	-6.77389	-1.31518
LOC_Os02g37770	Group XV phospholipase A2	-0.827076	-1.2451	-0.114699	-1.611	-3.11837	-0.0426443
LOC_Os02g37800	Lecithin:cholesterol acyltransferase	-0.827228	-0.871774	-1.03794	-1.77938	-2.71917	-0.515517
LOC_Os02g37880	Protein kinase domain	0.901387	1.0242	1.39853	1.51628	1.50142	0.0436485
LOC_Os02g37930	Hypoxia induced protein conserved region	1.64753	1.87639	2.25545	3.04845	3.80482	0.941096
LOC_Os02g37940	Folate receptor family	-0.445928	-0.573317	-0.654389	-0.96987	-1.0822	0.0724725
LOC_Os02g37950	expressed protein	-1.07324	-0.796158	-1.31998	-1.28569	-1.06087	-0.0408481
LOC_Os02g38000	expressed protein	-2.98887	-3.92701	-3.03336	-1.35496	-1.29086	4.66553
LOC_Os02g38020	Sodium-phosphate symporter which plays a fundamental housekeeping role in phosphate transport	0.816747	0.630196	0.698963	1.22084	1.0757	-0.76431
LOC_Os02g38029	Anaphase-promoting complex subunit 15	-0.843914	-0.844057	-1.58894	-2.11782	-1.77991	0.0780397
LOC_Os02g38040	Leucine-rich repeats, typical (most populated) subfamily	1.84986	1.63185	2.20282	2.65357	3.05897	1.4726
LOC_Os02g38050	Ig-like domain from next to BRCA1 gene	0.416069	0.56909	0.865685	1.28699	2.16074	1.06149
LOC_Os02g38080	belongs to the protein kinase superfamily	1.02715	0.676847	0.643491	1.03001	1.19713	0.0854299
LOC_Os02g38120	Belongs to the NPH3 family	0.525471	1.22808	1.38362	0.683852	0.168564	-0.109756
LOC_Os02g38130	No apical meristem (NAM) protein	1.49302	1.23465	1.27505	1.92057	2.63239	1.77896
LOC_Os02g38140	Glycosyltransferase family 17	0.432342	1.17128	0.630104	0.82761	1.26704	0.607935
LOC_Os02g38200	Isocitrate/isopropylmalate dehydrogenase	0.322253	0.610991	0.907273	0.907341	1.04369	0.265988
LOC_Os02g38230	High-affinity nitrate transporter accessory	1.6862	1.13595	1.66687	2.86789	3.30529	-0.0260019
LOC_Os02g38370	expressed protein	0.210125	0.691123	0.813041	1.53668	2.01361	4.14026
LOC_Os02g38900	Component of the cytosolic iron-sulfur (Fe-S) protein assembly (CIA) machinery. Required for maturation of extramitochondrial Fe-S proteins. Functions as Fe-S scaffold, mediating the de novo assembly of an Fe-S cluster and its transfer to target apoproteins. Essential for embryo development	0.0737444	0.012991	0.270255	1.41588	2.28352	0.507187
LOC_Os02g38950	Pentacotripeptide-repeat region of PRORP	-0.423705	-1.20245	-1.66113	-1.37245	-2.54275	-0.669268
LOC_Os02g38980	Transcription factor	1.20009	1.30897	1.53748	2.28313	2.84736	0.349844
LOC_Os02g39000	Remorin, C-terminal region	0.613822	-0.150574	-0.293335	1.16528	2.64505	0.0245931
LOC_Os02g39010	Serine/Threonine protein kinases, catalytic domain	2.03291	1.99361	2.26267	2.98441	3.43779	0.745377
LOC_Os02g39070	Got1/Sft2-like family	-0.611565	-0.812118	-1.20606	-1.54167	-1.31526	-0.117133
LOC_Os02g39080	expressed protein	-0.885805	-0.702152	-0.466458	-1.29109	-1.44552	-0.229921
LOC_Os02g39140	helix loop helix domain	0.985706	1.20519	1.48151	1.21821	0.980091	0.00203883
LOC_Os02g39155	GDSL-like Lipase/Acylhydrolase	2.71737	3.13685	3.16807	3.59577	3.94203	-1.31854
LOC_Os02g39330	Chitinase class I	1.25772	2.42756	1.82988	2.06508	2.25997	-0.314121
LOC_Os02g39340	glycine-rich protein	1.0121	0.937901	1.11553	1.46172	1.67948	-0.150134
LOC_Os02g39360	B-box zinc finger	0.8991	1.21198	1.22062	1.29305	1.07387	-0.155082
LOC_Os02g39390	expressed protein	-0.0734279	0.0289494	0.0906722	0.520658	1.70405	-0.869103
LOC_Os02g39400	Isochorismatase family	0.766498	0.441304	0.849959	0.990323	1.44853	0.229946
LOC_Os02g39410	protein serine/threonine phosphatase activity	0.927769	0.908496	0.952595	1.31204	1.30676	0.20256
LOC_Os02g39530	expressed protein	-0.632418	-1.21862	-1.4437	-1.32694	-1.13094	-0.385905
LOC_Os02g39560	Ankyrin repeat	0.508437	0.406036	0.705896	0.878954	1.23561	-0.789121
LOC_Os02g39590	GDSL-like Lipase/Acylhydrolase	4.43787	4.36855	4.60582	5.37277	5.70596	2.05363
LOC_Os02g39640	expressed protein	-1.41234	-1.4984	-1.67945	-1.89083	-1.75766	-0.0287531
LOC_Os02g39650	Belongs to the TRAFAC class myosin-kinesin ATPase superfamily. Kinesin family	1.23517	2.51929	3.41372	3.0095	2.4735	3.16562
LOC_Os02g39730	tRNA (adenine-N6-)-methyltransferase activity	0.880622	0.699984	0.783313	1.07292	1.2225	-0.395448
LOC_Os02g39790	S-adenosylmethionine decarboxylase proenzyme	1.30598	1.43974	1.8002	2.33475	2.68499	0.534792
LOC_Os02g39820	Pentatricopeptide repeat domain	-1.44459	-1.06233	-1.00086	-1.50716	-0.897861	0.0337147
LOC_Os02g39830	May have a role in the cell cycle	-0.563696	-0.731308	-1.25922	-1.33454	-0.906337	-0.524114
LOC_Os02g39850	Transferase family	0.790756	1.05827	0.978736	1.12121	1.25789	0.539268
LOC_Os02g39880	Catalyzes the second two steps of the methylation pathway of phosphatidylcholine biosynthesis, the SAM-dependent methylation of phosphatidylmonomethylethanolamine (PMME) to phosphatidyldimethylethanolamine (PDME) and of PDME to phosphatidylcholine (PC)	-0.642422	-0.732706	-1.25866	-1.30071	-1.61083	-0.247634
LOC_Os02g39884	Nuclear cap-binding protein subunit 2	2.13737	1.81638	2.34518	2.85341	3.26033	0.556012
LOC_Os02g39910	BTB/POZ domain	0.730846	1.06191	0.298894	1.07728	1.91324	1.72463
LOC_Os02g39920	AT hook motif family protein, expressed	0.655328	0.472106	0.807699	1.06222	1.17714	0.256498
LOC_Os02g39930	Lipocalin-like domain	0.972562	1.53854	2.48861	3.62564	4.83075	1.94868
LOC_Os02g39960	Exostosin family	1.47353	1.52875	2.52617	2.60652	3.62193	0.697439
LOC_Os02g39970	Leucine Rich repeat	0.102944	0.138905	1.03146	1.28419	1.53645	0.032993
LOC_Os02g40030	Triose-phosphate Transporter family	0.720495	0.588718	1.09768	1.49273	1.87105	-0.213274
LOC_Os02g40040	expressed protein	0.306986	0.291388	0.587336	1.22145	2.04634	0.214265
LOC_Os02g40100	Filament-like plant protein, long coiled-coil	-1.03195	-0.562111	-1.05019	-1.38675	-2.17695	-0.818786
LOC_Os02g40130	Leucine rich repeat	-0.560104	-1.1756	-1.53066	-1.99554	-2.17227	-0.851517
LOC_Os02g40330	expressed protein	0.728002	0.969765	1.16896	2.46011	5.68165	5.08265
LOC_Os02g40410	Domain of unknown function (DUF4378)	-0.938419	-0.462191	-0.423852	-1.38707	-2.02956	-1.66496
LOC_Os02g40440	Belongs to the 'GDSL' lipolytic enzyme family	-1.36763	-1.53656	-3.52544	-4.67067	-4.52368	-0.767241
[truncated: 7,321 more rows]
