# Supplementary material for: Transcriptional and physiological data revealed cold tolerance in a photo-thermo sensitive genic male sterile line Yu17S
Source: BMC Plant Biol. 2022 Jan 21;22:44. doi: 10.1186/s12870-022-03437-8 (PMC8781465; doi:10.1186/s12870-022-03437-8)
Supplement: Supplementary file 3 — Additional file 3: Table S3. Significantly-regulated DEGs at all the time points of chilling stress [file 12870_2022_3437_MOESM3_ESM.xlsx]

## Sheet: Sheet1
Table S3. Primers and corresponding sequences used for quantitative RT-PCR analysis.
Gene ID	Annotation	Forward primer (5'-3')	Reverse primer (5'-3')
LOC_Os06g51290	PSY1	CATGCTTGATGCTGCACTTT	TGCAATACCCATCACAGGAA
LOC_Os09g38320	PSY3	CGAGGTACAGGAGCTTCGAC	CTGCCTCTTCTTGCATCCTC
LOC_Os12g43130	PSY2	ATTGGATGAATTGGCAGAGG	ACCACAAAGATGCCAGAACC
LOC_Os03g08570	PDS	GCATGTGAGCTTTGGAGTGA	AACCAGCTAATCCTGCTCCA
LOC_Os11g36440	CRTISO	AGGCTCACCAAAAACACACC	TACACCTTGCCCAGGAAAAC
LOC_Os12g21710	Z-ISO	TGACAAGCCAAAATTCCACA	GCCTCCTATCACCATTCCAA
LOC_Os03g03370	BCH	GGCGTACATGTTCGTCCAC	TCTCCTTCTCCAGCTCCTCA
LOC_Os03g44380	NCED3	GTTCAAGCTCCAGGAGATGC	GTTCCAGAGGTGGAAGCAGA
LOC_Os07g05940	NCED4	CAGATCGTGTTCAAGCTCCA	AGAGGTGGAAGCAGAAGCAG
LOC_Os12g42280	NCED5	ACCAGGTGGTGTTCAAGCTC	AGGTGGAAGCAGAAGCAGTC
LOC_Os02g47470	ABA8ox1	GGGTGCTTTTCTTCTGTTCG	AGAACACGTTGGGGTTCTTG
LOC_Os08g36860	ABA8ox2	GACGAGGAGCATGACACTCA	GGAAGTAGTCCGGGTTGTGA
LOC_Os08g36910	Amy3D	GTTCGACTGGAACCTGAAGC	TACCTCGTCCCGATCTTCAC
LOC_Os10g41550	BMY	ACTCCTGCAATATCCCGTTG	AGGTAGCCGCAGAATGTGTC
LOC_Os11g07440	NIN	ACCCGGTGGAGTTATCACAA	CATCATACGGGCTACGAGGT
LOC_Os01g07530	RS	CACTGCAACGACTTCATGCT	GCCCATCCACAGAGAGTTGT
LOC_Os02g44230	TPP1	CCTTCAGCAAATCATGAGCA	AGCCTCCAGCACTTCGTTTA
LOC_Os07g48830	WS176	GCCATGGCCTACTACGTGAT	CTTCTCGCAGAAGCAGTCCT
LOC_Os05g36290	Act1	ATCCTTGTATGCTAGCGGTCG	ATCCAACCGGAGGATAGCATG
