# Supplementary material for: Transcriptional and physiological data revealed cold tolerance in a photo-thermo sensitive genic male sterile line Yu17S
Source: BMC Plant Biol. 2022 Jan 21;22:44. doi: 10.1186/s12870-022-03437-8 (PMC8781465; doi:10.1186/s12870-022-03437-8)
Supplement: Supplementary file 4 — Additional file 4: Table S4. DEGs associated with transcription factor families in rice at all five time points. [file 12870_2022_3437_MOESM4_ESM.xlsx]

## Sheet: Sheet1
Table S4. DEGs associated with transcription factor families in rice at all five time points.
Gene ID	Gene description	Symbol	Fold Change [Yu17S stress] vs [Yu17s control]
			2 h	6 h	12 h	24 h	48 h
ABI3VP1
LOC_Os08g01090	B3 DNA binding domain		1.18584	1.03059	1.44647	1.82456	1.97669
LOC_Os11g09160	B3 DNA binding domain		-1.17858	-1.66229	-1.62805	-1.72013	-1.39008
LOC_Os12g06080	B3 DNA binding domain		3.42192	3.6148	4.41271	4.45819	3.70146
AP2-EREBP
LOC_Os01g04020	ethylene-responsive transcription factor		1.57	1.73	2.24	2.6	2.92
LOC_Os01g04750	AP2 ERF and B3 domain-containing protein		4.46	5.47	5.44	6.08	4.78
LOC_Os01g04800	AP2 ERF and B3 domain-containing protein		1.7	2.19	1.94	1.8	1.73
LOC_Os01g49830	B3 DNA binding domain		1.3	1.84	1.52	1.82	1.62
LOC_Os01g64790	DNA-binding domain in plant proteins such as APETALA2 and EREBPs	ERF99	2.31	2.93	3.34	4	4.33
LOC_Os02g43820	AP2 domain	ERF95	3.54	3.59	3.49	4.38	5.84
LOC_Os03g07830	AP2 domain		3.52	3.92	3.15	3.34	3.87
LOC_Os03g09170	DNA-binding domain in plant proteins such as APETALA2 and EREBPs	ERF47	1.55	3.06	2.81	2.48	2.55
LOC_Os07g12510	AP2 domain containing protein	ERF57	2.62	2.73	3.05	3.83	3.93
LOC_Os09g13940	DNA-binding domain in plant proteins such as APETALA2 and EREBPs		2.19	2.18	3.21	3.96	4.68
Auxin response factors (ARFs)
LOC_Os01g70270	Auxin response factors		1.25	1.33	1.61	1.83	1.75
ARR-B
LOC_Os02g40510	Two-component response regulator-like PRR1	PRR1	2.5	3.08	3.83	4.33	4.54
LOC_Os03g12350	Transcriptional activator that binds specific DNA sequence	ORR1	1.38	1.56	1.88	2.1	2.27
LOC_Os09g36220	Response regulator receiver domain		2	2.21	3.12	3.9	4.25
LOC_Os11g05930	cheY-homologous receiver domain		1.49	1.81	2.77	3.11	3.37
AUX/IAA
LOC_Os02g56120	Auxin-responsive Aux/IAA gene family member		2.37	1.89	2.21	2.82	3.06
LOC_Os05g48590	Auxin-responsive Aux/IAA gene family member		1.34	1.09	1.43	2.17	2.91
LOC_Os06g39590	Auxin-responsive Aux/IAA gene family member		1.58	1.69	2.02	2.14	2.15
bHLH
LOC_Os01g39330	helix loop helix domain		2.37	2.54	2.34	2.64	2.98
LOC_Os01g56690	helix loop helix domain		3.62	5.35	3.65	3.38	3.82
LOC_Os02g51320	Helix-loop-helix DNA-binding domain		1.93	1.53	1.68	2.21	1.72
LOC_Os03g59670	helix loop helix domain	bHLH041	1.85	2.06	2.56	2.89	2.48
LOC_Os06g06900	Helix-loop-helix DNA-binding domain		1.49	1.9	1.46	1.68	1.76
LOC_Os06g09370	helix loop helix domain		1.55	1.56	1.69	2.15	2.65
LOC_Os08g38210	helix loop helix domain		1.77	2.27	2.23	2.21	2.5
LOC_Os08g42470	helix loop helix domain	bHLH080	3.43	3.61	3.67	4.03	3.34
LOC_Os09g29930	Helix-loop-helix DNA-binding domain		2.08	2.57	2.71	2.53	2.01
LOC_Os10g42430	bHLH-MYC and R2R3-MYB transcription factors N-terminal	OsMYC2	1.48	1.81	1.69	2.03	1.72
bZIP
LOC_Os02g10860	basic region leucin zipper		1.75	1.95	2.16	1.93	1.63
LOC_Os05g49420	G-box binding protein MFMR		1.87	1.91	1.83	2.14	2.39
LOC_Os06g39960	basic region leucin zipper		3.29	4.17	4.49	4.31	2.95
LOC_Os06g50310	Basic region leucine zipper		1.06	1.08	1.15	1.41	1.59
C2C2-CO-like
LOC_Os06g19444	CCT motif		3	2.96	2.97	3.62	3.84
C2C2-Dof
LOC_Os01g15900	Dof domain, zinc finger		2.69	2.89	3.15	3.36	3.15
LOC_Os03g07360	Dof domain, zinc finger		1.54	1.61	2.01	2.19	2.06
LOC_Os07g48570	Dof domain, zinc finger		1.32	1.51	2.02	2.04	2.04
LOC_Os10g26620	Dof domain, zinc finger		2.11	2.22	2.53	2.65	2.44
C2C2-GATA
LOC_Os04g46020	GATA zinc finger		1.39	1.61	2.2	2.22	2.07
LOC_Os06g37450	zinc finger binding to DNA consensus sequence [AT]GATA[AG]		2.06	2.88	3.33	3.32	2.4
C2H2
LOC_Os03g60560	C2H2-type zinc finger	ZFP182	1.81	2.38	2.26	3.38	4.89
LOC_Os03g60570	C2H2-type zinc finger	ZFP15	1.67	2.38	1.75	2.51	3.51
LOC_Os05g37190	zinc finger		3.15	4.01	3.09	3.17	3.18
LOC_Os07g39310	zinc finger		1.76	1.79	2.08	2.48	2.33
LOC_Os11g47630	C2H2-type zinc finger		5.2	5.19	5.33	6.17	6.84
C3H
LOC_Os01g09620	Zinc finger C-x8-C-x5-C-x3-H type (and similar)		1.33	1.88	1.89	2.1	2.36
CAMTA
LOC_Os10g22950	IPT/TIG domain		1.04	1.07	1.57	1.88	2.19
CCAAT
LOC_Os08g09690	Nuclear transcription factor Y subunit A-7		-1.4	-1.83	-2.65	-1.98	-1.46
CPP
LOC_Os07g07974	Tesmin/TSO1-like CXC domain		1.25	1.49	1.35	1.67	1.39
DBP
LOC_Os02g55560	Protein phosphatase 2C		2.61	3.41	4.08	4.49	4.81
LOC_Os10g39540	Serine/threonine phosphatases, family 2C, catalytic domain		1.74	2.19	2.5	2.6	2.71
E2F-DP
LOC_Os04g33950	E2F transcription factor CC-MB domain		2.24	2.46	2.66	2.58	2.89
EIL
LOC_Os03g20780	Ethylene insensitive 3		1.21	1.28	1.33	1.71	1.85
LOC_Os07g48630	Ethylene insensitive 3		2.05	2.09	1.94	2.55	2.61
G2-like
LOC_Os01g74020	Myb-like DNA-binding domain	PCL1	6.91	6.97	7.31	8.71	9.08
LOC_Os02g14490	Myb-like DNA-binding domain		1.65	2.32	3.16	3.67	4.04
LOC_Os05g34110	Myb-like DNA-binding domain		1.05	1.29	1.37	1.52	1.57
GRAS
LOC_Os01g62460	Belongs to the GRAS family		2.76	2.75	3.07	3.85	4.07
LOC_Os02g44370	Belongs to the GRAS family		1.65	1.81	1.68	1.62	1.03
LOC_Os02g45760	Belongs to the GRAS family		1.84	2.7	2.96	2.86	2.86
LOC_Os07g36170	Belongs to the GRAS family		1.22	2.66	2.14	2.76	3.47
LOC_Os11g04400	Belongs to the GRAS family		5.76	3.9	5.82	8.09	8.38
GRF
LOC_Os04g51190	WRC		2.22797	2.18205	2.23684	2.83171	2.43197
HB
LOC_Os02g49700	Homeobox associated leucine zipper		1.09912	1.41989	1.93318	1.80473	1.34683
LOC_Os03g10210	Homeobox domain		1.84674	1.52243	1.81175	2.09073	2.2188
LOC_Os03g43930	MEKHLA domain		1.07905	1.31821	1.88534	1.85916	1.46818
LOC_Os04g46350	Homeobox associated leucine zipper		1.3873	1.57344	1.24864	1.63436	1.56208
LOC_Os05g25600	transposon protein		1.41313	1.77852	2.0082	2.18566	1.71045
LOC_Os10g41230	HD-ZIP protein N terminus		1.66998	2.05064	2.53706	2.5494	2.59405
HSF
LOC_Os01g53220	heat shock factor		5.89215	5.99337	6.70229	7.55962	8.3652
LOC_Os03g12370	heat shock factor		1.80518	2.56539	2.93625	3.65069	4.20783
LOC_Os07g08140	heat shock factor		-1.32023	-1.20432	-1.41087	-1.70896	-1.28538
Jumonji
LOC_Os02g46930	C5HC2 zinc finger		1.14749	1.44372	1.79575	1.93837	1.65977
LOC_Os10g42690	Small domain found in the jumonji family of transcription factors	JMJ706	1.74469	1.90516	2.3596	2.8394	2.99056
MYB
LOC_Os01g09590	Myb-like DNA-binding domain		-1.15454	-1.50058	-1.83463	-1.47095	-1.59331
LOC_Os01g64360	Myb-like DNA-binding domain		1.88091	3.00808	1.614	2.04431	2.91116
LOC_Os03g13310	RNA polymerase II transcription regulator recruiting activity		4.50704	4.20445	5.25265	5.98939	6.72237
LOC_Os04g43680	RNA polymerase II transcription regulator recruiting activity	MYB4	1.32437	2.22646	1.82907	2.27194	2.54369
LOC_Os05g37060	Myb-like DNA-binding domain		5.51144	5.89563	5.51273	6.2834	6.146
MYB-related
LOC_Os01g41900	Myb-like DNA-binding domain		2.10312	2.61735	2.75303	2.86866	2.83162
LOC_Os02g42850	RNA polymerase II transcription regulator recruiting activity		1.71589	2.12805	1.87845	2.4707	2.9208
LOC_Os04g49450	SANT SWI3, ADA2, N-CoR and TFIIIB'' DNA-binding domains		6.951	7.15862	7.62707	8.27175	8.16059
LOC_Os05g37050	Myb-like DNA-binding domain		4.34696	5.08864	5.78275	5.60506	5.34162
LOC_Os05g51160	Myb-like DNA-binding domain		2.22301	2.51214	2.91394	2.57075	2.2507
LOC_Os06g01670	reveille		1.23887	1.16749	1.43988	1.67413	1.74056
LOC_Os06g45840	SANT SWI3, ADA2, N-CoR and TFIIIB'' DNA-binding domains		1.31319	1.162	1.67986	2.16692	2.51195
LOC_Os10g41200	SANT SWI3, ADA2, N-CoR and TFIIIB'' DNA-binding domains		1.24603	1.22443	1.37459	1.78101	1.88708
NAC
LOC_Os01g15640	No apical meristem (NAM) protein	NAC8	1.91624	2.42857	2.54301	3.37808	3.85008
LOC_Os01g60020	No apical meristem (NAM) protein	NAC4	4.12763	4.01311	4.30474	5.05871	5.23341
LOC_Os01g64310	No apical meristem (NAM) protein		3.68852	5.10758	5.38226	4.97291	4.04587
LOC_Os01g66120	No apical meristem (NAM) protein	SNAC2	2.13718	2.68405	2.59081	3.21357	3.59442
LOC_Os02g34970	No apical meristem (NAM) protein		3.187	2.91596	3.17476	3.70715	3.77708
LOC_Os03g04070	NAC domain-containing protein 94	ONAC22	2.58389	2.4845	2.1986	2.6264	2.98646
LOC_Os05g37080	No apical meristem (NAM) protein		1.6146	2.14067	1.91032	2.13886	2.21448
LOC_Os07g12340	No apical meristem (NAM) protein	NAC3	1.29234	1.95966	1.5581	2.24084	2.27415
LOC_Os07g48550	No apical meristem (NAM) protein		1.47553	1.64546	2.07995	2.64662	2.92253
LOC_Os11g08210	No apical meristem (NAM) protein		1.72881	2.87866	3.40154	3.7136	3.96818
Orphans
LOC_Os02g05470	CCT motif		1.60421	1.80952	2.4313	2.74506	2.40496
LOC_Os02g43170	B-box zinc finger		1.51965	2.38838	2.01403	2.30131	2.79072
LOC_Os02g53360	WRC		-1.59231	-1.56444	-1.94695	-3.54705	-4.35119
LOC_Os04g45690	B-box zinc finger		1.94453	2.59298	2.58699	2.24259	1.40376
LOC_Os08g08120	Zinc finger protein		1.60646	1.62116	1.73856	1.89354	1.59655
LOC_Os10g41100	CCT motif		1.86954	2.13842	2.50882	2.62661	2.33375
PHD
LOC_Os03g19020	PHD-finger		1.31998	1.94703	1.51509	1.63192	2.02416
PLATZ
LOC_Os04g50120	PLATZ transcription factor		1.54662	1.84593	1.75266	2.20147	2.23802
LOC_Os10g42410	PLATZ transcription factor		2.23108	2.30261	1.81266	2.6757	3.48022
SWI/SNF-BAF60b
LOC_Os01g14420	Plant basic secretory protein (BSP) family protein		1.37601	1.16327	1.4849	1.76207	1.81091
SBP
LOC_Os08g39890	SBP domain	SPL14	2.00786	1.61484	1.84906	2.32359	1.78655
TCP
LOC_Os06g12230	TCP family transcription factor	TCP12	1.50337	1.78272	1.65791	1.53583	1.81155
TIFY
LOC_Os03g08310	Divergent CCT motif	TIFY11a	2.07867	3.13034	1.92282	1.70416	2.07387
LOC_Os03g08320	tify domain	TIFY11c	2.61571	3.56398	3.15622	3.34909	4.11656
LOC_Os03g28940	Divergent CCT motif		2.45337	2.92356	2.41199	2.41836	2.50796
LOC_Os07g42370	TIFY		1.72391	1.84762	1.66789	1.63139	1.67912
LOC_Os08g33160	Divergent CCT motif		1.14718	1.61508	1.73499	1.45818	1.43444
LOC_Os09g23660	TIFY		1.40455	1.43967	1.58577	1.72277	1.6434
LOC_Os09g26780	tify domain	TIFY11e	1.47675	1.64308	1.33691	1.40345	1.2851
LOC_Os10g25290	Divergent CCT motif		2.50307	3.03788	2.12281	2.10533	2.69218
TRAF
LOC_Os03g46440	NPR1/NIM1 like defence protein C terminal	NPR3	1.90456	2.31043	2.49615	2.46936	2.75113
TUB
LOC_Os01g48370	Belongs to the TUB family		1.14252	1.12258	1.22128	1.54255	1.81407
LOC_Os03g22800	Belongs to the TUB family		1.11058	1.45234	1.59832	1.79971	1.62997
WRKY
LOC_Os01g14440	DNA binding domain	WRKY1	1.83491	2.8713	3.0478	3.18944	3.34782
LOC_Os01g40260	DNA binding domain	WRKY77	2.83214	3.45519	4.44408	4.81385	5.40297
LOC_Os01g61080	DNA binding domain	WRKY24	1.72559	3.34568	2.47821	2.35689	3.11474
LOC_Os03g20550	WRKY DNA -binding domain		1.90663	1.70991	2.52227	3.00385	3.54262
LOC_Os05g25770	DNA binding domain		2.29572	2.37825	2.26529	2.94576	2.85478
LOC_Os05g46020	WRKY DNA -binding domain	WRKY7	3.17576	2.97207	2.58692	3.09504	3.20495
LOC_Os05g50610	DNA binding domain	WRKY8	3.74158	4.30021	5.0329	4.91575	4.8597
Note: The values were represented as log2(FPKM treatment/FPKM control)
