# Supplementary material for: Transcriptional and physiological data revealed cold tolerance in a photo-thermo sensitive genic male sterile line Yu17S
Source: BMC Plant Biol. 2022 Jan 21;22:44. doi: 10.1186/s12870-022-03437-8 (PMC8781465; doi:10.1186/s12870-022-03437-8)
Supplement: Supplementary file 5 — Additional file 5: Table S5. GO analysis of the 9317 DEGs under cold (2–48 h) conditions and 24 h recovery stages in Yu17S seedlings. (XLS 127 kb) [file 12870_2022_3437_MOESM5_ESM.xls]

## Sheet: Sheet 1
Table S5. GO analysis of the 9,317 DEGs under cold (2-48 h) conditions and and 24 h recovery stages in Yu17S seedlings.
Category	GOID	Description	GeneRatio	BgRatio	pvalue	padj	geneID	Count
BP	GO:0042221	response to chemical	69/2899	153/12405	2.29519e-09	1.20039e-06	LOC_Os01g13520/LOC_Os01g49120/LOC_Os01g50700/LOC_Os01g56240/LOC_Os01g70270/LOC_Os02g02980/LOC_Os02g04810/LOC_Os02g06910/LOC_Os02g07110/LOC_Os02g24740/LOC_Os02g35140/LOC_Os02g38230/LOC_Os02g42990/LOC_Os02g44870/LOC_Os03g08900/LOC_Os03g11734/LOC_Os03g37411/LOC_Os03g37490/LOC_Os03g42830/LOC_Os03g45800/LOC_Os03g45850/LOC_Os03g62270/LOC_Os03g64150/LOC_Os04g30490/LOC_Os04g43910/LOC_Os04g48290/LOC_Os04g…	69
BP	GO:0006629	lipid metabolic process	117/2899	321/12405	6.3232e-08	1.44567e-05	LOC_Os01g07250/LOC_Os01g14630/LOC_Os01g15000/LOC_Os01g18630/LOC_Os01g20840/LOC_Os01g33230/LOC_Os01g34560/LOC_Os01g46250/LOC_Os01g46290/LOC_Os01g47410/LOC_Os01g48874/LOC_Os01g50760/LOC_Os01g55650/LOC_Os01g56360/LOC_Os01g58380/LOC_Os01g63260/LOC_Os01g65830/LOC_Os01g67420/LOC_Os01g67430/LOC_Os01g71010/LOC_Os02g03110/LOC_Os02g11070/LOC_Os02g17390/LOC_Os02g28040/LOC_Os02g31030/LOC_Os02g37654/LOC_Os02g…	117
BP	GO:0009719	response to endogenous stimulus	42/2899	85/12405	1.38209e-07	1.44567e-05	LOC_Os01g13520/LOC_Os01g56240/LOC_Os01g70270/LOC_Os02g04810/LOC_Os02g06910/LOC_Os02g07110/LOC_Os02g24740/LOC_Os02g35140/LOC_Os02g42990/LOC_Os03g45800/LOC_Os03g45850/LOC_Os04g43910/LOC_Os04g52684/LOC_Os04g56680/LOC_Os04g56690/LOC_Os04g57610/LOC_Os06g09660/LOC_Os06g45950/LOC_Os06g45970/LOC_Os06g46410/LOC_Os06g47150/LOC_Os06g48950/LOC_Os07g29310/LOC_Os08g35110/LOC_Os08g43700/LOC_Os09g26590/LOC_Os09g…	42
BP	GO:0009725	response to hormone	42/2899	85/12405	1.38209e-07	1.44567e-05	LOC_Os01g13520/LOC_Os01g56240/LOC_Os01g70270/LOC_Os02g04810/LOC_Os02g06910/LOC_Os02g07110/LOC_Os02g24740/LOC_Os02g35140/LOC_Os02g42990/LOC_Os03g45800/LOC_Os03g45850/LOC_Os04g43910/LOC_Os04g52684/LOC_Os04g56680/LOC_Os04g56690/LOC_Os04g57610/LOC_Os06g09660/LOC_Os06g45950/LOC_Os06g45970/LOC_Os06g46410/LOC_Os06g47150/LOC_Os06g48950/LOC_Os07g29310/LOC_Os08g35110/LOC_Os08g43700/LOC_Os09g26590/LOC_Os09g…	42
BP	GO:0010033	response to organic substance	42/2899	85/12405	1.38209e-07	1.44567e-05	LOC_Os01g13520/LOC_Os01g56240/LOC_Os01g70270/LOC_Os02g04810/LOC_Os02g06910/LOC_Os02g07110/LOC_Os02g24740/LOC_Os02g35140/LOC_Os02g42990/LOC_Os03g45800/LOC_Os03g45850/LOC_Os04g43910/LOC_Os04g52684/LOC_Os04g56680/LOC_Os04g56690/LOC_Os04g57610/LOC_Os06g09660/LOC_Os06g45950/LOC_Os06g45970/LOC_Os06g46410/LOC_Os06g47150/LOC_Os06g48950/LOC_Os07g29310/LOC_Os08g35110/LOC_Os08g43700/LOC_Os09g26590/LOC_Os09g…	42
BP	GO:0006284	base-excision repair	13/2899	16/12405	1.63944e-06	0.000142904	LOC_Os01g58550/LOC_Os02g34750/LOC_Os02g53430/LOC_Os03g10220/LOC_Os05g49250/LOC_Os05g50290/LOC_Os06g13070/LOC_Os06g43610/LOC_Os06g44050/LOC_Os07g46400/LOC_Os09g25290/LOC_Os11g16580/LOC_Os12g10850	13
BP	GO:0009733	response to auxin	30/2899	59/12405	3.94083e-06	0.000294436	LOC_Os01g56240/LOC_Os02g07110/LOC_Os02g24740/LOC_Os02g42990/LOC_Os03g45800/LOC_Os03g45850/LOC_Os04g52684/LOC_Os04g56680/LOC_Os04g56690/LOC_Os06g45950/LOC_Os06g45970/LOC_Os07g29310/LOC_Os08g35110/LOC_Os08g43700/LOC_Os09g26590/LOC_Os09g37330/LOC_Os09g37369/LOC_Os09g37390/LOC_Os09g37394/LOC_Os09g37410/LOC_Os09g37420/LOC_Os09g37430/LOC_Os09g37460/LOC_Os09g37470/LOC_Os09g37480/LOC_Os09g37490/LOC_Os09g…	30
BP	GO:0006811	ion transport	124/2899	372/12405	5.90638e-06	0.00036472	LOC_Os01g08020/LOC_Os01g11160/LOC_Os01g12210/LOC_Os01g12260/LOC_Os01g20160/LOC_Os01g20830/LOC_Os01g42234/LOC_Os01g52130/LOC_Os01g52160/LOC_Os01g56420/LOC_Os01g58010/LOC_Os01g61510/LOC_Os01g70240/LOC_Os01g70490/LOC_Os01g71720/LOC_Os01g74490/LOC_Os02g07830/LOC_Os02g10230/LOC_Os02g14840/LOC_Os02g29510/LOC_Os02g31910/LOC_Os02g37290/LOC_Os02g38020/LOC_Os02g38230/LOC_Os02g41710/LOC_Os02g45150/LOC_Os02g…	124
BP	GO:0019637	organophosphate metabolic process	81/2899	222/12405	6.27625e-06	0.00036472	LOC_Os01g16960/LOC_Os01g25440/LOC_Os01g43020/LOC_Os01g46570/LOC_Os01g53680/LOC_Os01g58010/LOC_Os01g70580/LOC_Os01g72690/LOC_Os01g74000/LOC_Os02g03110/LOC_Os02g03740/LOC_Os02g04740/LOC_Os02g27810/LOC_Os02g39830/LOC_Os02g47120/LOC_Os02g48330/LOC_Os02g51470/LOC_Os02g57660/LOC_Os02g58500/LOC_Os03g01016/LOC_Os03g01018/LOC_Os03g01216/LOC_Os03g07840/LOC_Os03g09250/LOC_Os03g12840/LOC_Os03g17070/LOC_Os03g…	81
BP	GO:0006950	response to stress	147/2899	466/12405	2.38697e-05	0.00117755	LOC_Os01g04280/LOC_Os01g07770/LOC_Os01g08540/LOC_Os01g10850/LOC_Os01g12340/LOC_Os01g14980/LOC_Os01g15270/LOC_Os01g15830/LOC_Os01g19820/LOC_Os01g22230/LOC_Os01g22249/LOC_Os01g22336/LOC_Os01g32380/LOC_Os01g32460/LOC_Os01g32780/LOC_Os01g36240/LOC_Os01g39970/LOC_Os01g50700/LOC_Os01g56940/LOC_Os01g57450/LOC_Os01g58550/LOC_Os01g63010/LOC_Os01g63690/LOC_Os01g65440/LOC_Os01g72880/LOC_Os01g72910/LOC_Os01g…	147
BP	GO:0044255	cellular lipid metabolic process	60/2899	158/12405	2.47668e-05	0.00117755	LOC_Os01g14630/LOC_Os01g33230/LOC_Os01g34560/LOC_Os01g48874/LOC_Os01g50760/LOC_Os01g56360/LOC_Os01g58380/LOC_Os01g65830/LOC_Os02g03110/LOC_Os02g11070/LOC_Os02g17390/LOC_Os02g49920/LOC_Os02g55910/LOC_Os02g57660/LOC_Os02g58500/LOC_Os03g01216/LOC_Os03g02710/LOC_Os03g06705/LOC_Os03g09250/LOC_Os03g12030/LOC_Os03g17520/LOC_Os03g24160/LOC_Os03g24170/LOC_Os03g26090/LOC_Os03g30950/LOC_Os03g49510/LOC_Os03g…	60
BP	GO:0006457	protein folding	36/2899	85/12405	7.82428e-05	0.00341008	LOC_Os01g13760/LOC_Os01g65480/LOC_Os02g10970/LOC_Os02g14860/LOC_Os02g43930/LOC_Os02g52360/LOC_Os03g10400/LOC_Os03g25050/LOC_Os03g44620/LOC_Os03g44630/LOC_Os03g57340/LOC_Os03g59700/LOC_Os03g61670/LOC_Os04g01740/LOC_Os04g32950/LOC_Os05g43170/LOC_Os05g48810/LOC_Os06g04000/LOC_Os06g09679/LOC_Os06g11320/LOC_Os06g45910/LOC_Os06g49470/LOC_Os06g49480/LOC_Os06g50300/LOC_Os07g14270/LOC_Os07g44740/LOC_Os08g…	36
BP	GO:0015979	photosynthesis	35/2899	84/12405	0.000145018	0.00583417	LOC_Os01g31690/LOC_Os01g58049/LOC_Os01g59090/LOC_Os01g70820/LOC_Os01g71190/LOC_Os02g24604/LOC_Os02g24632/LOC_Os03g21560/LOC_Os03g22370/LOC_Os03g56670/LOC_Os04g16866/LOC_Os04g16874/LOC_Os05g43310/LOC_Os05g48630/LOC_Os06g39708/LOC_Os06g39744/LOC_Os07g04840/LOC_Os07g05365/LOC_Os07g05480/LOC_Os07g25430/LOC_Os07g47640/LOC_Os08g02630/LOC_Os08g35420/LOC_Os08g40160/LOC_Os08g44680/LOC_Os09g04680/LOC_Os09g…	35
BP	GO:1901565	organonitrogen compound catabolic process	19/2899	38/12405	0.000308372	0.010791	LOC_Os01g05810/LOC_Os01g05820/LOC_Os01g18400/LOC_Os01g51410/LOC_Os01g51540/LOC_Os02g39330/LOC_Os03g04060/LOC_Os03g30470/LOC_Os04g41620/LOC_Os04g41680/LOC_Os05g04690/LOC_Os05g33130/LOC_Os06g01360/LOC_Os06g40940/LOC_Os06g43180/LOC_Os06g51060/LOC_Os08g23100/LOC_Os09g02270/LOC_Os10g39680	19
BP	GO:1901135	carbohydrate derivative metabolic process	77/2899	231/12405	0.000327778	0.010791	LOC_Os01g16960/LOC_Os01g18400/LOC_Os01g24940/LOC_Os01g51540/LOC_Os01g53680/LOC_Os01g58010/LOC_Os01g72240/LOC_Os01g74000/LOC_Os02g06840/LOC_Os02g38140/LOC_Os02g39330/LOC_Os02g47120/LOC_Os02g48330/LOC_Os02g51470/LOC_Os02g55910/LOC_Os03g04060/LOC_Os03g17070/LOC_Os03g22160/LOC_Os03g26090/LOC_Os03g30470/LOC_Os03g52170/LOC_Os03g52660/LOC_Os03g58920/LOC_Os04g16740/LOC_Os04g24140/LOC_Os04g35270/LOC_Os04g…	77
BP	GO:0009607	response to biotic stimulus	11/2899	17/12405	0.000330126	0.010791	LOC_Os01g32380/LOC_Os01g32460/LOC_Os03g18850/LOC_Os04g39150/LOC_Os05g30500/LOC_Os05g30510/LOC_Os11g37950/LOC_Os11g37960/LOC_Os11g37970/LOC_Os12g36850/LOC_Os12g36860	11
BP	GO:0030001	metal ion transport	51/2899	141/12405	0.000391429	0.0120422	LOC_Os01g20830/LOC_Os01g52160/LOC_Os01g56420/LOC_Os01g70240/LOC_Os01g70490/LOC_Os01g74490/LOC_Os02g10230/LOC_Os02g29510/LOC_Os02g31910/LOC_Os02g37290/LOC_Os02g57360/LOC_Os03g02070/LOC_Os03g02860/LOC_Os03g05750/LOC_Os03g26650/LOC_Os03g27040/LOC_Os03g29850/LOC_Os03g37830/LOC_Os04g17100/LOC_Os04g32920/LOC_Os04g33900/LOC_Os04g52390/LOC_Os04g52530/LOC_Os05g39560/LOC_Os05g45820/LOC_Os06g35060/LOC_Os06g…	51
BP	GO:1902578	single-organism localization	95/2899	298/12405	0.00042279	0.0122844	LOC_Os01g11160/LOC_Os01g12210/LOC_Os01g12260/LOC_Os01g42234/LOC_Os01g49120/LOC_Os01g52130/LOC_Os01g58010/LOC_Os01g67330/LOC_Os01g67810/LOC_Os01g67820/LOC_Os01g69230/LOC_Os01g70490/LOC_Os01g71720/LOC_Os02g02980/LOC_Os02g31910/LOC_Os02g40890/LOC_Os02g45150/LOC_Os02g47210/LOC_Os02g49790/LOC_Os02g51470/LOC_Os02g55890/LOC_Os02g58500/LOC_Os03g08900/LOC_Os03g09930/LOC_Os03g09940/LOC_Os03g11734/LOC_Os03g…	95
BP	GO:0044281	small molecule metabolic process	139/2899	463/12405	0.000471142	0.0129688	LOC_Os01g06020/LOC_Os01g09000/LOC_Os01g11054/LOC_Os01g12560/LOC_Os01g16520/LOC_Os01g16960/LOC_Os01g31610/LOC_Os01g34560/LOC_Os01g43020/LOC_Os01g46570/LOC_Os01g48960/LOC_Os01g51410/LOC_Os01g51540/LOC_Os01g53680/LOC_Os01g58010/LOC_Os01g58380/LOC_Os01g65830/LOC_Os01g72240/LOC_Os01g72690/LOC_Os02g03740/LOC_Os02g10190/LOC_Os02g10830/LOC_Os02g11070/LOC_Os02g16630/LOC_Os02g17390/LOC_Os02g24020/LOC_Os02g…	139
BP	GO:0044765	single-organism transport	93/2899	293/12405	0.000567959	0.014604	LOC_Os01g11160/LOC_Os01g12210/LOC_Os01g12260/LOC_Os01g42234/LOC_Os01g49120/LOC_Os01g52130/LOC_Os01g58010/LOC_Os01g67330/LOC_Os01g67810/LOC_Os01g67820/LOC_Os01g69230/LOC_Os01g70490/LOC_Os01g71720/LOC_Os02g02980/LOC_Os02g31910/LOC_Os02g40890/LOC_Os02g45150/LOC_Os02g47210/LOC_Os02g49790/LOC_Os02g51470/LOC_Os02g55890/LOC_Os02g58500/LOC_Os03g08900/LOC_Os03g09930/LOC_Os03g09940/LOC_Os03g11734/LOC_Os03g…	93
BP	GO:0006812	cation transport	85/2899	264/12405	0.000586395	0.014604	LOC_Os01g12260/LOC_Os01g20160/LOC_Os01g20830/LOC_Os01g52160/LOC_Os01g56420/LOC_Os01g58010/LOC_Os01g61510/LOC_Os01g70240/LOC_Os01g70490/LOC_Os01g74490/LOC_Os02g07830/LOC_Os02g10230/LOC_Os02g29510/LOC_Os02g31910/LOC_Os02g37290/LOC_Os02g51470/LOC_Os02g55890/LOC_Os02g57360/LOC_Os03g02070/LOC_Os03g02860/LOC_Os03g05750/LOC_Os03g12530/LOC_Os03g14690/LOC_Os03g17070/LOC_Os03g26650/LOC_Os03g27040/LOC_Os03g…	85
BP	GO:0006022	aminoglycan metabolic process	10/2899	16/12405	0.00092978	0.0156863	LOC_Os01g18400/LOC_Os02g39330/LOC_Os03g04060/LOC_Os03g30470/LOC_Os04g41620/LOC_Os04g41680/LOC_Os05g04690/LOC_Os05g33130/LOC_Os06g51060/LOC_Os10g39680	10
BP	GO:0006026	aminoglycan catabolic process	10/2899	16/12405	0.00092978	0.0156863	LOC_Os01g18400/LOC_Os02g39330/LOC_Os03g04060/LOC_Os03g30470/LOC_Os04g41620/LOC_Os04g41680/LOC_Os05g04690/LOC_Os05g33130/LOC_Os06g51060/LOC_Os10g39680	10
BP	GO:0006030	chitin metabolic process	10/2899	16/12405	0.00092978	0.0156863	LOC_Os01g18400/LOC_Os02g39330/LOC_Os03g04060/LOC_Os03g30470/LOC_Os04g41620/LOC_Os04g41680/LOC_Os05g04690/LOC_Os05g33130/LOC_Os06g51060/LOC_Os10g39680	10
BP	GO:0006032	chitin catabolic process	10/2899	16/12405	0.00092978	0.0156863	LOC_Os01g18400/LOC_Os02g39330/LOC_Os03g04060/LOC_Os03g30470/LOC_Os04g41620/LOC_Os04g41680/LOC_Os05g04690/LOC_Os05g33130/LOC_Os06g51060/LOC_Os10g39680	10
BP	GO:0006040	amino sugar metabolic process	10/2899	16/12405	0.00092978	0.0156863	LOC_Os01g18400/LOC_Os02g39330/LOC_Os03g04060/LOC_Os03g30470/LOC_Os04g41620/LOC_Os04g41680/LOC_Os05g04690/LOC_Os05g33130/LOC_Os06g51060/LOC_Os10g39680	10
BP	GO:0016998	cell wall macromolecule catabolic process	10/2899	16/12405	0.00092978	0.0156863	LOC_Os01g18400/LOC_Os02g39330/LOC_Os03g04060/LOC_Os03g30470/LOC_Os04g41620/LOC_Os04g41680/LOC_Os05g04690/LOC_Os05g33130/LOC_Os06g51060/LOC_Os10g39680	10
BP	GO:0044036	cell wall macromolecule metabolic process	10/2899	16/12405	0.00092978	0.0156863	LOC_Os01g18400/LOC_Os02g39330/LOC_Os03g04060/LOC_Os03g30470/LOC_Os04g41620/LOC_Os04g41680/LOC_Os05g04690/LOC_Os05g33130/LOC_Os06g51060/LOC_Os10g39680	10
BP	GO:0046348	amino sugar catabolic process	10/2899	16/12405	0.00092978	0.0156863	LOC_Os01g18400/LOC_Os02g39330/LOC_Os03g04060/LOC_Os03g30470/LOC_Os04g41620/LOC_Os04g41680/LOC_Os05g04690/LOC_Os05g33130/LOC_Os06g51060/LOC_Os10g39680	10
BP	GO:1901071	glucosamine-containing compound metabolic process	10/2899	16/12405	0.00092978	0.0156863	LOC_Os01g18400/LOC_Os02g39330/LOC_Os03g04060/LOC_Os03g30470/LOC_Os04g41620/LOC_Os04g41680/LOC_Os05g04690/LOC_Os05g33130/LOC_Os06g51060/LOC_Os10g39680	10
BP	GO:1901072	glucosamine-containing compound catabolic process	10/2899	16/12405	0.00092978	0.0156863	LOC_Os01g18400/LOC_Os02g39330/LOC_Os03g04060/LOC_Os03g30470/LOC_Os04g41620/LOC_Os04g41680/LOC_Os05g04690/LOC_Os05g33130/LOC_Os06g51060/LOC_Os10g39680	10
BP	GO:0007049	cell cycle	19/2899	41/12405	0.00102395	0.0167351	LOC_Os01g65580/LOC_Os02g02690/LOC_Os02g03294/LOC_Os02g38029/LOC_Os02g39830/LOC_Os02g43550/LOC_Os02g52460/LOC_Os04g46000/LOC_Os04g46660/LOC_Os05g02810/LOC_Os05g25950/LOC_Os05g26020/LOC_Os06g46540/LOC_Os07g12780/LOC_Os08g06600/LOC_Os08g10410/LOC_Os08g42600/LOC_Os09g12780/LOC_Os11g40030	19
BP	GO:1901136	carbohydrate derivative catabolic process	13/2899	24/12405	0.00106282	0.016844	LOC_Os01g18400/LOC_Os01g51540/LOC_Os01g74000/LOC_Os02g39330/LOC_Os03g04060/LOC_Os03g30470/LOC_Os04g41620/LOC_Os04g41680/LOC_Os05g04690/LOC_Os05g33130/LOC_Os05g41590/LOC_Os06g51060/LOC_Os10g39680	13
BP	GO:0044711	single-organism biosynthetic process	112/2899	370/12405	0.00117034	0.0176056	LOC_Os01g12560/LOC_Os01g14630/LOC_Os01g34560/LOC_Os01g43020/LOC_Os01g46570/LOC_Os01g48874/LOC_Os01g48960/LOC_Os01g50760/LOC_Os01g54560/LOC_Os01g56360/LOC_Os01g58010/LOC_Os01g72240/LOC_Os01g72690/LOC_Os02g03110/LOC_Os02g03740/LOC_Os02g10830/LOC_Os02g11070/LOC_Os02g24020/LOC_Os02g36340/LOC_Os02g39830/LOC_Os02g44230/LOC_Os02g49920/LOC_Os02g51470/LOC_Os02g54820/LOC_Os02g55470/LOC_Os02g55910/LOC_Os03g…	112
BP	GO:1901605	alpha-amino acid metabolic process	26/2899	63/12405	0.00117959	0.0176056	LOC_Os01g48960/LOC_Os01g51410/LOC_Os02g10830/LOC_Os02g16630/LOC_Os02g24020/LOC_Os03g02570/LOC_Os03g10050/LOC_Os03g14120/LOC_Os03g17730/LOC_Os03g18130/LOC_Os03g50490/LOC_Os03g58290/LOC_Os04g56400/LOC_Os05g48200/LOC_Os06g01360/LOC_Os06g40940/LOC_Os06g43180/LOC_Os07g46460/LOC_Os08g23100/LOC_Os09g02270/LOC_Os09g39230/LOC_Os10g37980/LOC_Os11g04670/LOC_Os11g29390/LOC_Os12g04440/LOC_Os12g26060	26
BP	GO:0033865	nucleoside bisphosphate metabolic process	9/2899	14/12405	0.00127918	0.0176056	LOC_Os02g47120/LOC_Os02g48330/LOC_Os03g22160/LOC_Os05g06920/LOC_Os07g42160/LOC_Os08g35620/LOC_Os08g40180/LOC_Os09g27050/LOC_Os09g31970	9
BP	GO:0033875	ribonucleoside bisphosphate metabolic process	9/2899	14/12405	0.00127918	0.0176056	LOC_Os02g47120/LOC_Os02g48330/LOC_Os03g22160/LOC_Os05g06920/LOC_Os07g42160/LOC_Os08g35620/LOC_Os08g40180/LOC_Os09g27050/LOC_Os09g31970	9
BP	GO:0034032	purine nucleoside bisphosphate metabolic process	9/2899	14/12405	0.00127918	0.0176056	LOC_Os02g47120/LOC_Os02g48330/LOC_Os03g22160/LOC_Os05g06920/LOC_Os07g42160/LOC_Os08g35620/LOC_Os08g40180/LOC_Os09g27050/LOC_Os09g31970	9
BP	GO:0006855	drug transmembrane transport	23/2899	55/12405	0.00180172	0.0229829	LOC_Os01g49120/LOC_Os02g02980/LOC_Os03g08900/LOC_Os03g11734/LOC_Os03g37411/LOC_Os03g37490/LOC_Os03g42830/LOC_Os03g62270/LOC_Os03g64150/LOC_Os04g30490/LOC_Os04g48290/LOC_Os05g48040/LOC_Os06g29844/LOC_Os08g37432/LOC_Os08g43250/LOC_Os08g44870/LOC_Os09g35600/LOC_Os10g11860/LOC_Os10g20470/LOC_Os11g03484/LOC_Os11g03500/LOC_Os12g01580/LOC_Os12g03230	23
BP	GO:0015893	drug transport	23/2899	55/12405	0.00180172	0.0229829	LOC_Os01g49120/LOC_Os02g02980/LOC_Os03g08900/LOC_Os03g11734/LOC_Os03g37411/LOC_Os03g37490/LOC_Os03g42830/LOC_Os03g62270/LOC_Os03g64150/LOC_Os04g30490/LOC_Os04g48290/LOC_Os05g48040/LOC_Os06g29844/LOC_Os08g37432/LOC_Os08g43250/LOC_Os08g44870/LOC_Os09g35600/LOC_Os10g11860/LOC_Os10g20470/LOC_Os11g03484/LOC_Os11g03500/LOC_Os12g01580/LOC_Os12g03230	23
BP	GO:0042493	response to drug	23/2899	55/12405	0.00180172	0.0229829	LOC_Os01g49120/LOC_Os02g02980/LOC_Os03g08900/LOC_Os03g11734/LOC_Os03g37411/LOC_Os03g37490/LOC_Os03g42830/LOC_Os03g62270/LOC_Os03g64150/LOC_Os04g30490/LOC_Os04g48290/LOC_Os05g48040/LOC_Os06g29844/LOC_Os08g37432/LOC_Os08g43250/LOC_Os08g44870/LOC_Os09g35600/LOC_Os10g11860/LOC_Os10g20470/LOC_Os11g03484/LOC_Os11g03500/LOC_Os12g01580/LOC_Os12g03230	23
BP	GO:0006644	phospholipid metabolic process	26/2899	65/12405	0.00201881	0.0235603	LOC_Os02g03110/LOC_Os02g57660/LOC_Os02g58500/LOC_Os03g01216/LOC_Os03g09250/LOC_Os03g17520/LOC_Os03g24160/LOC_Os03g24170/LOC_Os03g26090/LOC_Os03g49510/LOC_Os03g49800/LOC_Os03g52170/LOC_Os06g10280/LOC_Os06g14750/LOC_Os07g01200/LOC_Os07g09330/LOC_Os07g37220/LOC_Os07g37230/LOC_Os07g46490/LOC_Os08g01390/LOC_Os09g23740/LOC_Os11g28980/LOC_Os11g34440/LOC_Os12g08270/LOC_Os12g31480/LOC_Os12g40500	26
BP	GO:0070647	protein modification by small protein conjugation or removal	42/2899	119/12405	0.00210653	0.0235603	LOC_Os01g64570/LOC_Os01g66130/LOC_Os02g28720/LOC_Os02g33590/LOC_Os02g33680/LOC_Os02g34410/LOC_Os02g36400/LOC_Os02g44610/LOC_Os02g46650/LOC_Os02g47670/LOC_Os02g57700/LOC_Os03g06950/LOC_Os03g08000/LOC_Os03g13010/LOC_Os03g13740/LOC_Os03g16824/LOC_Os03g31400/LOC_Os03g45420/LOC_Os04g34140/LOC_Os04g34984/LOC_Os04g35680/LOC_Os04g49500/LOC_Os05g36360/LOC_Os06g01304/LOC_Os06g04880/LOC_Os06g06470/LOC_Os06g…	42
BP	GO:0000079	regulation of cyclin-dependent protein serine/threonine kinase activity	7/2899	10/12405	0.00229747	0.0235603	LOC_Os02g03294/LOC_Os02g43550/LOC_Os04g46000/LOC_Os04g46660/LOC_Os05g25950/LOC_Os05g26020/LOC_Os07g12780	7
BP	GO:0001932	regulation of protein phosphorylation	7/2899	10/12405	0.00229747	0.0235603	LOC_Os02g03294/LOC_Os02g43550/LOC_Os04g46000/LOC_Os04g46660/LOC_Os05g25950/LOC_Os05g26020/LOC_Os07g12780	7
BP	GO:0042325	regulation of phosphorylation	7/2899	10/12405	0.00229747	0.0235603	LOC_Os02g03294/LOC_Os02g43550/LOC_Os04g46000/LOC_Os04g46660/LOC_Os05g25950/LOC_Os05g26020/LOC_Os07g12780	7
BP	GO:0043549	regulation of kinase activity	7/2899	10/12405	0.00229747	0.0235603	LOC_Os02g03294/LOC_Os02g43550/LOC_Os04g46000/LOC_Os04g46660/LOC_Os05g25950/LOC_Os05g26020/LOC_Os07g12780	7
BP	GO:0045859	regulation of protein kinase activity	7/2899	10/12405	0.00229747	0.0235603	LOC_Os02g03294/LOC_Os02g43550/LOC_Os04g46000/LOC_Os04g46660/LOC_Os05g25950/LOC_Os05g26020/LOC_Os07g12780	7
BP	GO:0051338	regulation of transferase activity	7/2899	10/12405	0.00229747	0.0235603	LOC_Os02g03294/LOC_Os02g43550/LOC_Os04g46000/LOC_Os04g46660/LOC_Os05g25950/LOC_Os05g26020/LOC_Os07g12780	7
BP	GO:0071900	regulation of protein serine/threonine kinase activity	7/2899	10/12405	0.00229747	0.0235603	LOC_Os02g03294/LOC_Os02g43550/LOC_Os04g46000/LOC_Os04g46660/LOC_Os05g25950/LOC_Os05g26020/LOC_Os07g12780	7
BP	GO:1904029	regulation of cyclin-dependent protein kinase activity	7/2899	10/12405	0.00229747	0.0235603	LOC_Os02g03294/LOC_Os02g43550/LOC_Os04g46000/LOC_Os04g46660/LOC_Os05g25950/LOC_Os05g26020/LOC_Os07g12780	7
BP	GO:0016567	protein ubiquitination	29/2899	76/12405	0.00267934	0.026948	LOC_Os01g64570/LOC_Os01g66130/LOC_Os02g28720/LOC_Os02g33590/LOC_Os02g33680/LOC_Os02g34410/LOC_Os02g44610/LOC_Os02g47670/LOC_Os02g57700/LOC_Os03g08000/LOC_Os03g13010/LOC_Os03g13740/LOC_Os03g16824/LOC_Os03g31400/LOC_Os03g45420/LOC_Os04g34140/LOC_Os04g35680/LOC_Os04g49500/LOC_Os05g36360/LOC_Os06g01304/LOC_Os06g04880/LOC_Os06g06470/LOC_Os06g13870/LOC_Os08g04470/LOC_Os08g32060/LOC_Os09g21120/LOC_Os09g…	29
BP	GO:0006820	anion transport	30/2899	80/12405	0.0031069	0.0306587	LOC_Os01g08020/LOC_Os01g11160/LOC_Os01g12210/LOC_Os01g42234/LOC_Os01g52130/LOC_Os01g71720/LOC_Os02g38020/LOC_Os02g38230/LOC_Os02g45150/LOC_Os02g47210/LOC_Os02g48880/LOC_Os02g49790/LOC_Os02g58500/LOC_Os03g09930/LOC_Os03g09940/LOC_Os03g14915/LOC_Os03g37984/LOC_Os03g48940/LOC_Os04g35540/LOC_Os04g45950/LOC_Os04g55210/LOC_Os06g05160/LOC_Os07g36800/LOC_Os07g46780/LOC_Os08g02190/LOC_Os08g20570/LOC_Os10g…	30
BP	GO:0032446	protein modification by small protein conjugation	29/2899	77/12405	0.00335468	0.0324907	LOC_Os01g64570/LOC_Os01g66130/LOC_Os02g28720/LOC_Os02g33590/LOC_Os02g33680/LOC_Os02g34410/LOC_Os02g44610/LOC_Os02g47670/LOC_Os02g57700/LOC_Os03g08000/LOC_Os03g13010/LOC_Os03g13740/LOC_Os03g16824/LOC_Os03g31400/LOC_Os03g45420/LOC_Os04g34140/LOC_Os04g35680/LOC_Os04g49500/LOC_Os05g36360/LOC_Os06g01304/LOC_Os06g04880/LOC_Os06g06470/LOC_Os06g13870/LOC_Os08g04470/LOC_Os08g32060/LOC_Os09g21120/LOC_Os09g…	29
BP	GO:0006753	nucleoside phosphate metabolic process	47/2899	140/12405	0.00375183	0.0356765	LOC_Os01g16960/LOC_Os01g43020/LOC_Os01g46570/LOC_Os01g53680/LOC_Os01g58010/LOC_Os01g72690/LOC_Os02g27810/LOC_Os02g39830/LOC_Os02g47120/LOC_Os02g48330/LOC_Os02g51470/LOC_Os03g01016/LOC_Os03g01018/LOC_Os03g07840/LOC_Os03g17070/LOC_Os03g22160/LOC_Os03g52660/LOC_Os04g16740/LOC_Os04g24140/LOC_Os04g43550/LOC_Os04g58110/LOC_Os05g06920/LOC_Os05g10650/LOC_Os05g45740/LOC_Os05g49770/LOC_Os06g02144/LOC_Os06g…	47
BP	GO:0006979	response to oxidative stress	55/2899	169/12405	0.00390083	0.036431	LOC_Os01g07770/LOC_Os01g10850/LOC_Os01g15830/LOC_Os01g22230/LOC_Os01g22249/LOC_Os01g22336/LOC_Os01g36240/LOC_Os01g73170/LOC_Os02g14160/LOC_Os02g44500/LOC_Os02g58720/LOC_Os03g13200/LOC_Os03g22010/LOC_Os03g22020/LOC_Os03g25330/LOC_Os03g32050/LOC_Os03g36560/LOC_Os03g55410/LOC_Os03g55420/LOC_Os04g46960/LOC_Os04g51300/LOC_Os04g53640/LOC_Os04g56180/LOC_Os04g59150/LOC_Os04g59160/LOC_Os04g59190/LOC_Os04g…	55
BP	GO:0051726	regulation of cell cycle	12/2899	24/12405	0.00398302	0.036546	LOC_Os01g65580/LOC_Os02g03294/LOC_Os02g38029/LOC_Os02g43550/LOC_Os04g46000/LOC_Os04g46660/LOC_Os05g25950/LOC_Os05g26020/LOC_Os06g46540/LOC_Os07g12780/LOC_Os08g42600/LOC_Os11g40030	12
BP	GO:0046488	phosphatidylinositol metabolic process	17/2899	39/12405	0.00413324	0.0372704	LOC_Os02g57660/LOC_Os03g24160/LOC_Os03g24170/LOC_Os03g26090/LOC_Os03g49510/LOC_Os03g49800/LOC_Os06g14750/LOC_Os07g09330/LOC_Os07g37220/LOC_Os07g37230/LOC_Os07g46490/LOC_Os08g01390/LOC_Os09g23740/LOC_Os11g28980/LOC_Os12g08270/LOC_Os12g31480/LOC_Os12g40500	17
BP	GO:0046486	glycerolipid metabolic process	20/2899	49/12405	0.0048748	0.0425384	LOC_Os01g48874/LOC_Os01g56360/LOC_Os02g57660/LOC_Os03g24160/LOC_Os03g24170/LOC_Os03g26090/LOC_Os03g49510/LOC_Os03g49800/LOC_Os05g48260/LOC_Os06g14750/LOC_Os07g09330/LOC_Os07g37220/LOC_Os07g37230/LOC_Os07g46490/LOC_Os08g01390/LOC_Os09g23740/LOC_Os11g28980/LOC_Os12g08270/LOC_Os12g31480/LOC_Os12g40500	20
BP	GO:0008610	lipid biosynthetic process	44/2899	131/12405	0.00488012	0.0425384	LOC_Os01g14630/LOC_Os01g34560/LOC_Os01g48874/LOC_Os01g50760/LOC_Os01g56360/LOC_Os02g03110/LOC_Os02g11070/LOC_Os02g49920/LOC_Os02g55910/LOC_Os03g01216/LOC_Os03g01820/LOC_Os03g02710/LOC_Os03g03370/LOC_Os03g06705/LOC_Os03g09250/LOC_Os03g12030/LOC_Os03g17520/LOC_Os03g26090/LOC_Os03g29170/LOC_Os03g52170/LOC_Os04g48880/LOC_Os04g53860/LOC_Os05g46580/LOC_Os05g48260/LOC_Os05g50550/LOC_Os06g05130/LOC_Os06g…	44
BP	GO:0007059	chromosome segregation	7/2899	11/12405	0.00504465	0.0427251	LOC_Os01g56090/LOC_Os01g65580/LOC_Os02g38029/LOC_Os05g02810/LOC_Os06g46540/LOC_Os07g30110/LOC_Os09g12780	7
BP	GO:0055086	nucleobase-containing small molecule metabolic process	52/2899	160/12405	0.00506493	0.0427251	LOC_Os01g16960/LOC_Os01g43020/LOC_Os01g46570/LOC_Os01g51540/LOC_Os01g53680/LOC_Os01g58010/LOC_Os01g72240/LOC_Os01g72690/LOC_Os02g27810/LOC_Os02g39830/LOC_Os02g47120/LOC_Os02g48330/LOC_Os02g51470/LOC_Os03g01016/LOC_Os03g01018/LOC_Os03g07840/LOC_Os03g17070/LOC_Os03g22160/LOC_Os03g52660/LOC_Os04g16740/LOC_Os04g24140/LOC_Os04g42520/LOC_Os04g43550/LOC_Os04g58110/LOC_Os05g06920/LOC_Os05g10650/LOC_Os05g…	52
MF	GO:0001071	nucleic acid binding transcription factor activity	196/4286	489/19708	1.53015e-20	5.29432e-18	LOC_Os01g04020/LOC_Os01g04750/LOC_Os01g04800/LOC_Os01g07880/LOC_Os01g08710/LOC_Os01g09100/LOC_Os01g12440/LOC_Os01g14440/LOC_Os01g17260/LOC_Os01g21120/LOC_Os01g24070/LOC_Os01g40260/LOC_Os01g43590/LOC_Os01g43650/LOC_Os01g46970/LOC_Os01g47360/LOC_Os01g47560/LOC_Os01g49830/LOC_Os01g53040/LOC_Os01g53220/LOC_Os01g54210/LOC_Os01g54550/LOC_Os01g54890/LOC_Os01g55150/LOC_Os01g58760/LOC_Os01g59350/LOC_Os01g…	196
MF	GO:0003700	transcription factor activity, sequence-specific DNA binding	196/4286	493/19708	4.53839e-20	7.85142e-18	LOC_Os01g04020/LOC_Os01g04750/LOC_Os01g04800/LOC_Os01g07880/LOC_Os01g08710/LOC_Os01g09100/LOC_Os01g12440/LOC_Os01g14440/LOC_Os01g17260/LOC_Os01g21120/LOC_Os01g24070/LOC_Os01g40260/LOC_Os01g43590/LOC_Os01g43650/LOC_Os01g46970/LOC_Os01g47360/LOC_Os01g47560/LOC_Os01g49830/LOC_Os01g53040/LOC_Os01g53220/LOC_Os01g54210/LOC_Os01g54550/LOC_Os01g54890/LOC_Os01g55150/LOC_Os01g58760/LOC_Os01g59350/LOC_Os01g…	196
MF	GO:0043565	sequence-specific DNA binding	89/4286	203/19708	1.35809e-12	1.56633e-10	LOC_Os01g06560/LOC_Os01g08710/LOC_Os01g09100/LOC_Os01g14440/LOC_Os01g16100/LOC_Os01g17260/LOC_Os01g24070/LOC_Os01g40260/LOC_Os01g43590/LOC_Os01g43650/LOC_Os01g47360/LOC_Os01g47560/LOC_Os01g53040/LOC_Os01g53220/LOC_Os01g54210/LOC_Os01g54550/LOC_Os01g59350/LOC_Os01g60600/LOC_Os01g61080/LOC_Os01g74140/LOC_Os01g74540/LOC_Os02g08440/LOC_Os02g12790/LOC_Os02g13800/LOC_Os02g26430/LOC_Os02g32590/LOC_Os02g…	89
MF	GO:0004553	hydrolase activity, hydrolyzing O-glycosyl compounds	133/4286	353/19708	4.98452e-12	4.31161e-10	LOC_Os01g16310/LOC_Os01g18400/LOC_Os01g19170/LOC_Os01g22590/LOC_Os01g22900/LOC_Os01g33420/LOC_Os01g44970/LOC_Os01g51570/LOC_Os01g53750/LOC_Os01g66700/LOC_Os01g66710/LOC_Os01g71340/LOC_Os01g71350/LOC_Os01g71380/LOC_Os01g71474/LOC_Os01g71670/LOC_Os01g71820/LOC_Os01g71830/LOC_Os01g71860/LOC_Os02g03120/LOC_Os02g10190/LOC_Os02g10660/LOC_Os02g32730/LOC_Os02g33000/LOC_Os02g39330/LOC_Os02g46910/LOC_Os02g…	133
MF	GO:0022857	transmembrane transporter activity	171/4286	488/19708	6.47082e-12	4.47781e-10	LOC_Os01g07870/LOC_Os01g11160/LOC_Os01g12260/LOC_Os01g18670/LOC_Os01g20160/LOC_Os01g25386/LOC_Os01g42234/LOC_Os01g45910/LOC_Os01g49120/LOC_Os01g50100/LOC_Os01g50160/LOC_Os01g52130/LOC_Os01g56420/LOC_Os01g58010/LOC_Os01g61510/LOC_Os01g67330/LOC_Os01g68330/LOC_Os01g70490/LOC_Os01g71720/LOC_Os01g73530/LOC_Os02g02540/LOC_Os02g02980/LOC_Os02g07830/LOC_Os02g09690/LOC_Os02g09720/LOC_Os02g10230/LOC_Os02g…	171
MF	GO:0016798	hydrolase activity, acting on glycosyl bonds	142/4286	406/19708	4.59744e-10	2.65119e-08	LOC_Os01g07300/LOC_Os01g16310/LOC_Os01g18400/LOC_Os01g19170/LOC_Os01g22590/LOC_Os01g22900/LOC_Os01g33420/LOC_Os01g44970/LOC_Os01g51570/LOC_Os01g53750/LOC_Os01g58550/LOC_Os01g66700/LOC_Os01g66710/LOC_Os01g71340/LOC_Os01g71350/LOC_Os01g71380/LOC_Os01g71474/LOC_Os01g71670/LOC_Os01g71820/LOC_Os01g71830/LOC_Os01g71860/LOC_Os02g03120/LOC_Os02g10190/LOC_Os02g10660/LOC_Os02g32730/LOC_Os02g33000/LOC_Os02g…	142
MF	GO:0016705	oxidoreductase activity, acting on paired donors, with incorporation or reduction of molecular oxygen	138/4286	431/19708	3.79377e-07	1.87521e-05	LOC_Os01g08810/LOC_Os01g10040/LOC_Os01g11340/LOC_Os01g12740/LOC_Os01g12750/LOC_Os01g12770/LOC_Os01g29150/LOC_Os01g36294/LOC_Os01g36350/LOC_Os01g41810/LOC_Os01g41820/LOC_Os01g43710/LOC_Os01g43720/LOC_Os01g43740/LOC_Os01g43750/LOC_Os01g43774/LOC_Os01g43844/LOC_Os01g53200/LOC_Os01g59000/LOC_Os01g59020/LOC_Os01g60450/LOC_Os01g63540/LOC_Os01g63930/LOC_Os01g65830/LOC_Os01g72270/LOC_Os01g72740/LOC_Os01g…	138
MF	GO:0022804	active transmembrane transporter activity	62/4286	163/19708	1.57085e-06	6.79392e-05	LOC_Os01g07870/LOC_Os01g12260/LOC_Os01g18670/LOC_Os01g25386/LOC_Os01g45910/LOC_Os01g49120/LOC_Os01g50100/LOC_Os01g50160/LOC_Os01g67330/LOC_Os01g68330/LOC_Os01g73530/LOC_Os02g02980/LOC_Os02g09690/LOC_Os02g09720/LOC_Os02g11740/LOC_Os02g38020/LOC_Os02g46680/LOC_Os02g51470/LOC_Os02g55890/LOC_Os03g04920/LOC_Os03g08900/LOC_Os03g11734/LOC_Os03g17180/LOC_Os03g37411/LOC_Os03g37490/LOC_Os03g42830/LOC_Os03g…	62
MF	GO:0022891	substrate-specific transmembrane transporter activity	93/4286	276/19708	2.78963e-06	0.000107246	LOC_Os01g11160/LOC_Os01g12260/LOC_Os01g20160/LOC_Os01g42234/LOC_Os01g45910/LOC_Os01g52130/LOC_Os01g56420/LOC_Os01g58010/LOC_Os01g61510/LOC_Os01g67330/LOC_Os01g70490/LOC_Os01g71720/LOC_Os02g02540/LOC_Os02g07830/LOC_Os02g10230/LOC_Os02g11740/LOC_Os02g14840/LOC_Os02g29510/LOC_Os02g31910/LOC_Os02g41710/LOC_Os02g47210/LOC_Os02g48880/LOC_Os02g51470/LOC_Os02g54640/LOC_Os02g54760/LOC_Os03g09930/LOC_Os03g…	93
MF	GO:0005506	iron ion binding	132/4286	424/19708	3.53586e-06	0.000122341	LOC_Os01g08810/LOC_Os01g10040/LOC_Os01g11340/LOC_Os01g12740/LOC_Os01g12750/LOC_Os01g12770/LOC_Os01g29150/LOC_Os01g36294/LOC_Os01g36350/LOC_Os01g41810/LOC_Os01g41820/LOC_Os01g43710/LOC_Os01g43720/LOC_Os01g43740/LOC_Os01g43750/LOC_Os01g43774/LOC_Os01g43844/LOC_Os01g59000/LOC_Os01g59020/LOC_Os01g60450/LOC_Os01g63540/LOC_Os01g63930/LOC_Os01g72270/LOC_Os01g72740/LOC_Os01g73604/LOC_Os02g01890/LOC_Os02g…	132
MF	GO:0022892	substrate-specific transporter activity	96/4286	293/19708	7.44606e-06	0.000234212	LOC_Os01g11160/LOC_Os01g12260/LOC_Os01g20160/LOC_Os01g42234/LOC_Os01g45910/LOC_Os01g52130/LOC_Os01g56420/LOC_Os01g58010/LOC_Os01g61510/LOC_Os01g67330/LOC_Os01g70490/LOC_Os01g71720/LOC_Os02g02540/LOC_Os02g07830/LOC_Os02g10230/LOC_Os02g11740/LOC_Os02g14840/LOC_Os02g29510/LOC_Os02g31910/LOC_Os02g40890/LOC_Os02g41710/LOC_Os02g47210/LOC_Os02g48880/LOC_Os02g51470/LOC_Os02g54640/LOC_Os02g54760/LOC_Os03g…	96
MF	GO:0015075	ion transmembrane transporter activity	90/4286	274/19708	1.26546e-05	0.000347794	LOC_Os01g11160/LOC_Os01g12260/LOC_Os01g20160/LOC_Os01g42234/LOC_Os01g45910/LOC_Os01g52130/LOC_Os01g56420/LOC_Os01g58010/LOC_Os01g61510/LOC_Os01g67330/LOC_Os01g70490/LOC_Os01g71720/LOC_Os02g02540/LOC_Os02g07830/LOC_Os02g10230/LOC_Os02g11740/LOC_Os02g14840/LOC_Os02g29510/LOC_Os02g31910/LOC_Os02g41710/LOC_Os02g47210/LOC_Os02g48880/LOC_Os02g51470/LOC_Os02g54640/LOC_Os02g54760/LOC_Os03g09930/LOC_Os03g…	90
MF	GO:0016758	transferase activity, transferring hexosyl groups	125/4286	407/19708	1.30674e-05	0.000347794	LOC_Os01g04210/LOC_Os01g08440/LOC_Os01g33230/LOC_Os01g41430/LOC_Os01g43270/LOC_Os01g43280/LOC_Os01g45110/LOC_Os01g45140/LOC_Os01g49230/LOC_Os01g50040/LOC_Os01g50200/LOC_Os01g53330/LOC_Os01g53350/LOC_Os01g53370/LOC_Os01g53430/LOC_Os01g56570/LOC_Os01g59100/LOC_Os01g59110/LOC_Os01g69030/LOC_Os02g06840/LOC_Os02g07880/LOC_Os02g10880/LOC_Os02g11640/LOC_Os02g11680/LOC_Os02g14540/LOC_Os02g14680/LOC_Os02g…	125
MF	GO:0008236	serine-type peptidase activity	58/4286	166/19708	6.24213e-05	0.00143985	LOC_Os01g05430/LOC_Os01g06490/LOC_Os01g16330/LOC_Os01g18100/LOC_Os01g22954/LOC_Os01g22980/LOC_Os01g43890/LOC_Os01g52750/LOC_Os01g55740/LOC_Os01g56150/LOC_Os01g56320/LOC_Os01g58280/LOC_Os01g58290/LOC_Os01g61690/LOC_Os01g64860/LOC_Os02g17000/LOC_Os02g18850/LOC_Os02g22100/LOC_Os02g44590/LOC_Os02g46260/LOC_Os02g57060/LOC_Os03g02750/LOC_Os03g04950/LOC_Os03g26920/LOC_Os03g40830/LOC_Os03g52070/LOC_Os03g…	58
MF	GO:0017171	serine hydrolase activity	58/4286	166/19708	6.24213e-05	0.00143985	LOC_Os01g05430/LOC_Os01g06490/LOC_Os01g16330/LOC_Os01g18100/LOC_Os01g22954/LOC_Os01g22980/LOC_Os01g43890/LOC_Os01g52750/LOC_Os01g55740/LOC_Os01g56150/LOC_Os01g56320/LOC_Os01g58280/LOC_Os01g58290/LOC_Os01g61690/LOC_Os01g64860/LOC_Os02g17000/LOC_Os02g18850/LOC_Os02g22100/LOC_Os02g44590/LOC_Os02g46260/LOC_Os02g57060/LOC_Os03g02750/LOC_Os03g04950/LOC_Os03g26920/LOC_Os03g40830/LOC_Os03g52070/LOC_Os03g…	58
MF	GO:0016887	ATPase activity	56/4286	162/19708	0.000114931	0.00240884	LOC_Os01g03144/LOC_Os01g07870/LOC_Os01g12260/LOC_Os01g18670/LOC_Os01g25386/LOC_Os01g40980/LOC_Os01g42380/LOC_Os01g42410/LOC_Os01g42900/LOC_Os01g50100/LOC_Os01g50160/LOC_Os01g68330/LOC_Os01g73530/LOC_Os02g09690/LOC_Os02g09720/LOC_Os02g32690/LOC_Os02g46680/LOC_Os02g47150/LOC_Os02g51470/LOC_Os03g04920/LOC_Os03g06139/LOC_Os03g17180/LOC_Os03g20170/LOC_Os03g52660/LOC_Os03g54790/LOC_Os03g64200/LOC_Os04g…	56
MF	GO:0016684	oxidoreductase activity, acting on peroxide as acceptor	62/4286	184/19708	0.000118353	0.00240884	LOC_Os01g07770/LOC_Os01g10850/LOC_Os01g15830/LOC_Os01g22230/LOC_Os01g22249/LOC_Os01g22336/LOC_Os01g36240/LOC_Os01g53294/LOC_Os01g61880/LOC_Os01g73170/LOC_Os02g02400/LOC_Os02g14160/LOC_Os02g44500/LOC_Os02g58720/LOC_Os03g03910/LOC_Os03g13200/LOC_Os03g22010/LOC_Os03g22020/LOC_Os03g25330/LOC_Os03g32050/LOC_Os03g36560/LOC_Os03g55410/LOC_Os03g55420/LOC_Os04g33970/LOC_Os04g46960/LOC_Os04g51300/LOC_Os04g…	62
MF	GO:0004842	ubiquitin-protein transferase activity	34/4286	86/19708	0.000140873	0.00256537	LOC_Os01g64570/LOC_Os01g66130/LOC_Os02g28720/LOC_Os02g33590/LOC_Os02g33680/LOC_Os02g34410/LOC_Os02g44610/LOC_Os02g47670/LOC_Os02g57700/LOC_Os03g08000/LOC_Os03g13010/LOC_Os03g13740/LOC_Os03g16824/LOC_Os03g19059/LOC_Os03g31400/LOC_Os03g45420/LOC_Os03g47949/LOC_Os04g34140/LOC_Os04g35680/LOC_Os04g49500/LOC_Os05g36360/LOC_Os05g38830/LOC_Os06g01304/LOC_Os06g04880/LOC_Os06g06470/LOC_Os06g13870/LOC_Os08g…	34
MF	GO:0019787	ubiquitin-like protein transferase activity	34/4286	86/19708	0.000140873	0.00256537	LOC_Os01g64570/LOC_Os01g66130/LOC_Os02g28720/LOC_Os02g33590/LOC_Os02g33680/LOC_Os02g34410/LOC_Os02g44610/LOC_Os02g47670/LOC_Os02g57700/LOC_Os03g08000/LOC_Os03g13010/LOC_Os03g13740/LOC_Os03g16824/LOC_Os03g19059/LOC_Os03g31400/LOC_Os03g45420/LOC_Os03g47949/LOC_Os04g34140/LOC_Os04g35680/LOC_Os04g49500/LOC_Os05g36360/LOC_Os05g38830/LOC_Os06g01304/LOC_Os06g04880/LOC_Os06g06470/LOC_Os06g13870/LOC_Os08g…	34
MF	GO:0015291	secondary active transmembrane transporter activity	36/4286	93/19708	0.00015085	0.00260971	LOC_Os01g45910/LOC_Os01g49120/LOC_Os01g67330/LOC_Os02g02980/LOC_Os02g11740/LOC_Os02g38020/LOC_Os03g08900/LOC_Os03g11734/LOC_Os03g37411/LOC_Os03g37490/LOC_Os03g42830/LOC_Os03g62270/LOC_Os03g64150/LOC_Os04g30490/LOC_Os04g41320/LOC_Os04g48290/LOC_Os05g02240/LOC_Os05g39600/LOC_Os05g48040/LOC_Os06g29844/LOC_Os06g33210/LOC_Os06g36590/LOC_Os07g47100/LOC_Os08g37432/LOC_Os08g43250/LOC_Os08g44870/LOC_Os09g…	36
MF	GO:0004601	peroxidase activity	60/4286	180/19708	0.000210566	0.00346932	LOC_Os01g07770/LOC_Os01g10850/LOC_Os01g15830/LOC_Os01g22230/LOC_Os01g22249/LOC_Os01g22336/LOC_Os01g36240/LOC_Os01g53294/LOC_Os01g61880/LOC_Os01g73170/LOC_Os02g02400/LOC_Os02g14160/LOC_Os02g44500/LOC_Os02g58720/LOC_Os03g03910/LOC_Os03g13200/LOC_Os03g22010/LOC_Os03g22020/LOC_Os03g25330/LOC_Os03g32050/LOC_Os03g36560/LOC_Os03g55410/LOC_Os03g55420/LOC_Os04g46960/LOC_Os04g51300/LOC_Os04g53640/LOC_Os04g…	60
MF	GO:0016209	antioxidant activity	62/4286	189/19708	0.000273942	0.00430836	LOC_Os01g07770/LOC_Os01g10850/LOC_Os01g15830/LOC_Os01g22230/LOC_Os01g22249/LOC_Os01g22336/LOC_Os01g36240/LOC_Os01g53294/LOC_Os01g61880/LOC_Os01g73170/LOC_Os02g02400/LOC_Os02g14160/LOC_Os02g44500/LOC_Os02g58720/LOC_Os03g03910/LOC_Os03g13200/LOC_Os03g22010/LOC_Os03g22020/LOC_Os03g25330/LOC_Os03g32050/LOC_Os03g36560/LOC_Os03g55410/LOC_Os03g55420/LOC_Os04g33970/LOC_Os04g46960/LOC_Os04g51300/LOC_Os04g…	62
MF	GO:0016616	oxidoreductase activity, acting on the CH-OH group of donors, NAD or NADP as acceptor	34/4286	89/19708	0.000304354	0.00457854	LOC_Os01g09320/LOC_Os01g14580/LOC_Os01g39270/LOC_Os01g53910/LOC_Os01g54030/LOC_Os01g58380/LOC_Os01g61380/LOC_Os01g74000/LOC_Os02g01150/LOC_Os02g01510/LOC_Os02g17390/LOC_Os02g38200/LOC_Os02g44550/LOC_Os02g48330/LOC_Os03g05360/LOC_Os03g29170/LOC_Os03g29950/LOC_Os03g45320/LOC_Os04g01600/LOC_Os04g01650/LOC_Os04g01660/LOC_Os04g01674/LOC_Os04g40310/LOC_Os04g53860/LOC_Os05g06300/LOC_Os05g09440/LOC_Os05g…	34
MF	GO:0090484	drug transporter activity	23/4286	54/19708	0.000469285	0.0067404	LOC_Os01g49120/LOC_Os02g02980/LOC_Os03g08900/LOC_Os03g11734/LOC_Os03g37411/LOC_Os03g37490/LOC_Os03g42830/LOC_Os03g62270/LOC_Os03g64150/LOC_Os04g30490/LOC_Os04g48290/LOC_Os05g48040/LOC_Os06g29844/LOC_Os08g37432/LOC_Os08g43250/LOC_Os08g44870/LOC_Os09g35600/LOC_Os10g11860/LOC_Os10g20470/LOC_Os11g03484/LOC_Os11g03500/LOC_Os12g01580/LOC_Os12g03230	23
MF	GO:0051082	unfolded protein binding	22/4286	51/19708	0.000500619	0.0067404	LOC_Os01g13760/LOC_Os01g65480/LOC_Os02g14860/LOC_Os02g43930/LOC_Os03g44620/LOC_Os03g44630/LOC_Os03g45344/LOC_Os03g57340/LOC_Os03g61670/LOC_Os04g01740/LOC_Os04g32950/LOC_Os04g43420/LOC_Os05g43170/LOC_Os05g48810/LOC_Os06g22690/LOC_Os06g50300/LOC_Os07g14270/LOC_Os08g28700/LOC_Os08g39140/LOC_Os11g36050/LOC_Os12g30060/LOC_Os12g32986	22
MF	GO:0004568	chitinase activity	10/4286	16/19708	0.000506504	0.0067404	LOC_Os01g18400/LOC_Os02g39330/LOC_Os03g04060/LOC_Os03g30470/LOC_Os04g41620/LOC_Os04g41680/LOC_Os05g04690/LOC_Os05g33130/LOC_Os06g51060/LOC_Os10g39680	10
MF	GO:0016818	hydrolase activity, acting on acid anhydrides, in phosphorus-containing anhydrides	137/4286	490/19708	0.000612652	0.00764785	LOC_Os01g02884/LOC_Os01g03144/LOC_Os01g07870/LOC_Os01g11370/LOC_Os01g12260/LOC_Os01g12340/LOC_Os01g12900/LOC_Os01g18050/LOC_Os01g18670/LOC_Os01g25386/LOC_Os01g27040/LOC_Os01g33040/LOC_Os01g40980/LOC_Os01g42070/LOC_Os01g42380/LOC_Os01g42410/LOC_Os01g42900/LOC_Os01g47730/LOC_Os01g50100/LOC_Os01g50160/LOC_Os01g51634/LOC_Os01g51700/LOC_Os01g54590/LOC_Os01g59150/LOC_Os01g64670/LOC_Os01g68330/LOC_Os01g…	137
MF	GO:0016462	pyrophosphatase activity	135/4286	482/19708	0.000618901	0.00764785	LOC_Os01g02884/LOC_Os01g03144/LOC_Os01g07870/LOC_Os01g11370/LOC_Os01g12260/LOC_Os01g12340/LOC_Os01g12900/LOC_Os01g18050/LOC_Os01g18670/LOC_Os01g25386/LOC_Os01g33040/LOC_Os01g40980/LOC_Os01g42070/LOC_Os01g42380/LOC_Os01g42410/LOC_Os01g42900/LOC_Os01g47730/LOC_Os01g50100/LOC_Os01g50160/LOC_Os01g51634/LOC_Os01g51700/LOC_Os01g54590/LOC_Os01g59150/LOC_Os01g64670/LOC_Os01g68330/LOC_Os01g73530/LOC_Os02g…	135
MF	GO:0015238	drug transmembrane transporter activity	23/4286	55/19708	0.000642202	0.00766213	LOC_Os01g49120/LOC_Os02g02980/LOC_Os03g08900/LOC_Os03g11734/LOC_Os03g37411/LOC_Os03g37490/LOC_Os03g42830/LOC_Os03g62270/LOC_Os03g64150/LOC_Os04g30490/LOC_Os04g48290/LOC_Os05g48040/LOC_Os06g29844/LOC_Os08g37432/LOC_Os08g43250/LOC_Os08g44870/LOC_Os09g35600/LOC_Os10g11860/LOC_Os10g20470/LOC_Os11g03484/LOC_Os11g03500/LOC_Os12g01580/LOC_Os12g03230	23
MF	GO:0046982	protein heterodimerization activity	33/4286	89/19708	0.000690649	0.00796549	LOC_Os01g05970/LOC_Os01g08790/LOC_Os01g31800/LOC_Os01g61920/LOC_Os01g70890/LOC_Os02g45940/LOC_Os03g02780/LOC_Os03g06670/LOC_Os03g14669/LOC_Os03g17100/LOC_Os03g51200/LOC_Os04g32600/LOC_Os04g34240/LOC_Os05g02300/LOC_Os05g38740/LOC_Os05g38820/LOC_Os05g39050/LOC_Os05g41450/LOC_Os06g04030/LOC_Os06g06460/LOC_Os06g06510/LOC_Os07g36500/LOC_Os07g41580/LOC_Os08g07740/LOC_Os08g33100/LOC_Os09g30310/LOC_Os09g…	33
MF	GO:0016817	hydrolase activity, acting on acid anhydrides	138/4286	496/19708	0.000728622	0.00811231	LOC_Os01g02884/LOC_Os01g03144/LOC_Os01g07870/LOC_Os01g11370/LOC_Os01g12260/LOC_Os01g12340/LOC_Os01g12900/LOC_Os01g18050/LOC_Os01g18670/LOC_Os01g25386/LOC_Os01g27040/LOC_Os01g33040/LOC_Os01g40980/LOC_Os01g42070/LOC_Os01g42380/LOC_Os01g42410/LOC_Os01g42900/LOC_Os01g47730/LOC_Os01g50100/LOC_Os01g50160/LOC_Os01g51634/LOC_Os01g51700/LOC_Os01g54590/LOC_Os01g59150/LOC_Os01g64670/LOC_Os01g68330/LOC_Os01g…	138
MF	GO:0015297	antiporter activity	32/4286	86/19708	0.000770374	0.00811231	LOC_Os01g45910/LOC_Os01g49120/LOC_Os02g02980/LOC_Os02g11740/LOC_Os03g08900/LOC_Os03g11734/LOC_Os03g37411/LOC_Os03g37490/LOC_Os03g42830/LOC_Os03g62270/LOC_Os03g64150/LOC_Os04g30490/LOC_Os04g48290/LOC_Os05g02240/LOC_Os05g39600/LOC_Os05g48040/LOC_Os06g29844/LOC_Os06g36590/LOC_Os07g47100/LOC_Os08g37432/LOC_Os08g43250/LOC_Os08g44870/LOC_Os09g35600/LOC_Os10g11860/LOC_Os10g20470/LOC_Os11g03484/LOC_Os11g…	32
MF	GO:0042626	ATPase activity, coupled to transmembrane movement of substances	24/4286	59/19708	0.000797164	0.00811231	LOC_Os01g07870/LOC_Os01g12260/LOC_Os01g18670/LOC_Os01g25386/LOC_Os01g50100/LOC_Os01g50160/LOC_Os01g68330/LOC_Os01g73530/LOC_Os02g09690/LOC_Os02g09720/LOC_Os02g46680/LOC_Os02g51470/LOC_Os03g04920/LOC_Os03g17180/LOC_Os03g52660/LOC_Os03g54790/LOC_Os04g13220/LOC_Os04g49900/LOC_Os05g01700/LOC_Os05g10730/LOC_Os06g06440/LOC_Os07g28090/LOC_Os08g45030/LOC_Os11g05700	24
MF	GO:0043492	ATPase activity, coupled to movement of substances	24/4286	59/19708	0.000797164	0.00811231	LOC_Os01g07870/LOC_Os01g12260/LOC_Os01g18670/LOC_Os01g25386/LOC_Os01g50100/LOC_Os01g50160/LOC_Os01g68330/LOC_Os01g73530/LOC_Os02g09690/LOC_Os02g09720/LOC_Os02g46680/LOC_Os02g51470/LOC_Os03g04920/LOC_Os03g17180/LOC_Os03g52660/LOC_Os03g54790/LOC_Os04g13220/LOC_Os04g49900/LOC_Os05g01700/LOC_Os05g10730/LOC_Os06g06440/LOC_Os07g28090/LOC_Os08g45030/LOC_Os11g05700	24
MF	GO:0015399	primary active transmembrane transporter activity	26/4286	66/19708	0.000875287	0.00841248	LOC_Os01g07870/LOC_Os01g12260/LOC_Os01g18670/LOC_Os01g25386/LOC_Os01g50100/LOC_Os01g50160/LOC_Os01g68330/LOC_Os01g73530/LOC_Os02g09690/LOC_Os02g09720/LOC_Os02g46680/LOC_Os02g51470/LOC_Os02g55890/LOC_Os03g04920/LOC_Os03g17180/LOC_Os03g52660/LOC_Os03g54790/LOC_Os04g13220/LOC_Os04g49900/LOC_Os05g01700/LOC_Os05g10730/LOC_Os06g06440/LOC_Os06g43660/LOC_Os07g28090/LOC_Os08g45030/LOC_Os11g05700	26
MF	GO:0015405	P-P-bond-hydrolysis-driven transmembrane transporter activity	26/4286	66/19708	0.000875287	0.00841248	LOC_Os01g07870/LOC_Os01g12260/LOC_Os01g18670/LOC_Os01g25386/LOC_Os01g50100/LOC_Os01g50160/LOC_Os01g68330/LOC_Os01g73530/LOC_Os02g09690/LOC_Os02g09720/LOC_Os02g46680/LOC_Os02g51470/LOC_Os02g55890/LOC_Os03g04920/LOC_Os03g17180/LOC_Os03g52660/LOC_Os03g54790/LOC_Os04g13220/LOC_Os04g49900/LOC_Os05g01700/LOC_Os05g10730/LOC_Os06g06440/LOC_Os06g43660/LOC_Os07g28090/LOC_Os08g45030/LOC_Os11g05700	26
MF	GO:0016407	acetyltransferase activity	20/4286	47/19708	0.00109389	0.0102293	LOC_Os01g42470/LOC_Os01g68020/LOC_Os02g04490/LOC_Os02g10830/LOC_Os02g48650/LOC_Os03g09860/LOC_Os03g10050/LOC_Os03g55530/LOC_Os03g58010/LOC_Os03g58020/LOC_Os03g58030/LOC_Os04g40630/LOC_Os05g32180/LOC_Os05g44020/LOC_Os06g44100/LOC_Os07g16130/LOC_Os07g39690/LOC_Os09g31310/LOC_Os10g28040/LOC_Os11g32280	20
MF	GO:0008324	cation transmembrane transporter activity	56/4286	176/19708	0.00119351	0.0108672	LOC_Os01g12260/LOC_Os01g20160/LOC_Os01g56420/LOC_Os01g58010/LOC_Os01g61510/LOC_Os01g67330/LOC_Os01g70490/LOC_Os02g07830/LOC_Os02g10230/LOC_Os02g29510/LOC_Os02g31910/LOC_Os02g51470/LOC_Os03g12530/LOC_Os03g14690/LOC_Os03g17070/LOC_Os03g29850/LOC_Os03g37830/LOC_Os03g52660/LOC_Os04g23180/LOC_Os04g32920/LOC_Os04g33900/LOC_Os04g41320/LOC_Os04g51820/LOC_Os04g51830/LOC_Os04g52390/LOC_Os05g02240/LOC_Os05g…	56
MF	GO:0008080	N-acetyltransferase activity	18/4286	41/19708	0.00124083	0.0110084	LOC_Os01g42470/LOC_Os01g68020/LOC_Os02g04490/LOC_Os02g48650/LOC_Os03g09860/LOC_Os03g55530/LOC_Os03g58010/LOC_Os03g58020/LOC_Os03g58030/LOC_Os04g40630/LOC_Os05g32180/LOC_Os05g44020/LOC_Os06g44100/LOC_Os07g16130/LOC_Os07g39690/LOC_Os09g31310/LOC_Os10g28040/LOC_Os11g32280	18
MF	GO:0017111	nucleoside-triphosphatase activity	127/4286	458/19708	0.00132472	0.0111431	LOC_Os01g02884/LOC_Os01g03144/LOC_Os01g07870/LOC_Os01g11370/LOC_Os01g12260/LOC_Os01g12340/LOC_Os01g12900/LOC_Os01g18050/LOC_Os01g18670/LOC_Os01g25386/LOC_Os01g33040/LOC_Os01g40980/LOC_Os01g42070/LOC_Os01g42380/LOC_Os01g42410/LOC_Os01g42900/LOC_Os01g47730/LOC_Os01g50100/LOC_Os01g50160/LOC_Os01g51634/LOC_Os01g51700/LOC_Os01g54590/LOC_Os01g59150/LOC_Os01g68330/LOC_Os01g73530/LOC_Os02g06300/LOC_Os02g…	127
MF	GO:0042623	ATPase activity, coupled	29/4286	78/19708	0.00134904	0.0111431	LOC_Os01g07870/LOC_Os01g12260/LOC_Os01g18670/LOC_Os01g25386/LOC_Os01g40980/LOC_Os01g50100/LOC_Os01g50160/LOC_Os01g68330/LOC_Os01g73530/LOC_Os02g09690/LOC_Os02g09720/LOC_Os02g46680/LOC_Os02g47150/LOC_Os02g51470/LOC_Os03g04920/LOC_Os03g17180/LOC_Os03g52660/LOC_Os03g54790/LOC_Os04g13220/LOC_Os04g49900/LOC_Os05g01700/LOC_Os05g10730/LOC_Os06g06440/LOC_Os07g08729/LOC_Os07g28090/LOC_Os08g45030/LOC_Os09g…	29
MF	GO:0005509	calcium ion binding	61/4286	196/19708	0.00136853	0.0111431	LOC_Os01g04330/LOC_Os01g26280/LOC_Os01g31690/LOC_Os01g32120/LOC_Os01g43410/LOC_Os01g51420/LOC_Os01g57460/LOC_Os01g59090/LOC_Os01g59530/LOC_Os01g61590/LOC_Os01g70820/LOC_Os01g72080/LOC_Os01g72530/LOC_Os02g03020/LOC_Os02g03410/LOC_Os02g10740/LOC_Os02g41500/LOC_Os02g46090/LOC_Os02g51750/LOC_Os02g56370/LOC_Os03g03660/LOC_Os03g19720/LOC_Os03g20370/LOC_Os03g21380/LOC_Os03g29770/LOC_Os03g55960/LOC_Os03g…	61
MF	GO:0016746	transferase activity, transferring acyl groups	86/4286	294/19708	0.00145158	0.0111431	LOC_Os01g08380/LOC_Os01g09010/LOC_Os01g18620/LOC_Os01g19390/LOC_Os01g21160/LOC_Os01g34560/LOC_Os01g42470/LOC_Os01g48874/LOC_Os01g56360/LOC_Os01g63480/LOC_Os01g63580/LOC_Os01g68020/LOC_Os02g02340/LOC_Os02g04490/LOC_Os02g10830/LOC_Os02g11070/LOC_Os02g13840/LOC_Os02g28170/LOC_Os02g37654/LOC_Os02g37700/LOC_Os02g37760/LOC_Os02g37770/LOC_Os02g37800/LOC_Os02g39850/LOC_Os02g43670/LOC_Os02g48650/LOC_Os02g…	86
MF	GO:0019900	kinase binding	7/4286	10/19708	0.00146521	0.0111431	LOC_Os02g03294/LOC_Os02g43550/LOC_Os04g46000/LOC_Os04g46660/LOC_Os05g25950/LOC_Os05g26020/LOC_Os07g12780	7
MF	GO:0019901	protein kinase binding	7/4286	10/19708	0.00146521	0.0111431	LOC_Os02g03294/LOC_Os02g43550/LOC_Os04g46000/LOC_Os04g46660/LOC_Os05g25950/LOC_Os05g26020/LOC_Os07g12780	7
MF	GO:0051087	chaperone binding	9/4286	15/19708	0.00148145	0.0111431	LOC_Os02g04650/LOC_Os02g48780/LOC_Os04g52890/LOC_Os06g49030/LOC_Os08g36150/LOC_Os08g43270/LOC_Os09g11250/LOC_Os09g35630/LOC_Os11g31060	9
MF	GO:0016410	N-acyltransferase activity	18/4286	42/19708	0.00173477	0.0127708	LOC_Os01g42470/LOC_Os01g68020/LOC_Os02g04490/LOC_Os02g48650/LOC_Os03g09860/LOC_Os03g55530/LOC_Os03g58010/LOC_Os03g58020/LOC_Os03g58030/LOC_Os04g40630/LOC_Os05g32180/LOC_Os05g44020/LOC_Os06g44100/LOC_Os07g16130/LOC_Os07g39690/LOC_Os09g31310/LOC_Os10g28040/LOC_Os11g32280	18
MF	GO:0003682	chromatin binding	11/4286	21/19708	0.00199576	0.0143861	LOC_Os01g27040/LOC_Os01g42460/LOC_Os02g50840/LOC_Os05g13780/LOC_Os06g20410/LOC_Os06g29020/LOC_Os07g08880/LOC_Os08g32620/LOC_Os08g33420/LOC_Os09g17770/LOC_Os09g28220	11
MF	GO:0016820	hydrolase activity, acting on acid anhydrides, catalyzing transmembrane movement of substances	24/4286	63/19708	0.00232271	0.0164012	LOC_Os01g07870/LOC_Os01g12260/LOC_Os01g18670/LOC_Os01g25386/LOC_Os01g50100/LOC_Os01g50160/LOC_Os01g68330/LOC_Os01g73530/LOC_Os02g09690/LOC_Os02g09720/LOC_Os02g46680/LOC_Os02g51470/LOC_Os03g04920/LOC_Os03g17180/LOC_Os03g52660/LOC_Os03g54790/LOC_Os04g13220/LOC_Os04g49900/LOC_Os05g01700/LOC_Os05g10730/LOC_Os06g06440/LOC_Os07g28090/LOC_Os08g45030/LOC_Os11g05700	24
MF	GO:0016853	isomerase activity	40/4286	121/19708	0.00261723	0.0181113	LOC_Os02g10970/LOC_Os02g16630/LOC_Os02g27440/LOC_Os02g30840/LOC_Os02g36600/LOC_Os02g47150/LOC_Os02g52360/LOC_Os03g09250/LOC_Os03g10400/LOC_Os03g25450/LOC_Os03g26440/LOC_Os03g32314/LOC_Os03g59700/LOC_Os04g24140/LOC_Os04g38530/LOC_Os04g38540/LOC_Os05g40420/LOC_Os05g49430/LOC_Os06g04000/LOC_Os06g10210/LOC_Os06g11320/LOC_Os06g28194/LOC_Os06g45250/LOC_Os06g45910/LOC_Os06g49470/LOC_Os06g49480/LOC_Os07g…	40
MF	GO:0016788	hydrolase activity, acting on ester bonds	123/4286	450/19708	0.00269645	0.0182935	LOC_Os01g01190/LOC_Os01g03740/LOC_Os01g11620/LOC_Os01g11650/LOC_Os01g11700/LOC_Os01g11710/LOC_Os01g11730/LOC_Os01g11750/LOC_Os01g20940/LOC_Os01g21034/LOC_Os01g42730/LOC_Os01g50622/LOC_Os01g52230/LOC_Os01g53710/LOC_Os01g53990/LOC_Os01g55650/LOC_Os01g56880/LOC_Os01g56940/LOC_Os01g56960/LOC_Os01g56980/LOC_Os01g57854/LOC_Os01g58640/LOC_Os01g61200/LOC_Os01g65220/LOC_Os01g65790/LOC_Os01g67190/LOC_Os01g…	123
MF	GO:0016614	oxidoreductase activity, acting on CH-OH group of donors	48/4286	152/19708	0.00302973	0.0201593	LOC_Os01g09260/LOC_Os01g09320/LOC_Os01g10110/LOC_Os01g14580/LOC_Os01g39270/LOC_Os01g53910/LOC_Os01g54030/LOC_Os01g58380/LOC_Os01g61380/LOC_Os01g74000/LOC_Os02g01150/LOC_Os02g01510/LOC_Os02g14090/LOC_Os02g17390/LOC_Os02g38200/LOC_Os02g40840/LOC_Os02g44550/LOC_Os02g45530/LOC_Os02g48330/LOC_Os03g05360/LOC_Os03g29170/LOC_Os03g29950/LOC_Os03g31550/LOC_Os03g45320/LOC_Os04g01600/LOC_Os04g01650/LOC_Os04g…	48
MF	GO:0004252	serine-type endopeptidase activity	31/4286	89/19708	0.00310793	0.0202895	LOC_Os01g05430/LOC_Os01g16330/LOC_Os01g18100/LOC_Os01g52750/LOC_Os01g55740/LOC_Os01g56320/LOC_Os01g58280/LOC_Os01g58290/LOC_Os01g64860/LOC_Os02g17000/LOC_Os02g22100/LOC_Os02g44590/LOC_Os03g02750/LOC_Os03g04950/LOC_Os03g40830/LOC_Os04g03050/LOC_Os04g35140/LOC_Os04g47360/LOC_Os05g13370/LOC_Os05g36010/LOC_Os06g06802/LOC_Os06g06810/LOC_Os06g41880/LOC_Os09g30250/LOC_Os09g30458/LOC_Os09g36110/LOC_Os09g…	31
MF	GO:0003755	peptidyl-prolyl cis-trans isomerase activity	13/4286	29/19708	0.00464979	0.0292514	LOC_Os02g10970/LOC_Os02g52360/LOC_Os03g10400/LOC_Os03g59700/LOC_Os06g04000/LOC_Os06g11320/LOC_Os06g45910/LOC_Os06g49470/LOC_Os06g49480/LOC_Os08g44330/LOC_Os09g36670/LOC_Os10g06630/LOC_Os11g38990	13
MF	GO:0016859	cis-trans isomerase activity	13/4286	29/19708	0.00464979	0.0292514	LOC_Os02g10970/LOC_Os02g52360/LOC_Os03g10400/LOC_Os03g59700/LOC_Os06g04000/LOC_Os06g11320/LOC_Os06g45910/LOC_Os06g49470/LOC_Os06g49480/LOC_Os08g44330/LOC_Os09g36670/LOC_Os10g06630/LOC_Os11g38990	13
MF	GO:0048037	cofactor binding	106/4286	388/19708	0.00513698	0.0315529	LOC_Os01g06600/LOC_Os01g06660/LOC_Os01g09260/LOC_Os01g09320/LOC_Os01g10110/LOC_Os01g22520/LOC_Os01g27230/LOC_Os01g34480/LOC_Os01g39270/LOC_Os01g53200/LOC_Os01g53910/LOC_Os01g54030/LOC_Os01g56810/LOC_Os01g70380/LOC_Os01g74000/LOC_Os02g01150/LOC_Os02g14090/LOC_Os02g19924/LOC_Os02g20360/LOC_Os02g30630/LOC_Os02g33710/LOC_Os02g35310/LOC_Os02g40840/LOC_Os02g45530/LOC_Os02g47940/LOC_Os02g48330/LOC_Os02g…	106
MF	GO:0004175	endopeptidase activity	47/4286	152/19708	0.00519802	0.0315529	LOC_Os01g05430/LOC_Os01g16330/LOC_Os01g16930/LOC_Os01g18100/LOC_Os01g52750/LOC_Os01g55740/LOC_Os01g56320/LOC_Os01g58280/LOC_Os01g58290/LOC_Os01g64860/LOC_Os01g68620/LOC_Os02g17000/LOC_Os02g22100/LOC_Os02g43350/LOC_Os02g44590/LOC_Os02g47970/LOC_Os02g50230/LOC_Os02g50730/LOC_Os03g02750/LOC_Os03g04950/LOC_Os03g38230/LOC_Os03g40830/LOC_Os03g52150/LOC_Os04g03050/LOC_Os04g35140/LOC_Os04g47360/LOC_Os05g…	47
MF	GO:0005516	calmodulin binding	16/4286	40/19708	0.00691873	0.0412738	LOC_Os01g04280/LOC_Os01g71240/LOC_Os02g08120/LOC_Os02g35470/LOC_Os03g10640/LOC_Os03g32160/LOC_Os03g56660/LOC_Os03g60890/LOC_Os05g41580/LOC_Os08g27170/LOC_Os09g13890/LOC_Os11g04460/LOC_Os11g44600/LOC_Os11g44630/LOC_Os12g36110/LOC_Os12g36910	16
MF	GO:0004867	serine-type endopeptidase inhibitor activity	8/4286	15/19708	0.00725173	0.0425271	LOC_Os01g03310/LOC_Os01g03320/LOC_Os01g03330/LOC_Os01g03340/LOC_Os01g03360/LOC_Os01g03390/LOC_Os01g03680/LOC_Os03g60840	8
MF	GO:0016307	phosphatidylinositol phosphate kinase activity	9/4286	18/19708	0.00759922	0.0438222	LOC_Os02g57660/LOC_Os03g24160/LOC_Os03g24170/LOC_Os03g49510/LOC_Os03g49800/LOC_Os06g14750/LOC_Os07g46490/LOC_Os08g01390/LOC_Os09g23740	9
