# Supplementary material for: Transcriptional and physiological data revealed cold tolerance in a photo-thermo sensitive genic male sterile line Yu17S
Source: BMC Plant Biol. 2022 Jan 21;22:44. doi: 10.1186/s12870-022-03437-8 (PMC8781465; doi:10.1186/s12870-022-03437-8)
Supplement: Supplementary file 6 — Additional file 6: Table S6. GO analysis of all the upregulated DEGs under cold (2–48 h) conditions in Yu17S seedlings. [file 12870_2022_3437_MOESM6_ESM.xlsx]

## Sheet: Sheet1
Table S6. GO analysis of all the upregulated DEGs under cold (2-48 h) conditions in Yu17S seedlings.
Category	GOID	Description	GeneRatio	BgRatio	pvalue	padj	geneID	Count
BP	GO:0042221	response to chemical	51/1577	153/12405	2.56289e-11	1.19943e-08	LOC_Os02g35140/LOC_Os12g29520/LOC_Os04g57610/LOC_Os12g01580/LOC_Os02g06910/LOC_Os11g03484/LOC_Os09g26590/LOC_Os02g04810/LOC_Os02g02980/LOC_Os08g43250/LOC_Os06g09660/LOC_Os12g03230/LOC_Os03g42830/LOC_Os03g45800/LOC_Os03g45850/LOC_Os03g08900/LOC_Os06g46410/LOC_Os04g56690/LOC_Os04g30490/LOC_Os08g44870/LOC_Os09g37410/LOC_Os01g13520/LOC_Os11g03500/LOC_Os03g37490/LOC_Os09g37330/LOC_Os10g36703/LOC_Os01g…	51
BP	GO:0009719	response to endogenous stimulus	32/1577	85/12405	4.45578e-09	5.21326e-07	LOC_Os02g35140/LOC_Os12g29520/LOC_Os04g57610/LOC_Os02g06910/LOC_Os09g26590/LOC_Os02g04810/LOC_Os06g09660/LOC_Os03g45800/LOC_Os03g45850/LOC_Os06g46410/LOC_Os04g56690/LOC_Os09g37410/LOC_Os01g13520/LOC_Os09g37330/LOC_Os10g36703/LOC_Os06g48950/LOC_Os04g43910/LOC_Os06g47150/LOC_Os01g70270/LOC_Os09g37420/LOC_Os07g29310/LOC_Os09g37430/LOC_Os09g37394/LOC_Os08g43700/LOC_Os09g37470/LOC_Os09g37500/LOC_Os09g…	32
BP	GO:0009725	response to hormone	32/1577	85/12405	4.45578e-09	5.21326e-07	LOC_Os02g35140/LOC_Os12g29520/LOC_Os04g57610/LOC_Os02g06910/LOC_Os09g26590/LOC_Os02g04810/LOC_Os06g09660/LOC_Os03g45800/LOC_Os03g45850/LOC_Os06g46410/LOC_Os04g56690/LOC_Os09g37410/LOC_Os01g13520/LOC_Os09g37330/LOC_Os10g36703/LOC_Os06g48950/LOC_Os04g43910/LOC_Os06g47150/LOC_Os01g70270/LOC_Os09g37420/LOC_Os07g29310/LOC_Os09g37430/LOC_Os09g37394/LOC_Os08g43700/LOC_Os09g37470/LOC_Os09g37500/LOC_Os09g…	32
BP	GO:0010033	response to organic substance	32/1577	85/12405	4.45578e-09	5.21326e-07	LOC_Os02g35140/LOC_Os12g29520/LOC_Os04g57610/LOC_Os02g06910/LOC_Os09g26590/LOC_Os02g04810/LOC_Os06g09660/LOC_Os03g45800/LOC_Os03g45850/LOC_Os06g46410/LOC_Os04g56690/LOC_Os09g37410/LOC_Os01g13520/LOC_Os09g37330/LOC_Os10g36703/LOC_Os06g48950/LOC_Os04g43910/LOC_Os06g47150/LOC_Os01g70270/LOC_Os09g37420/LOC_Os07g29310/LOC_Os09g37430/LOC_Os09g37394/LOC_Os08g43700/LOC_Os09g37470/LOC_Os09g37500/LOC_Os09g…	32
BP	GO:0070647	protein modification by small protein conjugation or removal	36/1577	119/12405	3.39622e-07	3.17886e-05	LOC_Os10g07270/LOC_Os09g24250/LOC_Os07g06610/LOC_Os03g06950/LOC_Os02g46650/LOC_Os09g39620/LOC_Os11g28360/LOC_Os06g06470/LOC_Os03g13740/LOC_Os06g01304/LOC_Os02g28720/LOC_Os08g04470/LOC_Os03g45420/LOC_Os02g36400/LOC_Os03g31400/LOC_Os03g13010/LOC_Os09g28940/LOC_Os06g04880/LOC_Os02g33590/LOC_Os04g34140/LOC_Os06g44380/LOC_Os12g42600/LOC_Os10g40120/LOC_Os06g13870/LOC_Os02g47670/LOC_Os03g16824/LOC_Os08g…	36
BP	GO:0019637	organophosphate metabolic process	54/1577	222/12405	1.3651e-06	0.000106478	LOC_Os09g29070/LOC_Os03g49800/LOC_Os01g25440/LOC_Os01g43020/LOC_Os03g01016/LOC_Os02g03110/LOC_Os09g31970/LOC_Os08g40180/LOC_Os03g24170/LOC_Os11g10980/LOC_Os03g01018/LOC_Os01g16960/LOC_Os05g10650/LOC_Os07g37220/LOC_Os02g48330/LOC_Os06g14750/LOC_Os09g23740/LOC_Os03g17520/LOC_Os06g02144/LOC_Os04g58110/LOC_Os03g52170/LOC_Os05g06920/LOC_Os08g02700/LOC_Os02g03740/LOC_Os01g58010/LOC_Os07g46490/LOC_Os03g…	54
BP	GO:0016567	protein ubiquitination	25/1577	76/12405	3.93454e-06	0.000263052	LOC_Os09g39620/LOC_Os06g06470/LOC_Os03g13740/LOC_Os06g01304/LOC_Os02g28720/LOC_Os08g04470/LOC_Os03g45420/LOC_Os03g31400/LOC_Os03g13010/LOC_Os06g04880/LOC_Os02g33590/LOC_Os04g34140/LOC_Os10g40120/LOC_Os06g13870/LOC_Os02g47670/LOC_Os03g16824/LOC_Os04g49500/LOC_Os09g21120/LOC_Os01g64570/LOC_Os03g08000/LOC_Os01g66130/LOC_Os02g33680/LOC_Os02g34410/LOC_Os08g32060/LOC_Os02g57700	25
BP	GO:0032446	protein modification by small protein conjugation	25/1577	77/12405	5.1306e-06	0.00030014	LOC_Os09g39620/LOC_Os06g06470/LOC_Os03g13740/LOC_Os06g01304/LOC_Os02g28720/LOC_Os08g04470/LOC_Os03g45420/LOC_Os03g31400/LOC_Os03g13010/LOC_Os06g04880/LOC_Os02g33590/LOC_Os04g34140/LOC_Os10g40120/LOC_Os06g13870/LOC_Os02g47670/LOC_Os03g16824/LOC_Os04g49500/LOC_Os09g21120/LOC_Os01g64570/LOC_Os03g08000/LOC_Os01g66130/LOC_Os02g33680/LOC_Os02g34410/LOC_Os08g32060/LOC_Os02g57700	25
BP	GO:0009733	response to auxin	20/1577	59/12405	2.17548e-05	0.00113125	LOC_Os09g26590/LOC_Os03g45800/LOC_Os03g45850/LOC_Os04g56690/LOC_Os09g37410/LOC_Os09g37330/LOC_Os10g36703/LOC_Os09g37420/LOC_Os07g29310/LOC_Os09g37430/LOC_Os09g37394/LOC_Os08g43700/LOC_Os09g37470/LOC_Os09g37500/LOC_Os09g37369/LOC_Os09g37480/LOC_Os09g37390/LOC_Os09g37495/LOC_Os09g37460/LOC_Os09g37490	20
BP	GO:0044281	small molecule metabolic process	89/1577	463/12405	3.30127e-05	0.00154499	LOC_Os03g14990/LOC_Os09g34930/LOC_Os01g06020/LOC_Os01g16520/LOC_Os09g29070/LOC_Os07g07060/LOC_Os01g43020/LOC_Os03g01016/LOC_Os01g09000/LOC_Os09g31970/LOC_Os08g40180/LOC_Os04g40990/LOC_Os05g40420/LOC_Os03g51080/LOC_Os08g37790/LOC_Os11g10980/LOC_Os03g01018/LOC_Os03g10050/LOC_Os06g01360/LOC_Os01g16960/LOC_Os05g10650/LOC_Os03g02570/LOC_Os02g17390/LOC_Os06g01400/LOC_Os01g11054/LOC_Os01g58380/LOC_Os02g…	89
BP	GO:0006629	lipid metabolic process	66/1577	321/12405	4.25645e-05	0.00181093	LOC_Os01g67420/LOC_Os09g34930/LOC_Os03g49800/LOC_Os03g40670/LOC_Os02g03110/LOC_Os01g20840/LOC_Os11g34370/LOC_Os01g71010/LOC_Os11g02150/LOC_Os03g24170/LOC_Os01g18630/LOC_Os03g43880/LOC_Os03g01820/LOC_Os02g17390/LOC_Os07g37220/LOC_Os04g41200/LOC_Os01g58380/LOC_Os08g37180/LOC_Os01g33230/LOC_Os03g12030/LOC_Os06g14750/LOC_Os04g43030/LOC_Os09g23740/LOC_Os01g50760/LOC_Os03g17520/LOC_Os07g15190/LOC_Os05g…	66
BP	GO:0044765	single-organism transport	61/1577	293/12405	5.62436e-05	0.0021935	LOC_Os06g48330/LOC_Os06g43660/LOC_Os01g69230/LOC_Os12g42850/LOC_Os07g48130/LOC_Os12g01580/LOC_Os11g03484/LOC_Os08g35470/LOC_Os04g58880/LOC_Os03g37984/LOC_Os02g02980/LOC_Os08g43250/LOC_Os07g01214/LOC_Os07g46780/LOC_Os08g10550/LOC_Os12g03230/LOC_Os04g58870/LOC_Os03g42830/LOC_Os04g52390/LOC_Os02g31910/LOC_Os03g14690/LOC_Os11g05880/LOC_Os05g39610/LOC_Os03g14915/LOC_Os02g49790/LOC_Os03g08900/LOC_Os01g…	61
BP	GO:0044711	single-organism biosynthetic process	73/1577	370/12405	7.06342e-05	0.00254283	LOC_Os03g14990/LOC_Os09g34930/LOC_Os09g29070/LOC_Os01g43020/LOC_Os03g01016/LOC_Os02g03110/LOC_Os03g59340/LOC_Os08g37790/LOC_Os03g01018/LOC_Os03g10050/LOC_Os03g02570/LOC_Os03g01820/LOC_Os06g02180/LOC_Os06g39970/LOC_Os03g12030/LOC_Os05g44100/LOC_Os07g46460/LOC_Os01g12560/LOC_Os03g50490/LOC_Os01g50760/LOC_Os03g17520/LOC_Os07g15190/LOC_Os03g17730/LOC_Os05g48260/LOC_Os11g04670/LOC_Os02g55910/LOC_Os03g…	73
BP	GO:1902578	single-organism localization	61/1577	298/12405	9.35485e-05	0.00272134	LOC_Os06g48330/LOC_Os06g43660/LOC_Os01g69230/LOC_Os12g42850/LOC_Os07g48130/LOC_Os12g01580/LOC_Os11g03484/LOC_Os08g35470/LOC_Os04g58880/LOC_Os03g37984/LOC_Os02g02980/LOC_Os08g43250/LOC_Os07g01214/LOC_Os07g46780/LOC_Os08g10550/LOC_Os12g03230/LOC_Os04g58870/LOC_Os03g42830/LOC_Os04g52390/LOC_Os02g31910/LOC_Os03g14690/LOC_Os11g05880/LOC_Os05g39610/LOC_Os03g14915/LOC_Os02g49790/LOC_Os03g08900/LOC_Os01g…	61
BP	GO:0033865	nucleoside bisphosphate metabolic process	8/1577	14/12405	9.88521e-05	0.00272134	LOC_Os09g31970/LOC_Os08g40180/LOC_Os02g48330/LOC_Os05g06920/LOC_Os03g22160/LOC_Os02g47120/LOC_Os08g35620/LOC_Os09g27050	8
BP	GO:0033875	ribonucleoside bisphosphate metabolic process	8/1577	14/12405	9.88521e-05	0.00272134	LOC_Os09g31970/LOC_Os08g40180/LOC_Os02g48330/LOC_Os05g06920/LOC_Os03g22160/LOC_Os02g47120/LOC_Os08g35620/LOC_Os09g27050	8
BP	GO:0034032	purine nucleoside bisphosphate metabolic process	8/1577	14/12405	9.88521e-05	0.00272134	LOC_Os09g31970/LOC_Os08g40180/LOC_Os02g48330/LOC_Os05g06920/LOC_Os03g22160/LOC_Os02g47120/LOC_Os08g35620/LOC_Os09g27050	8
BP	GO:0044255	cellular lipid metabolic process	37/1577	158/12405	0.000140748	0.00362216	LOC_Os09g34930/LOC_Os03g49800/LOC_Os02g03110/LOC_Os03g24170/LOC_Os02g17390/LOC_Os07g37220/LOC_Os01g58380/LOC_Os01g33230/LOC_Os03g12030/LOC_Os06g14750/LOC_Os09g23740/LOC_Os01g50760/LOC_Os03g17520/LOC_Os07g15190/LOC_Os05g48260/LOC_Os03g30950/LOC_Os02g55910/LOC_Os03g52170/LOC_Os08g43170/LOC_Os09g25580/LOC_Os07g46490/LOC_Os03g49510/LOC_Os03g24160/LOC_Os06g46450/LOC_Os02g57660/LOC_Os03g09250/LOC_Os08g…	37
BP	GO:0006811	ion transport	72/1577	372/12405	0.000147054	0.00362216	LOC_Os08g37600/LOC_Os10g30450/LOC_Os06g43660/LOC_Os06g36590/LOC_Os06g50180/LOC_Os12g42850/LOC_Os04g55210/LOC_Os07g48130/LOC_Os06g08850/LOC_Os06g33570/LOC_Os04g51820/LOC_Os03g37984/LOC_Os03g05750/LOC_Os05g39240/LOC_Os08g32650/LOC_Os05g02240/LOC_Os02g48880/LOC_Os02g38020/LOC_Os07g01214/LOC_Os07g46780/LOC_Os08g10550/LOC_Os06g14030/LOC_Os07g47100/LOC_Os04g52390/LOC_Os05g42250/LOC_Os02g31910/LOC_Os03g…	72
BP	GO:0009117	nucleotide metabolic process	32/1577	136/12405	0.000352379	0.00824567	LOC_Os09g29070/LOC_Os01g43020/LOC_Os03g01016/LOC_Os09g31970/LOC_Os08g40180/LOC_Os11g10980/LOC_Os03g01018/LOC_Os01g16960/LOC_Os05g10650/LOC_Os02g48330/LOC_Os06g02144/LOC_Os04g58110/LOC_Os05g06920/LOC_Os08g02700/LOC_Os01g58010/LOC_Os03g22160/LOC_Os02g47120/LOC_Os12g14930/LOC_Os08g35620/LOC_Os01g46570/LOC_Os01g72690/LOC_Os03g52660/LOC_Os10g38272/LOC_Os04g24140/LOC_Os10g21266/LOC_Os09g27050/LOC_Os06g…	32
BP	GO:0005991	trehalose metabolic process	11/1577	29/12405	0.000522641	0.011118	LOC_Os05g44100/LOC_Os10g37660/LOC_Os05g44210/LOC_Os09g23350/LOC_Os01g54560/LOC_Os02g44230/LOC_Os05g06160/LOC_Os08g31980/LOC_Os08g34580/LOC_Os02g54820/LOC_Os10g40550	11
BP	GO:0006352	DNA-templated transcription, initiation	11/1577	29/12405	0.000522641	0.011118	LOC_Os01g46020/LOC_Os03g16430/LOC_Os05g22670/LOC_Os01g56550/LOC_Os08g14450/LOC_Os03g14720/LOC_Os05g50930/LOC_Os03g45410/LOC_Os10g29660/LOC_Os05g51150/LOC_Os01g73890	11
BP	GO:0006753	nucleoside phosphate metabolic process	32/1577	140/12405	0.000606116	0.0123331	LOC_Os09g29070/LOC_Os01g43020/LOC_Os03g01016/LOC_Os09g31970/LOC_Os08g40180/LOC_Os11g10980/LOC_Os03g01018/LOC_Os01g16960/LOC_Os05g10650/LOC_Os02g48330/LOC_Os06g02144/LOC_Os04g58110/LOC_Os05g06920/LOC_Os08g02700/LOC_Os01g58010/LOC_Os03g22160/LOC_Os02g47120/LOC_Os12g14930/LOC_Os08g35620/LOC_Os01g46570/LOC_Os01g72690/LOC_Os03g52660/LOC_Os10g38272/LOC_Os04g24140/LOC_Os10g21266/LOC_Os09g27050/LOC_Os06g…	32
BP	GO:0009767	photosynthetic electron transport chain	8/1577	18/12405	0.000899169	0.0171434	LOC_Os02g24632/LOC_Os04g16874/LOC_Os06g39708/LOC_Os10g21310/LOC_Os12g10600/LOC_Os09g04680/LOC_Os08g35420/LOC_Os10g21192	8
BP	GO:0006855	drug transmembrane transport	16/1577	55/12405	0.000989043	0.0171434	LOC_Os12g01580/LOC_Os11g03484/LOC_Os02g02980/LOC_Os08g43250/LOC_Os12g03230/LOC_Os03g42830/LOC_Os03g08900/LOC_Os04g30490/LOC_Os08g44870/LOC_Os11g03500/LOC_Os03g37490/LOC_Os01g49120/LOC_Os04g48290/LOC_Os08g37432/LOC_Os10g20470/LOC_Os09g35600	16
BP	GO:0015893	drug transport	16/1577	55/12405	0.000989043	0.0171434	LOC_Os12g01580/LOC_Os11g03484/LOC_Os02g02980/LOC_Os08g43250/LOC_Os12g03230/LOC_Os03g42830/LOC_Os03g08900/LOC_Os04g30490/LOC_Os08g44870/LOC_Os11g03500/LOC_Os03g37490/LOC_Os01g49120/LOC_Os04g48290/LOC_Os08g37432/LOC_Os10g20470/LOC_Os09g35600	16
BP	GO:0042493	response to drug	16/1577	55/12405	0.000989043	0.0171434	LOC_Os12g01580/LOC_Os11g03484/LOC_Os02g02980/LOC_Os08g43250/LOC_Os12g03230/LOC_Os03g42830/LOC_Os03g08900/LOC_Os04g30490/LOC_Os08g44870/LOC_Os11g03500/LOC_Os03g37490/LOC_Os01g49120/LOC_Os04g48290/LOC_Os08g37432/LOC_Os10g20470/LOC_Os09g35600	16
BP	GO:0019693	ribose phosphate metabolic process	26/1577	110/12405	0.0011286	0.0188638	LOC_Os09g29070/LOC_Os09g31970/LOC_Os08g40180/LOC_Os11g10980/LOC_Os01g16960/LOC_Os05g10650/LOC_Os02g48330/LOC_Os06g02144/LOC_Os04g58110/LOC_Os05g06920/LOC_Os08g02700/LOC_Os01g58010/LOC_Os03g22160/LOC_Os02g47120/LOC_Os12g14930/LOC_Os08g35620/LOC_Os03g52660/LOC_Os10g38272/LOC_Os04g24140/LOC_Os10g21266/LOC_Os09g27050/LOC_Os06g39740/LOC_Os12g10570/LOC_Os04g16740/LOC_Os10g38276/LOC_Os10g21236	26
BP	GO:0009311	oligosaccharide metabolic process	14/1577	47/12405	0.00156644	0.0241941	LOC_Os03g22120/LOC_Os05g44100/LOC_Os02g55470/LOC_Os01g69030/LOC_Os10g37660/LOC_Os05g44210/LOC_Os09g23350/LOC_Os01g54560/LOC_Os02g44230/LOC_Os05g06160/LOC_Os08g31980/LOC_Os08g34580/LOC_Os02g54820/LOC_Os10g40550	14
BP	GO:0015672	monovalent inorganic cation transport	24/1577	101/12405	0.00159005	0.0241941	LOC_Os08g37600/LOC_Os06g43660/LOC_Os07g48130/LOC_Os07g01214/LOC_Os08g10550/LOC_Os04g52390/LOC_Os02g31910/LOC_Os03g14690/LOC_Os01g58010/LOC_Os12g14930/LOC_Os09g31130/LOC_Os12g42300/LOC_Os01g70490/LOC_Os07g47350/LOC_Os03g52660/LOC_Os10g38272/LOC_Os10g21266/LOC_Os04g32920/LOC_Os03g37830/LOC_Os06g39740/LOC_Os12g10570/LOC_Os04g16740/LOC_Os10g38276/LOC_Os10g21236	24
BP	GO:0005992	trehalose biosynthetic process	10/1577	28/12405	0.0016026	0.0241941	LOC_Os05g44100/LOC_Os05g44210/LOC_Os09g23350/LOC_Os01g54560/LOC_Os02g44230/LOC_Os05g06160/LOC_Os08g31980/LOC_Os08g34580/LOC_Os02g54820/LOC_Os10g40550	10
BP	GO:0009119	ribonucleoside metabolic process	6/1577	12/12405	0.00194947	0.0270511	LOC_Os01g51540/LOC_Os05g06920/LOC_Os03g22160/LOC_Os02g47120/LOC_Os08g35620/LOC_Os09g27050	6
BP	GO:0034220	ion transmembrane transport	26/1577	114/12405	0.0019515	0.0270511	LOC_Os12g42850/LOC_Os07g48130/LOC_Os03g37984/LOC_Os07g01214/LOC_Os07g46780/LOC_Os08g10550/LOC_Os04g52390/LOC_Os02g31910/LOC_Os03g14690/LOC_Os03g14915/LOC_Os01g58010/LOC_Os12g14930/LOC_Os01g56420/LOC_Os04g35540/LOC_Os01g70490/LOC_Os01g11160/LOC_Os07g47350/LOC_Os03g52660/LOC_Os10g38272/LOC_Os04g45950/LOC_Os04g32920/LOC_Os03g37830/LOC_Os01g42234/LOC_Os04g16740/LOC_Os10g38276/LOC_Os10g21236	26
BP	GO:0005984	disaccharide metabolic process	13/1577	43/12405	0.00196525	0.0270511	LOC_Os03g22120/LOC_Os05g44100/LOC_Os01g69030/LOC_Os10g37660/LOC_Os05g44210/LOC_Os09g23350/LOC_Os01g54560/LOC_Os02g44230/LOC_Os05g06160/LOC_Os08g31980/LOC_Os08g34580/LOC_Os02g54820/LOC_Os10g40550	13
BP	GO:0046488	phosphatidylinositol metabolic process	12/1577	39/12405	0.00245803	0.0328674	LOC_Os03g49800/LOC_Os03g24170/LOC_Os07g37220/LOC_Os06g14750/LOC_Os09g23740/LOC_Os07g46490/LOC_Os03g49510/LOC_Os03g24160/LOC_Os02g57660/LOC_Os08g01390/LOC_Os12g08270/LOC_Os07g37230	12
BP	GO:0009150	purine ribonucleotide metabolic process	24/1577	105/12405	0.00276636	0.0349908	LOC_Os09g29070/LOC_Os09g31970/LOC_Os08g40180/LOC_Os11g10980/LOC_Os01g16960/LOC_Os05g10650/LOC_Os02g48330/LOC_Os04g58110/LOC_Os05g06920/LOC_Os08g02700/LOC_Os01g58010/LOC_Os03g22160/LOC_Os02g47120/LOC_Os12g14930/LOC_Os08g35620/LOC_Os03g52660/LOC_Os10g38272/LOC_Os10g21266/LOC_Os09g27050/LOC_Os06g39740/LOC_Os12g10570/LOC_Os04g16740/LOC_Os10g38276/LOC_Os10g21236	24
BP	GO:0009259	ribonucleotide metabolic process	24/1577	105/12405	0.00276636	0.0349908	LOC_Os09g29070/LOC_Os09g31970/LOC_Os08g40180/LOC_Os11g10980/LOC_Os01g16960/LOC_Os05g10650/LOC_Os02g48330/LOC_Os04g58110/LOC_Os05g06920/LOC_Os08g02700/LOC_Os01g58010/LOC_Os03g22160/LOC_Os02g47120/LOC_Os12g14930/LOC_Os08g35620/LOC_Os03g52660/LOC_Os10g38272/LOC_Os10g21266/LOC_Os09g27050/LOC_Os06g39740/LOC_Os12g10570/LOC_Os04g16740/LOC_Os10g38276/LOC_Os10g21236	24
BP	GO:0006813	potassium ion transport	10/1577	30/12405	0.00289083	0.0356029	LOC_Os07g48130/LOC_Os07g01214/LOC_Os08g10550/LOC_Os04g52390/LOC_Os02g31910/LOC_Os12g42300/LOC_Os01g70490/LOC_Os07g47350/LOC_Os04g32920/LOC_Os03g37830	10
BP	GO:0009312	oligosaccharide biosynthetic process	11/1577	35/12405	0.00306119	0.0364527	LOC_Os05g44100/LOC_Os02g55470/LOC_Os05g44210/LOC_Os09g23350/LOC_Os01g54560/LOC_Os02g44230/LOC_Os05g06160/LOC_Os08g31980/LOC_Os08g34580/LOC_Os02g54820/LOC_Os10g40550	11
BP	GO:0055086	nucleobase-containing small molecule metabolic process	33/1577	160/12405	0.00311561	0.0364527	LOC_Os09g29070/LOC_Os01g43020/LOC_Os03g01016/LOC_Os09g31970/LOC_Os08g40180/LOC_Os11g10980/LOC_Os03g01018/LOC_Os01g16960/LOC_Os05g10650/LOC_Os02g48330/LOC_Os06g02144/LOC_Os01g51540/LOC_Os04g58110/LOC_Os05g06920/LOC_Os08g02700/LOC_Os01g58010/LOC_Os03g22160/LOC_Os02g47120/LOC_Os12g14930/LOC_Os08g35620/LOC_Os01g46570/LOC_Os01g72690/LOC_Os03g52660/LOC_Os10g38272/LOC_Os04g24140/LOC_Os10g21266/LOC_Os09g…	33
BP	GO:0043436	oxoacid metabolic process	54/1577	296/12405	0.00364994	0.0398941	LOC_Os03g14990/LOC_Os09g34930/LOC_Os01g06020/LOC_Os01g16520/LOC_Os09g29070/LOC_Os07g07060/LOC_Os01g09000/LOC_Os04g40990/LOC_Os03g51080/LOC_Os08g37790/LOC_Os11g10980/LOC_Os03g10050/LOC_Os06g01360/LOC_Os01g16960/LOC_Os05g10650/LOC_Os03g02570/LOC_Os02g17390/LOC_Os06g01400/LOC_Os01g11054/LOC_Os01g58380/LOC_Os06g13660/LOC_Os01g31610/LOC_Os03g12030/LOC_Os08g36480/LOC_Os03g58290/LOC_Os07g46460/LOC_Os01g…	54
BP	GO:1901135	carbohydrate derivative metabolic process	44/1577	231/12405	0.00365556	0.0398941	LOC_Os09g29070/LOC_Os03g04060/LOC_Os06g12390/LOC_Os09g31970/LOC_Os08g40180/LOC_Os02g38140/LOC_Os05g35266/LOC_Os11g10980/LOC_Os11g03900/LOC_Os01g16960/LOC_Os05g10650/LOC_Os02g48330/LOC_Os06g02144/LOC_Os01g51540/LOC_Os04g58110/LOC_Os02g55910/LOC_Os03g52170/LOC_Os05g06920/LOC_Os08g02700/LOC_Os09g25580/LOC_Os01g58010/LOC_Os12g03720/LOC_Os10g39680/LOC_Os05g04690/LOC_Os03g22160/LOC_Os02g47120/LOC_Os12g…	44
BP	GO:0015979	photosynthesis	20/1577	84/12405	0.00366548	0.0398941	LOC_Os08g40160/LOC_Os12g08830/LOC_Os09g30350/LOC_Os01g71190/LOC_Os01g59090/LOC_Os12g37710/LOC_Os02g24632/LOC_Os06g39744/LOC_Os04g16866/LOC_Os04g16874/LOC_Os01g70820/LOC_Os02g24604/LOC_Os01g58049/LOC_Os06g39708/LOC_Os10g21310/LOC_Os10g38229/LOC_Os12g10600/LOC_Os09g04680/LOC_Os08g35420/LOC_Os10g21192	20
BP	GO:0046351	disaccharide biosynthetic process	10/1577	31/12405	0.00378894	0.0399277	LOC_Os05g44100/LOC_Os05g44210/LOC_Os09g23350/LOC_Os01g54560/LOC_Os02g44230/LOC_Os05g06160/LOC_Os08g31980/LOC_Os08g34580/LOC_Os02g54820/LOC_Os10g40550	10
BP	GO:0006812	cation transport	49/1577	264/12405	0.0038521	0.0399277	LOC_Os08g37600/LOC_Os10g30450/LOC_Os06g43660/LOC_Os06g36590/LOC_Os06g50180/LOC_Os07g48130/LOC_Os04g51820/LOC_Os03g05750/LOC_Os05g39240/LOC_Os08g32650/LOC_Os05g02240/LOC_Os07g01214/LOC_Os08g10550/LOC_Os07g47100/LOC_Os04g52390/LOC_Os02g31910/LOC_Os03g14690/LOC_Os02g57360/LOC_Os05g39600/LOC_Os01g58010/LOC_Os04g23180/LOC_Os12g14930/LOC_Os06g35060/LOC_Os12g42200/LOC_Os01g56420/LOC_Os03g27040/LOC_Os01g…	49
BP	GO:0006082	organic acid metabolic process	54/1577	297/12405	0.00392451	0.0399277	LOC_Os03g14990/LOC_Os09g34930/LOC_Os01g06020/LOC_Os01g16520/LOC_Os09g29070/LOC_Os07g07060/LOC_Os01g09000/LOC_Os04g40990/LOC_Os03g51080/LOC_Os08g37790/LOC_Os11g10980/LOC_Os03g10050/LOC_Os06g01360/LOC_Os01g16960/LOC_Os05g10650/LOC_Os03g02570/LOC_Os02g17390/LOC_Os06g01400/LOC_Os01g11054/LOC_Os01g58380/LOC_Os06g13660/LOC_Os01g31610/LOC_Os03g12030/LOC_Os08g36480/LOC_Os03g58290/LOC_Os07g46460/LOC_Os01g…	54
BP	GO:0006163	purine nucleotide metabolic process	24/1577	108/12405	0.00407142	0.0401408	LOC_Os09g29070/LOC_Os09g31970/LOC_Os08g40180/LOC_Os11g10980/LOC_Os01g16960/LOC_Os05g10650/LOC_Os02g48330/LOC_Os04g58110/LOC_Os05g06920/LOC_Os08g02700/LOC_Os01g58010/LOC_Os03g22160/LOC_Os02g47120/LOC_Os12g14930/LOC_Os08g35620/LOC_Os03g52660/LOC_Os10g38272/LOC_Os10g21266/LOC_Os09g27050/LOC_Os06g39740/LOC_Os12g10570/LOC_Os04g16740/LOC_Os10g38276/LOC_Os10g21236	24
BP	GO:0019684	photosynthesis, light reaction	8/1577	22/12405	0.004117	0.0401408	LOC_Os02g24632/LOC_Os04g16874/LOC_Os06g39708/LOC_Os10g21310/LOC_Os12g10600/LOC_Os09g04680/LOC_Os08g35420/LOC_Os10g21192	8
BP	GO:1901605	alpha-amino acid metabolic process	16/1577	63/12405	0.0045527	0.0422109	LOC_Os03g10050/LOC_Os06g01360/LOC_Os03g02570/LOC_Os03g58290/LOC_Os07g46460/LOC_Os02g16630/LOC_Os03g50490/LOC_Os03g17730/LOC_Os01g51410/LOC_Os11g04670/LOC_Os12g04440/LOC_Os09g39230/LOC_Os01g48960/LOC_Os02g10830/LOC_Os10g37980/LOC_Os03g18130	16
BP	GO:0006081	cellular aldehyde metabolic process	5/1577	10/12405	0.00478029	0.0422109	LOC_Os04g40990/LOC_Os06g02144/LOC_Os03g52170/LOC_Os02g03740/LOC_Os04g24140	5
BP	GO:0042278	purine nucleoside metabolic process	5/1577	10/12405	0.00478029	0.0422109	LOC_Os05g06920/LOC_Os03g22160/LOC_Os02g47120/LOC_Os08g35620/LOC_Os09g27050	5
BP	GO:0046128	purine ribonucleoside metabolic process	5/1577	10/12405	0.00478029	0.0422109	LOC_Os05g06920/LOC_Os03g22160/LOC_Os02g47120/LOC_Os08g35620/LOC_Os09g27050	5
BP	GO:1901068	guanosine-containing compound metabolic process	5/1577	10/12405	0.00478029	0.0422109	LOC_Os05g06920/LOC_Os03g22160/LOC_Os02g47120/LOC_Os08g35620/LOC_Os09g27050	5
BP	GO:0007186	G-protein coupled receptor signaling pathway	6/1577	14/12405	0.00505534	0.0438129	LOC_Os08g08110/LOC_Os12g40190/LOC_Os01g57420/LOC_Os06g02130/LOC_Os12g12260/LOC_Os04g54200	6
BP	GO:0072521	purine-containing compound metabolic process	24/1577	110/12405	0.00520063	0.0442526	LOC_Os09g29070/LOC_Os09g31970/LOC_Os08g40180/LOC_Os11g10980/LOC_Os01g16960/LOC_Os05g10650/LOC_Os02g48330/LOC_Os04g58110/LOC_Os05g06920/LOC_Os08g02700/LOC_Os01g58010/LOC_Os03g22160/LOC_Os02g47120/LOC_Os12g14930/LOC_Os08g35620/LOC_Os03g52660/LOC_Os10g38272/LOC_Os10g21266/LOC_Os09g27050/LOC_Os06g39740/LOC_Os12g10570/LOC_Os04g16740/LOC_Os10g38276/LOC_Os10g21236	24
BP	GO:0071804	cellular potassium ion transport	9/1577	28/12405	0.00608928	0.0491721	LOC_Os07g48130/LOC_Os07g01214/LOC_Os08g10550/LOC_Os04g52390/LOC_Os02g31910/LOC_Os01g70490/LOC_Os07g47350/LOC_Os04g32920/LOC_Os03g37830	9
BP	GO:0071805	potassium ion transmembrane transport	9/1577	28/12405	0.00608928	0.0491721	LOC_Os07g48130/LOC_Os07g01214/LOC_Os08g10550/LOC_Os04g52390/LOC_Os02g31910/LOC_Os01g70490/LOC_Os07g47350/LOC_Os04g32920/LOC_Os03g37830	9
BP	GO:0019752	carboxylic acid metabolic process	52/1577	290/12405	0.00609398	0.0491721	LOC_Os03g14990/LOC_Os09g34930/LOC_Os01g06020/LOC_Os01g16520/LOC_Os09g29070/LOC_Os07g07060/LOC_Os01g09000/LOC_Os04g40990/LOC_Os03g51080/LOC_Os08g37790/LOC_Os11g10980/LOC_Os03g10050/LOC_Os06g01360/LOC_Os01g16960/LOC_Os05g10650/LOC_Os03g02570/LOC_Os02g17390/LOC_Os06g01400/LOC_Os01g11054/LOC_Os01g58380/LOC_Os06g13660/LOC_Os01g31610/LOC_Os03g12030/LOC_Os03g58290/LOC_Os07g46460/LOC_Os01g12560/LOC_Os02g…	52
BP	GO:0006644	phospholipid metabolic process	16/1577	65/12405	0.00630292	0.0499961	LOC_Os03g49800/LOC_Os02g03110/LOC_Os03g24170/LOC_Os07g37220/LOC_Os06g14750/LOC_Os09g23740/LOC_Os03g17520/LOC_Os03g52170/LOC_Os07g46490/LOC_Os03g49510/LOC_Os03g24160/LOC_Os02g57660/LOC_Os03g09250/LOC_Os08g01390/LOC_Os12g08270/LOC_Os07g37230	16
MF	GO:0001071	nucleic acid binding transcription factor activity	142/2429	489/19708	1.25648e-23	4.09611e-21	LOC_Os08g43334/LOC_Os03g58160/LOC_Os01g59350/LOC_Os01g17260/LOC_Os05g03900/LOC_Os12g40920/LOC_Os12g06520/LOC_Os03g13614/LOC_Os04g55520/LOC_Os08g34360/LOC_Os11g02530/LOC_Os05g09020/LOC_Os02g52780/LOC_Os06g50600/LOC_Os03g08460/LOC_Os11g03540/LOC_Os01g53040/LOC_Os09g16510/LOC_Os01g43590/LOC_Os05g41540/LOC_Os04g48030/LOC_Os03g55080/LOC_Os07g44950/LOC_Os09g11460/LOC_Os01g54210/LOC_Os08g36920/LOC_Os03g…	142
MF	GO:0003700	transcription factor activity, sequence-specific DNA binding	142/2429	493/19708	2.97729e-23	4.85298e-21	LOC_Os08g43334/LOC_Os03g58160/LOC_Os01g59350/LOC_Os01g17260/LOC_Os05g03900/LOC_Os12g40920/LOC_Os12g06520/LOC_Os03g13614/LOC_Os04g55520/LOC_Os08g34360/LOC_Os11g02530/LOC_Os05g09020/LOC_Os02g52780/LOC_Os06g50600/LOC_Os03g08460/LOC_Os11g03540/LOC_Os01g53040/LOC_Os09g16510/LOC_Os01g43590/LOC_Os05g41540/LOC_Os04g48030/LOC_Os03g55080/LOC_Os07g44950/LOC_Os09g11460/LOC_Os01g54210/LOC_Os08g36920/LOC_Os03g…	142
MF	GO:0022857	transmembrane transporter activity	109/2429	488/19708	3.0193e-10	3.16226e-08	LOC_Os07g28090/LOC_Os09g26160/LOC_Os09g24924/LOC_Os06g43660/LOC_Os06g36590/LOC_Os02g09690/LOC_Os06g50180/LOC_Os02g11740/LOC_Os01g45910/LOC_Os12g42850/LOC_Os04g55210/LOC_Os07g48130/LOC_Os12g01580/LOC_Os07g01550/LOC_Os02g54640/LOC_Os06g08850/LOC_Os06g33570/LOC_Os04g51820/LOC_Os11g03484/LOC_Os03g37984/LOC_Os05g39240/LOC_Os08g32650/LOC_Os02g09720/LOC_Os05g02240/LOC_Os01g50160/LOC_Os12g33946/LOC_Os02g…	109
MF	GO:0043565	sequence-specific DNA binding	58/2429	203/19708	3.88007e-10	3.16226e-08	LOC_Os08g43334/LOC_Os03g58160/LOC_Os01g59350/LOC_Os01g17260/LOC_Os05g03900/LOC_Os11g02530/LOC_Os05g09020/LOC_Os01g53040/LOC_Os09g16510/LOC_Os01g43590/LOC_Os04g48030/LOC_Os03g55080/LOC_Os01g54210/LOC_Os03g07450/LOC_Os11g02520/LOC_Os03g20310/LOC_Os08g36220/LOC_Os07g39480/LOC_Os07g48260/LOC_Os02g26430/LOC_Os10g40810/LOC_Os01g54550/LOC_Os12g02420/LOC_Os01g24070/LOC_Os11g02480/LOC_Os06g44010/LOC_Os01g…	58
MF	GO:0022804	active transmembrane transporter activity	48/2429	163/19708	4.1905e-09	2.73221e-07	LOC_Os07g28090/LOC_Os06g43660/LOC_Os06g36590/LOC_Os02g09690/LOC_Os02g11740/LOC_Os01g45910/LOC_Os12g01580/LOC_Os11g03484/LOC_Os02g09720/LOC_Os05g02240/LOC_Os01g50160/LOC_Os02g02980/LOC_Os08g43250/LOC_Os08g45030/LOC_Os02g38020/LOC_Os12g03230/LOC_Os07g47100/LOC_Os03g42830/LOC_Os11g05700/LOC_Os05g39600/LOC_Os03g08900/LOC_Os01g67330/LOC_Os04g30490/LOC_Os08g44870/LOC_Os03g17180/LOC_Os04g41320/LOC_Os03g…	48
MF	GO:0004842	ubiquitin-protein transferase activity	29/2429	86/19708	2.01976e-07	9.4063e-06	LOC_Os09g07900/LOC_Os03g47949/LOC_Os09g31090/LOC_Os05g38830/LOC_Os09g39620/LOC_Os06g06470/LOC_Os03g13740/LOC_Os06g01304/LOC_Os02g28720/LOC_Os08g04470/LOC_Os03g45420/LOC_Os03g31400/LOC_Os03g13010/LOC_Os06g04880/LOC_Os02g33590/LOC_Os04g34140/LOC_Os10g40120/LOC_Os06g13870/LOC_Os02g47670/LOC_Os03g16824/LOC_Os04g49500/LOC_Os09g21120/LOC_Os01g64570/LOC_Os03g08000/LOC_Os01g66130/LOC_Os02g33680/LOC_Os02g…	29
MF	GO:0019787	ubiquitin-like protein transferase activity	29/2429	86/19708	2.01976e-07	9.4063e-06	LOC_Os09g07900/LOC_Os03g47949/LOC_Os09g31090/LOC_Os05g38830/LOC_Os09g39620/LOC_Os06g06470/LOC_Os03g13740/LOC_Os06g01304/LOC_Os02g28720/LOC_Os08g04470/LOC_Os03g45420/LOC_Os03g31400/LOC_Os03g13010/LOC_Os06g04880/LOC_Os02g33590/LOC_Os04g34140/LOC_Os10g40120/LOC_Os06g13870/LOC_Os02g47670/LOC_Os03g16824/LOC_Os04g49500/LOC_Os09g21120/LOC_Os01g64570/LOC_Os03g08000/LOC_Os01g66130/LOC_Os02g33680/LOC_Os02g…	29
MF	GO:0015291	secondary active transmembrane transporter activity	28/2429	93/19708	4.21428e-06	0.000171732	LOC_Os06g36590/LOC_Os02g11740/LOC_Os01g45910/LOC_Os12g01580/LOC_Os11g03484/LOC_Os05g02240/LOC_Os02g02980/LOC_Os08g43250/LOC_Os02g38020/LOC_Os12g03230/LOC_Os07g47100/LOC_Os03g42830/LOC_Os05g39600/LOC_Os03g08900/LOC_Os01g67330/LOC_Os04g30490/LOC_Os08g44870/LOC_Os04g41320/LOC_Os11g03500/LOC_Os03g37490/LOC_Os12g42200/LOC_Os01g49120/LOC_Os12g42300/LOC_Os04g48290/LOC_Os08g37432/LOC_Os12g44300/LOC_Os10g…	28
MF	GO:0016887	ATPase activity	40/2429	162/19708	1.08116e-05	0.000391619	LOC_Os07g28090/LOC_Os01g03144/LOC_Os08g45010/LOC_Os02g09690/LOC_Os04g44610/LOC_Os06g30730/LOC_Os06g48060/LOC_Os11g07600/LOC_Os02g09720/LOC_Os01g50160/LOC_Os09g16330/LOC_Os08g45030/LOC_Os06g51460/LOC_Os09g29670/LOC_Os11g05700/LOC_Os01g42410/LOC_Os02g32690/LOC_Os03g17180/LOC_Os03g64200/LOC_Os03g54790/LOC_Os06g06440/LOC_Os05g10730/LOC_Os02g46680/LOC_Os01g18670/LOC_Os09g23640/LOC_Os01g68330/LOC_Os01g…	40
MF	GO:0015297	antiporter activity	25/2429	86/19708	2.63871e-05	0.000854173	LOC_Os06g36590/LOC_Os02g11740/LOC_Os01g45910/LOC_Os12g01580/LOC_Os11g03484/LOC_Os05g02240/LOC_Os02g02980/LOC_Os08g43250/LOC_Os12g03230/LOC_Os07g47100/LOC_Os03g42830/LOC_Os05g39600/LOC_Os03g08900/LOC_Os04g30490/LOC_Os08g44870/LOC_Os11g03500/LOC_Os03g37490/LOC_Os12g42200/LOC_Os01g49120/LOC_Os12g42300/LOC_Os04g48290/LOC_Os08g37432/LOC_Os12g44300/LOC_Os10g20470/LOC_Os09g35600	25
MF	GO:0022891	substrate-specific transmembrane transporter activity	58/2429	276/19708	2.88218e-05	0.000854173	LOC_Os09g26160/LOC_Os06g36590/LOC_Os06g50180/LOC_Os02g11740/LOC_Os01g45910/LOC_Os12g42850/LOC_Os04g55210/LOC_Os07g48130/LOC_Os02g54640/LOC_Os06g08850/LOC_Os06g33570/LOC_Os04g51820/LOC_Os03g37984/LOC_Os05g39240/LOC_Os08g32650/LOC_Os05g02240/LOC_Os12g33946/LOC_Os02g48880/LOC_Os07g01214/LOC_Os08g10550/LOC_Os02g02540/LOC_Os06g14030/LOC_Os07g47100/LOC_Os04g52390/LOC_Os05g42250/LOC_Os02g31910/LOC_Os03g…	58
MF	GO:0005516	calmodulin binding	15/2429	40/19708	4.29672e-05	0.00104708	LOC_Os11g04460/LOC_Os03g32160/LOC_Os03g56660/LOC_Os02g35470/LOC_Os11g44600/LOC_Os02g08120/LOC_Os12g36910/LOC_Os01g71240/LOC_Os11g44630/LOC_Os05g41580/LOC_Os01g04280/LOC_Os03g10640/LOC_Os09g13890/LOC_Os08g27170/LOC_Os12g36110	15
MF	GO:0015075	ion transmembrane transporter activity	57/2429	274/19708	4.53634e-05	0.00104708	LOC_Os09g26160/LOC_Os06g36590/LOC_Os06g50180/LOC_Os02g11740/LOC_Os01g45910/LOC_Os12g42850/LOC_Os04g55210/LOC_Os07g48130/LOC_Os02g54640/LOC_Os06g08850/LOC_Os06g33570/LOC_Os04g51820/LOC_Os03g37984/LOC_Os05g39240/LOC_Os08g32650/LOC_Os05g02240/LOC_Os12g33946/LOC_Os02g48880/LOC_Os07g01214/LOC_Os08g10550/LOC_Os02g02540/LOC_Os06g14030/LOC_Os07g47100/LOC_Os04g52390/LOC_Os05g42250/LOC_Os02g31910/LOC_Os03g…	57
MF	GO:0005509	calcium ion binding	44/2429	196/19708	5.07763e-05	0.00104708	LOC_Os08g40160/LOC_Os11g07040/LOC_Os01g43410/LOC_Os02g03020/LOC_Os01g72080/LOC_Os02g51750/LOC_Os05g13580/LOC_Os12g08830/LOC_Os01g51420/LOC_Os05g41090/LOC_Os01g04330/LOC_Os07g43800/LOC_Os01g61590/LOC_Os06g40720/LOC_Os10g39420/LOC_Os05g06920/LOC_Os12g03816/LOC_Os07g38120/LOC_Os03g57450/LOC_Os06g40200/LOC_Os09g20330/LOC_Os01g59530/LOC_Os01g59090/LOC_Os03g20370/LOC_Os12g37710/LOC_Os02g10740/LOC_Os12g…	44
MF	GO:0042626	ATPase activity, coupled to transmembrane movement of substances	19/2429	59/19708	5.13902e-05	0.00104708	LOC_Os07g28090/LOC_Os02g09690/LOC_Os02g09720/LOC_Os01g50160/LOC_Os08g45030/LOC_Os11g05700/LOC_Os03g17180/LOC_Os03g54790/LOC_Os06g06440/LOC_Os05g10730/LOC_Os02g46680/LOC_Os01g18670/LOC_Os01g68330/LOC_Os01g25386/LOC_Os01g07870/LOC_Os03g04920/LOC_Os03g52660/LOC_Os01g73530/LOC_Os01g50100	19
MF	GO:0043492	ATPase activity, coupled to movement of substances	19/2429	59/19708	5.13902e-05	0.00104708	LOC_Os07g28090/LOC_Os02g09690/LOC_Os02g09720/LOC_Os01g50160/LOC_Os08g45030/LOC_Os11g05700/LOC_Os03g17180/LOC_Os03g54790/LOC_Os06g06440/LOC_Os05g10730/LOC_Os02g46680/LOC_Os01g18670/LOC_Os01g68330/LOC_Os01g25386/LOC_Os01g07870/LOC_Os03g04920/LOC_Os03g52660/LOC_Os01g73530/LOC_Os01g50100	19
MF	GO:0008289	lipid binding	21/2429	71/19708	8.62107e-05	0.00144353	LOC_Os05g50660/LOC_Os07g08760/LOC_Os05g47550/LOC_Os02g51750/LOC_Os08g36410/LOC_Os02g07900/LOC_Os03g16800/LOC_Os10g42490/LOC_Os08g04190/LOC_Os05g39680/LOC_Os09g20330/LOC_Os06g10600/LOC_Os09g35760/LOC_Os04g53540/LOC_Os02g45250/LOC_Os04g48070/LOC_Os06g47130/LOC_Os03g43930/LOC_Os06g48630/LOC_Os02g55970/LOC_Os05g35160	21
MF	GO:0015399	primary active transmembrane transporter activity	20/2429	66/19708	8.67184e-05	0.00144353	LOC_Os07g28090/LOC_Os06g43660/LOC_Os02g09690/LOC_Os02g09720/LOC_Os01g50160/LOC_Os08g45030/LOC_Os11g05700/LOC_Os03g17180/LOC_Os03g54790/LOC_Os06g06440/LOC_Os05g10730/LOC_Os02g46680/LOC_Os01g18670/LOC_Os01g68330/LOC_Os01g25386/LOC_Os01g07870/LOC_Os03g04920/LOC_Os03g52660/LOC_Os01g73530/LOC_Os01g50100	20
MF	GO:0015405	P-P-bond-hydrolysis-driven transmembrane transporter activity	20/2429	66/19708	8.67184e-05	0.00144353	LOC_Os07g28090/LOC_Os06g43660/LOC_Os02g09690/LOC_Os02g09720/LOC_Os01g50160/LOC_Os08g45030/LOC_Os11g05700/LOC_Os03g17180/LOC_Os03g54790/LOC_Os06g06440/LOC_Os05g10730/LOC_Os02g46680/LOC_Os01g18670/LOC_Os01g68330/LOC_Os01g25386/LOC_Os01g07870/LOC_Os03g04920/LOC_Os03g52660/LOC_Os01g73530/LOC_Os01g50100	20
MF	GO:0022892	substrate-specific transporter activity	59/2429	293/19708	8.85598e-05	0.00144353	LOC_Os09g26160/LOC_Os06g36590/LOC_Os06g50180/LOC_Os02g11740/LOC_Os01g45910/LOC_Os12g42850/LOC_Os04g55210/LOC_Os07g48130/LOC_Os02g54640/LOC_Os06g08850/LOC_Os06g33570/LOC_Os04g51820/LOC_Os03g37984/LOC_Os05g39240/LOC_Os08g32650/LOC_Os05g02240/LOC_Os12g33946/LOC_Os02g48880/LOC_Os07g01214/LOC_Os08g10550/LOC_Os02g02540/LOC_Os06g14030/LOC_Os07g47100/LOC_Os04g52390/LOC_Os05g42250/LOC_Os02g31910/LOC_Os03g…	59
MF	GO:0016307	phosphatidylinositol phosphate kinase activity	9/2429	18/19708	0.000110337	0.00171285	LOC_Os03g49800/LOC_Os03g24170/LOC_Os06g14750/LOC_Os09g23740/LOC_Os07g46490/LOC_Os03g49510/LOC_Os03g24160/LOC_Os02g57660/LOC_Os08g01390	9
MF	GO:0016758	transferase activity, transferring hexosyl groups	76/2429	407/19708	0.000130153	0.00192864	LOC_Os07g32020/LOC_Os03g52120/LOC_Os10g30080/LOC_Os10g09990/LOC_Os06g09240/LOC_Os07g32060/LOC_Os04g44240/LOC_Os01g50200/LOC_Os06g12390/LOC_Os04g23580/LOC_Os02g38140/LOC_Os03g59340/LOC_Os05g35266/LOC_Os03g55050/LOC_Os06g18010/LOC_Os03g22120/LOC_Os01g04210/LOC_Os05g47950/LOC_Os05g08480/LOC_Os10g17489/LOC_Os01g43280/LOC_Os07g13810/LOC_Os06g02180/LOC_Os01g33230/LOC_Os06g39970/LOC_Os06g40060/LOC_Os07g…	76
MF	GO:0016820	hydrolase activity, acting on acid anhydrides, catalyzing transmembrane movement of substances	19/2429	63/19708	0.000138665	0.00196543	LOC_Os07g28090/LOC_Os02g09690/LOC_Os02g09720/LOC_Os01g50160/LOC_Os08g45030/LOC_Os11g05700/LOC_Os03g17180/LOC_Os03g54790/LOC_Os06g06440/LOC_Os05g10730/LOC_Os02g46680/LOC_Os01g18670/LOC_Os01g68330/LOC_Os01g25386/LOC_Os01g07870/LOC_Os03g04920/LOC_Os03g52660/LOC_Os01g73530/LOC_Os01g50100	19
MF	GO:0015077	monovalent inorganic cation transmembrane transporter activity	24/2429	96/19708	0.000483251	0.00656416	LOC_Os06g36590/LOC_Os07g48130/LOC_Os05g02240/LOC_Os12g33946/LOC_Os07g01214/LOC_Os08g10550/LOC_Os07g47100/LOC_Os04g52390/LOC_Os02g31910/LOC_Os03g14690/LOC_Os05g39600/LOC_Os01g58010/LOC_Os12g14930/LOC_Os12g42200/LOC_Os12g42300/LOC_Os01g70490/LOC_Os07g47350/LOC_Os03g52660/LOC_Os10g38272/LOC_Os04g32920/LOC_Os12g44300/LOC_Os03g37830/LOC_Os10g38276/LOC_Os10g21236	24
MF	GO:0090484	drug transporter activity	16/2429	54/19708	0.000568832	0.00741756	LOC_Os12g01580/LOC_Os11g03484/LOC_Os02g02980/LOC_Os08g43250/LOC_Os12g03230/LOC_Os03g42830/LOC_Os03g08900/LOC_Os04g30490/LOC_Os08g44870/LOC_Os11g03500/LOC_Os03g37490/LOC_Os01g49120/LOC_Os04g48290/LOC_Os08g37432/LOC_Os10g20470/LOC_Os09g35600	16
MF	GO:0015238	drug transmembrane transporter activity	16/2429	55/19708	0.000711581	0.00892213	LOC_Os12g01580/LOC_Os11g03484/LOC_Os02g02980/LOC_Os08g43250/LOC_Os12g03230/LOC_Os03g42830/LOC_Os03g08900/LOC_Os04g30490/LOC_Os08g44870/LOC_Os11g03500/LOC_Os03g37490/LOC_Os01g49120/LOC_Os04g48290/LOC_Os08g37432/LOC_Os10g20470/LOC_Os09g35600	16
MF	GO:0042623	ATPase activity, coupled	20/2429	78/19708	0.000983403	0.0118737	LOC_Os07g28090/LOC_Os02g09690/LOC_Os02g09720/LOC_Os01g50160/LOC_Os08g45030/LOC_Os11g05700/LOC_Os03g17180/LOC_Os03g54790/LOC_Os06g06440/LOC_Os05g10730/LOC_Os02g46680/LOC_Os01g18670/LOC_Os01g68330/LOC_Os01g25386/LOC_Os01g07870/LOC_Os03g04920/LOC_Os03g52660/LOC_Os09g36300/LOC_Os01g73530/LOC_Os01g50100	20
MF	GO:0005543	phospholipid binding	11/2429	34/19708	0.00185066	0.0215469	LOC_Os05g50660/LOC_Os05g47550/LOC_Os02g51750/LOC_Os08g36410/LOC_Os02g07900/LOC_Os03g16800/LOC_Os05g39680/LOC_Os09g20330/LOC_Os06g48630/LOC_Os02g55970/LOC_Os05g35160	11
MF	GO:0003682	chromatin binding	8/2429	21/19708	0.00242091	0.0272144	LOC_Os05g13780/LOC_Os01g42460/LOC_Os06g29020/LOC_Os02g50840/LOC_Os09g28220/LOC_Os06g20410/LOC_Os01g27040/LOC_Os08g33420	8
MF	GO:0005216	ion channel activity	14/2429	53/19708	0.0040357	0.0398678	LOC_Os09g26160/LOC_Os04g55210/LOC_Os02g54640/LOC_Os06g08850/LOC_Os06g33570/LOC_Os02g48880/LOC_Os02g02540/LOC_Os06g14030/LOC_Os05g42250/LOC_Os03g48940/LOC_Os02g41710/LOC_Os02g54760/LOC_Os02g14840/LOC_Os06g06130	14
MF	GO:0015267	channel activity	14/2429	53/19708	0.0040357	0.0398678	LOC_Os09g26160/LOC_Os04g55210/LOC_Os02g54640/LOC_Os06g08850/LOC_Os06g33570/LOC_Os02g48880/LOC_Os02g02540/LOC_Os06g14030/LOC_Os05g42250/LOC_Os03g48940/LOC_Os02g41710/LOC_Os02g54760/LOC_Os02g14840/LOC_Os06g06130	14
MF	GO:0022803	passive transmembrane transporter activity	14/2429	53/19708	0.0040357	0.0398678	LOC_Os09g26160/LOC_Os04g55210/LOC_Os02g54640/LOC_Os06g08850/LOC_Os06g33570/LOC_Os02g48880/LOC_Os02g02540/LOC_Os06g14030/LOC_Os05g42250/LOC_Os03g48940/LOC_Os02g41710/LOC_Os02g54760/LOC_Os02g14840/LOC_Os06g06130	14
MF	GO:0022838	substrate-specific channel activity	14/2429	53/19708	0.0040357	0.0398678	LOC_Os09g26160/LOC_Os04g55210/LOC_Os02g54640/LOC_Os06g08850/LOC_Os06g33570/LOC_Os02g48880/LOC_Os02g02540/LOC_Os06g14030/LOC_Os05g42250/LOC_Os03g48940/LOC_Os02g41710/LOC_Os02g54760/LOC_Os02g14840/LOC_Os06g06130	14
MF	GO:0015079	potassium ion transmembrane transporter activity	9/2429	28/19708	0.00496988	0.046773	LOC_Os07g48130/LOC_Os07g01214/LOC_Os08g10550/LOC_Os04g52390/LOC_Os02g31910/LOC_Os01g70490/LOC_Os07g47350/LOC_Os04g32920/LOC_Os03g37830	9
MF	GO:0008324	cation transmembrane transporter activity	34/2429	176/19708	0.00502164	0.046773	LOC_Os06g36590/LOC_Os06g50180/LOC_Os07g48130/LOC_Os04g51820/LOC_Os05g39240/LOC_Os08g32650/LOC_Os05g02240/LOC_Os12g33946/LOC_Os07g01214/LOC_Os08g10550/LOC_Os07g47100/LOC_Os04g52390/LOC_Os02g31910/LOC_Os03g14690/LOC_Os05g39600/LOC_Os01g58010/LOC_Os01g67330/LOC_Os04g23180/LOC_Os04g41320/LOC_Os12g14930/LOC_Os12g42200/LOC_Os01g56420/LOC_Os02g29510/LOC_Os12g42300/LOC_Os01g70490/LOC_Os07g47350/LOC_Os03g…	34
MF	GO:0016616	oxidoreductase activity, acting on the CH-OH group of donors, NAD or NADP as acceptor	20/2429	89/19708	0.00522489	0.0473143	LOC_Os02g38200/LOC_Os01g14580/LOC_Os09g31970/LOC_Os08g40180/LOC_Os03g05360/LOC_Os02g17390/LOC_Os01g39270/LOC_Os01g58380/LOC_Os02g48330/LOC_Os03g29950/LOC_Os08g44810/LOC_Os06g02144/LOC_Os06g46372/LOC_Os01g09320/LOC_Os04g40310/LOC_Os01g54030/LOC_Os08g33720/LOC_Os01g74000/LOC_Os05g09440/LOC_Os02g01510	20
