# Supplementary material for: Transcriptional and physiological data revealed cold tolerance in a photo-thermo sensitive genic male sterile line Yu17S
Source: BMC Plant Biol. 2022 Jan 21;22:44. doi: 10.1186/s12870-022-03437-8 (PMC8781465; doi:10.1186/s12870-022-03437-8)
Supplement: Supplementary file 7 — Additional file 7: Table S7. GO analysis of all the upregulated and downregulated DEGs under 24 h recovery stages in Yu17S seedlings. [file 12870_2022_3437_MOESM7_ESM.xlsx]

## Sheet: Sheet1
Table S7. GO analysis of all the upregulated and downregulated DEGs under 24 h recovery stages in Yu17S seedlings.
Category	GOID	Description	GeneRatio	BgRatio	pvalue	padj	geneID	geneName	Count
Upregulated
BP	GO:1901136	carbohydrate derivative catabolic process	6/281	24/12405	1.22258e-05	0.000417129	LOC_Os05g41590/LOC_Os04g41620/LOC_Os04g41680/LOC_Os10g39680/LOC_Os05g33130/LOC_Os06g51060	LOC_Os05g41590/LOC_Os04g41620/LOC_Os04g41680/LOC_Os10g39680/LOC_Os05g33130/LOC_Os06g51060	6
BP	GO:0006022	aminoglycan metabolic process	5/281	16/12405	2.0484e-05	0.000417129	LOC_Os04g41620/LOC_Os04g41680/LOC_Os10g39680/LOC_Os05g33130/LOC_Os06g51060	LOC_Os04g41620/LOC_Os04g41680/LOC_Os10g39680/LOC_Os05g33130/LOC_Os06g51060	5
BP	GO:0006026	aminoglycan catabolic process	5/281	16/12405	2.0484e-05	0.000417129	LOC_Os04g41620/LOC_Os04g41680/LOC_Os10g39680/LOC_Os05g33130/LOC_Os06g51060	LOC_Os04g41620/LOC_Os04g41680/LOC_Os10g39680/LOC_Os05g33130/LOC_Os06g51060	5
BP	GO:0006030	chitin metabolic process	5/281	16/12405	2.0484e-05	0.000417129	LOC_Os04g41620/LOC_Os04g41680/LOC_Os10g39680/LOC_Os05g33130/LOC_Os06g51060	LOC_Os04g41620/LOC_Os04g41680/LOC_Os10g39680/LOC_Os05g33130/LOC_Os06g51060	5
BP	GO:0006032	chitin catabolic process	5/281	16/12405	2.0484e-05	0.000417129	LOC_Os04g41620/LOC_Os04g41680/LOC_Os10g39680/LOC_Os05g33130/LOC_Os06g51060	LOC_Os04g41620/LOC_Os04g41680/LOC_Os10g39680/LOC_Os05g33130/LOC_Os06g51060	5
BP	GO:0006040	amino sugar metabolic process	5/281	16/12405	2.0484e-05	0.000417129	LOC_Os04g41620/LOC_Os04g41680/LOC_Os10g39680/LOC_Os05g33130/LOC_Os06g51060	LOC_Os04g41620/LOC_Os04g41680/LOC_Os10g39680/LOC_Os05g33130/LOC_Os06g51060	5
BP	GO:0016998	cell wall macromolecule catabolic process	5/281	16/12405	2.0484e-05	0.000417129	LOC_Os04g41620/LOC_Os04g41680/LOC_Os10g39680/LOC_Os05g33130/LOC_Os06g51060	LOC_Os04g41620/LOC_Os04g41680/LOC_Os10g39680/LOC_Os05g33130/LOC_Os06g51060	5
BP	GO:0044036	cell wall macromolecule metabolic process	5/281	16/12405	2.0484e-05	0.000417129	LOC_Os04g41620/LOC_Os04g41680/LOC_Os10g39680/LOC_Os05g33130/LOC_Os06g51060	LOC_Os04g41620/LOC_Os04g41680/LOC_Os10g39680/LOC_Os05g33130/LOC_Os06g51060	5
BP	GO:0046348	amino sugar catabolic process	5/281	16/12405	2.0484e-05	0.000417129	LOC_Os04g41620/LOC_Os04g41680/LOC_Os10g39680/LOC_Os05g33130/LOC_Os06g51060	LOC_Os04g41620/LOC_Os04g41680/LOC_Os10g39680/LOC_Os05g33130/LOC_Os06g51060	5
BP	GO:1901071	glucosamine-containing compound metabolic process	5/281	16/12405	2.0484e-05	0.000417129	LOC_Os04g41620/LOC_Os04g41680/LOC_Os10g39680/LOC_Os05g33130/LOC_Os06g51060	LOC_Os04g41620/LOC_Os04g41680/LOC_Os10g39680/LOC_Os05g33130/LOC_Os06g51060	5
BP	GO:1901072	glucosamine-containing compound catabolic process	5/281	16/12405	2.0484e-05	0.000417129	LOC_Os04g41620/LOC_Os04g41680/LOC_Os10g39680/LOC_Os05g33130/LOC_Os06g51060	LOC_Os04g41620/LOC_Os04g41680/LOC_Os10g39680/LOC_Os05g33130/LOC_Os06g51060	5
BP	GO:0009607	response to biotic stimulus	4/281	17/12405	0.000485899	0.00907011	LOC_Os11g37960/LOC_Os11g37970/LOC_Os03g18850/LOC_Os11g37950	LOC_Os11g37960/LOC_Os11g37970/LOC_Os03g18850/LOC_Os11g37950	4
BP	GO:0006952	defense response	6/281	47/12405	0.000630137	0.0108578	LOC_Os01g63690/LOC_Os11g37960/LOC_Os03g03700/LOC_Os11g37970/LOC_Os03g18850/LOC_Os11g37950	LOC_Os01g63690/LOC_Os11g37960/LOC_Os03g03700/LOC_Os11g37970/LOC_Os03g18850/LOC_Os11g37950	6
BP	GO:1901565	organonitrogen compound catabolic process	5/281	38/12405	0.00156614	0.0250582	LOC_Os04g41620/LOC_Os04g41680/LOC_Os10g39680/LOC_Os05g33130/LOC_Os06g51060	LOC_Os04g41620/LOC_Os04g41680/LOC_Os10g39680/LOC_Os05g33130/LOC_Os06g51060	5
BP	GO:0006950	response to stress	21/281	466/12405	0.00214807	0.0304337	LOC_Os03g55420/LOC_Os01g63690/LOC_Os06g35520/LOC_Os02g47840/LOC_Os01g15270/LOC_Os01g32780/LOC_Os12g02080/LOC_Os04g59190/LOC_Os02g47650/LOC_Os06g48030/LOC_Os01g22249/LOC_Os05g07810/LOC_Os11g37960/LOC_Os10g02070/LOC_Os01g72910/LOC_Os03g03700/LOC_Os11g37970/LOC_Os03g18850/LOC_Os05g06970/LOC_Os11g37950/LOC_Os04g01740	LOC_Os03g55420/LOC_Os01g63690/LOC_Os06g35520/LOC_Os02g47840/LOC_Os01g15270/LOC_Os01g32780/LOC_Os12g02080/LOC_Os04g59190/LOC_Os02g47650/LOC_Os06g48030/LOC_Os01g22249/LOC_Os05g07810/LOC_Os11g37960/LOC_Os10g02070/LOC_Os01g72910/LOC_Os03g03700/LOC_Os11g37970/LOC_Os03g18850/LOC_Os05g06970/LOC_Os11g37950/LOC_Os04g01740	21
BP	GO:0009605	response to external stimulus	3/281	12/12405	0.00217383	0.0304337	LOC_Os11g37960/LOC_Os11g37970/LOC_Os11g37950	LOC_Os11g37960/LOC_Os11g37970/LOC_Os11g37950	3
BP	GO:0009057	macromolecule catabolic process	10/281	153/12405	0.00253085	0.0333477	LOC_Os10g32810/LOC_Os07g42260/LOC_Os01g03740/LOC_Os04g41620/LOC_Os08g41730/LOC_Os04g41680/LOC_Os10g41550/LOC_Os10g39680/LOC_Os05g33130/LOC_Os06g51060	LOC_Os10g32810/LOC_Os07g42260/LOC_Os01g03740/LOC_Os04g41620/LOC_Os08g41730/LOC_Os04g41680/LOC_Os10g41550/LOC_Os10g39680/LOC_Os05g33130/LOC_Os06g51060	10
BP	GO:0005984	disaccharide metabolic process	5/281	43/12405	0.00273967	0.0340937	LOC_Os02g54820/LOC_Os04g17650/LOC_Os10g40550/LOC_Os08g34580/LOC_Os02g44230	LOC_Os02g54820/LOC_Os04g17650/LOC_Os10g40550/LOC_Os08g34580/LOC_Os02g44230	5
BP	GO:0005992	trehalose biosynthetic process	4/281	28/12405	0.003437	0.0405204	LOC_Os02g54820/LOC_Os10g40550/LOC_Os08g34580/LOC_Os02g44230	LOC_Os02g54820/LOC_Os10g40550/LOC_Os08g34580/LOC_Os02g44230	4
BP	GO:0005991	trehalose metabolic process	4/281	29/12405	0.00391692	0.0432747	LOC_Os02g54820/LOC_Os10g40550/LOC_Os08g34580/LOC_Os02g44230	LOC_Os02g54820/LOC_Os10g40550/LOC_Os08g34580/LOC_Os02g44230	4
BP	GO:0009311	oligosaccharide metabolic process	5/281	47/12405	0.00405701	0.0432747	LOC_Os02g54820/LOC_Os04g17650/LOC_Os10g40550/LOC_Os08g34580/LOC_Os02g44230	LOC_Os02g54820/LOC_Os04g17650/LOC_Os10g40550/LOC_Os08g34580/LOC_Os02g44230	5
MF	GO:0004553	hydrolase activity, hydrolyzing O-glycosyl compounds	26/344	353/19708	7.36352e-10	1.29598e-07	LOC_Os06g46284/LOC_Os02g46910/LOC_Os03g25790/LOC_Os07g46280/LOC_Os01g19170/LOC_Os10g32810/LOC_Os04g43410/LOC_Os06g34020/LOC_Os03g57880/LOC_Os04g51460/LOC_Os01g71820/LOC_Os04g41620/LOC_Os01g71380/LOC_Os04g41680/LOC_Os01g71670/LOC_Os01g71350/LOC_Os10g41550/LOC_Os10g39680/LOC_Os06g01760/LOC_Os05g33130/LOC_Os01g71830/LOC_Os06g51060/LOC_Os03g10478/LOC_Os01g66710/LOC_Os03g10440/LOC_Os01g71860	LOC_Os06g46284/LOC_Os02g46910/LOC_Os03g25790/LOC_Os07g46280/LOC_Os01g19170/LOC_Os10g32810/LOC_Os04g43410/LOC_Os06g34020/LOC_Os03g57880/LOC_Os04g51460/LOC_Os01g71820/LOC_Os04g41620/LOC_Os01g71380/LOC_Os04g41680/LOC_Os01g71670/LOC_Os01g71350/LOC_Os10g41550/LOC_Os10g39680/LOC_Os06g01760/LOC_Os05g33130/LOC_Os01g71830/LOC_Os06g51060/LOC_Os03g10478/LOC_Os01g66710/LOC_Os03g10440/LOC_Os01g71860	26
MF	GO:0001071	nucleic acid binding transcription factor activity	30/344	489/19708	2.74773e-09	1.94708e-07	LOC_Os01g49830/LOC_Os05g27730/LOC_Os06g11860/LOC_Os01g21120/LOC_Os05g46020/LOC_Os09g28354/LOC_Os09g21180/LOC_Os09g35010/LOC_Os06g41770/LOC_Os05g39720/LOC_Os05g03860/LOC_Os09g35030/LOC_Os02g32590/LOC_Os01g14440/LOC_Os03g09170/LOC_Os03g08470/LOC_Os01g61080/LOC_Os08g43334/LOC_Os03g15660/LOC_Os02g32140/LOC_Os01g64790/LOC_Os02g45450/LOC_Os02g45420/LOC_Os01g53220/LOC_Os01g43650/LOC_Os04g32620/LOC_Os05g…	LOC_Os01g49830/LOC_Os05g27730/LOC_Os06g11860/LOC_Os01g21120/LOC_Os05g46020/LOC_Os09g28354/LOC_Os09g21180/LOC_Os09g35010/LOC_Os06g41770/LOC_Os05g39720/LOC_Os05g03860/LOC_Os09g35030/LOC_Os02g32590/LOC_Os01g14440/LOC_Os03g09170/LOC_Os03g08470/LOC_Os01g61080/LOC_Os08g43334/LOC_Os03g15660/LOC_Os02g32140/LOC_Os01g64790/LOC_Os02g45450/LOC_Os02g45420/LOC_Os01g53220/LOC_Os01g43650/LOC_Os04g32620/LOC_Os05g…	30
MF	GO:0003700	transcription factor activity, sequence-specific DNA binding	30/344	493/19708	3.31889e-09	1.94708e-07	LOC_Os01g49830/LOC_Os05g27730/LOC_Os06g11860/LOC_Os01g21120/LOC_Os05g46020/LOC_Os09g28354/LOC_Os09g21180/LOC_Os09g35010/LOC_Os06g41770/LOC_Os05g39720/LOC_Os05g03860/LOC_Os09g35030/LOC_Os02g32590/LOC_Os01g14440/LOC_Os03g09170/LOC_Os03g08470/LOC_Os01g61080/LOC_Os08g43334/LOC_Os03g15660/LOC_Os02g32140/LOC_Os01g64790/LOC_Os02g45450/LOC_Os02g45420/LOC_Os01g53220/LOC_Os01g43650/LOC_Os04g32620/LOC_Os05g…	LOC_Os01g49830/LOC_Os05g27730/LOC_Os06g11860/LOC_Os01g21120/LOC_Os05g46020/LOC_Os09g28354/LOC_Os09g21180/LOC_Os09g35010/LOC_Os06g41770/LOC_Os05g39720/LOC_Os05g03860/LOC_Os09g35030/LOC_Os02g32590/LOC_Os01g14440/LOC_Os03g09170/LOC_Os03g08470/LOC_Os01g61080/LOC_Os08g43334/LOC_Os03g15660/LOC_Os02g32140/LOC_Os01g64790/LOC_Os02g45450/LOC_Os02g45420/LOC_Os01g53220/LOC_Os01g43650/LOC_Os04g32620/LOC_Os05g…	30
MF	GO:0016798	hydrolase activity, acting on glycosyl bonds	26/344	406/19708	1.37264e-08	6.0396e-07	LOC_Os06g46284/LOC_Os02g46910/LOC_Os03g25790/LOC_Os07g46280/LOC_Os01g19170/LOC_Os10g32810/LOC_Os04g43410/LOC_Os06g34020/LOC_Os03g57880/LOC_Os04g51460/LOC_Os01g71820/LOC_Os04g41620/LOC_Os01g71380/LOC_Os04g41680/LOC_Os01g71670/LOC_Os01g71350/LOC_Os10g41550/LOC_Os10g39680/LOC_Os06g01760/LOC_Os05g33130/LOC_Os01g71830/LOC_Os06g51060/LOC_Os03g10478/LOC_Os01g66710/LOC_Os03g10440/LOC_Os01g71860	LOC_Os06g46284/LOC_Os02g46910/LOC_Os03g25790/LOC_Os07g46280/LOC_Os01g19170/LOC_Os10g32810/LOC_Os04g43410/LOC_Os06g34020/LOC_Os03g57880/LOC_Os04g51460/LOC_Os01g71820/LOC_Os04g41620/LOC_Os01g71380/LOC_Os04g41680/LOC_Os01g71670/LOC_Os01g71350/LOC_Os10g41550/LOC_Os10g39680/LOC_Os06g01760/LOC_Os05g33130/LOC_Os01g71830/LOC_Os06g51060/LOC_Os03g10478/LOC_Os01g66710/LOC_Os03g10440/LOC_Os01g71860	26
MF	GO:0004568	chitinase activity	5/344	16/19708	5.86869e-06	0.000206578	LOC_Os04g41620/LOC_Os04g41680/LOC_Os10g39680/LOC_Os05g33130/LOC_Os06g51060	LOC_Os04g41620/LOC_Os04g41680/LOC_Os10g39680/LOC_Os05g33130/LOC_Os06g51060	5
MF	GO:0043565	sequence-specific DNA binding	14/344	203/19708	1.40607e-05	0.000412447	LOC_Os05g27730/LOC_Os05g46020/LOC_Os09g28354/LOC_Os09g21180/LOC_Os05g39720/LOC_Os02g32590/LOC_Os01g14440/LOC_Os01g61080/LOC_Os06g39240/LOC_Os08g43334/LOC_Os01g53220/LOC_Os01g43650/LOC_Os05g50610/LOC_Os03g53340	LOC_Os05g27730/LOC_Os05g46020/LOC_Os09g28354/LOC_Os09g21180/LOC_Os05g39720/LOC_Os02g32590/LOC_Os01g14440/LOC_Os01g61080/LOC_Os06g39240/LOC_Os08g43334/LOC_Os01g53220/LOC_Os01g43650/LOC_Os05g50610/LOC_Os03g53340	14
MF	GO:0019842	vitamin binding	8/344	98/19708	0.000319515	0.00766421	LOC_Os02g19924/LOC_Os04g37500/LOC_Os01g06660/LOC_Os04g48850/LOC_Os03g13300/LOC_Os10g37340/LOC_Os05g39770/LOC_Os04g52440	LOC_Os02g19924/LOC_Os04g37500/LOC_Os01g06660/LOC_Os04g48850/LOC_Os03g13300/LOC_Os10g37340/LOC_Os05g39770/LOC_Os04g52440	8
MF	GO:0030170	pyridoxal phosphate binding	7/344	77/19708	0.00039192	0.00766421	LOC_Os02g19924/LOC_Os04g37500/LOC_Os04g48850/LOC_Os03g13300/LOC_Os10g37340/LOC_Os05g39770/LOC_Os04g52440	LOC_Os02g19924/LOC_Os04g37500/LOC_Os04g48850/LOC_Os03g13300/LOC_Os10g37340/LOC_Os05g39770/LOC_Os04g52440	7
MF	GO:0070279	vitamin B6 binding	7/344	77/19708	0.00039192	0.00766421	LOC_Os02g19924/LOC_Os04g37500/LOC_Os04g48850/LOC_Os03g13300/LOC_Os10g37340/LOC_Os05g39770/LOC_Os04g52440	LOC_Os02g19924/LOC_Os04g37500/LOC_Os04g48850/LOC_Os03g13300/LOC_Os10g37340/LOC_Os05g39770/LOC_Os04g52440	7
MF	GO:0048037	cofactor binding	17/344	388/19708	0.000507336	0.00892911	LOC_Os02g19924/LOC_Os04g37500/LOC_Os01g06600/LOC_Os08g44340/LOC_Os05g41590/LOC_Os01g06660/LOC_Os04g48850/LOC_Os05g09440/LOC_Os03g13300/LOC_Os10g37340/LOC_Os05g03480/LOC_Os05g39770/LOC_Os06g35700/LOC_Os01g09260/LOC_Os08g17500/LOC_Os06g11290/LOC_Os04g52440	LOC_Os02g19924/LOC_Os04g37500/LOC_Os01g06600/LOC_Os08g44340/LOC_Os05g41590/LOC_Os01g06660/LOC_Os04g48850/LOC_Os05g09440/LOC_Os03g13300/LOC_Os10g37340/LOC_Os05g03480/LOC_Os05g39770/LOC_Os06g35700/LOC_Os01g09260/LOC_Os08g17500/LOC_Os06g11290/LOC_Os04g52440	17
MF	GO:0016702	oxidoreductase activity, acting on single donors with incorporation of molecular oxygen, incorporation of two atoms of oxygen	5/344	50/19708	0.0017515	0.0277865	LOC_Os04g37430/LOC_Os03g49380/LOC_Os07g05940/LOC_Os12g42280/LOC_Os03g45210	LOC_Os04g37430/LOC_Os03g49380/LOC_Os07g05940/LOC_Os12g42280/LOC_Os03g45210	5
MF	GO:0051213	dioxygenase activity	5/344	51/19708	0.00191454	0.0277865	LOC_Os04g37430/LOC_Os03g49380/LOC_Os07g05940/LOC_Os12g42280/LOC_Os03g45210	LOC_Os04g37430/LOC_Os03g49380/LOC_Os07g05940/LOC_Os12g42280/LOC_Os03g45210	5
MF	GO:0004867	serine-type endopeptidase inhibitor activity	3/344	15/19708	0.00205241	0.0277865	LOC_Os01g03390/LOC_Os01g03340/LOC_Os01g03360	LOC_Os01g03390/LOC_Os01g03340/LOC_Os01g03360	3
MF	GO:0016701	oxidoreductase activity, acting on single donors with incorporation of molecular oxygen	5/344	60/19708	0.00391912	0.049269	LOC_Os04g37430/LOC_Os03g49380/LOC_Os07g05940/LOC_Os12g42280/LOC_Os03g45210	LOC_Os04g37430/LOC_Os03g49380/LOC_Os07g05940/LOC_Os12g42280/LOC_Os03g45210	5
Downregulated
BP	GO:0015979	photosynthesis	15/193	84/12405	2.54e-12	5.05e-10	LOC_Os08g40160/LOC_Os08g44680/LOC_Os12g08770/LOC_Os07g25430/LOC_Os07g05480/LOC_Os03g21560/LOC_Os12g23200/LOC_Os03g56670/LOC_Os07g04840/LOC_Os01g31690/LOC_Os07g47640/LOC_Os05g48630/LOC_Os03g22370/LOC_Os08g02630/LOC_Os05g43310	LOC_Os08g40160/LOC_Os08g44680/LOC_Os12g08770/LOC_Os07g25430/LOC_Os07g05480/LOC_Os03g21560/LOC_Os12g23200/LOC_Os03g56670/LOC_Os07g04840/LOC_Os01g31690/LOC_Os07g47640/LOC_Os05g48630/LOC_Os03g22370/LOC_Os08g02630/LOC_Os05g43310	15
MF	GO:0005506	iron ion binding	23/228	424/19708	9.09e-10	1.07e-07	LOC_Os10g05490/LOC_Os03g25500/LOC_Os03g30420/LOC_Os05g35010/LOC_Os03g44740/LOC_Os01g36294/LOC_Os02g01890/LOC_Os09g35940/LOC_Os01g41820/LOC_Os07g33480/LOC_Os04g08828/LOC_Os07g30950/LOC_Os08g43440/LOC_Os02g02000/LOC_Os01g12770/LOC_Os11g41710/LOC_Os08g43390/LOC_Os02g29960/LOC_Os09g36080/LOC_Os02g30110/LOC_Os10g36848/LOC_Os06g47940/LOC_Os08g39640	LOC_Os10g05490/LOC_Os03g25500/LOC_Os03g30420/LOC_Os05g35010/LOC_Os03g44740/LOC_Os01g36294/LOC_Os02g01890/LOC_Os09g35940/LOC_Os01g41820/LOC_Os07g33480/LOC_Os04g08828/LOC_Os07g30950/LOC_Os08g43440/LOC_Os02g02000/LOC_Os01g12770/LOC_Os11g41710/LOC_Os08g43390/LOC_Os02g29960/LOC_Os09g36080/LOC_Os02g30110/LOC_Os10g36848/LOC_Os06g47940/LOC_Os08g39640	23
MF	GO:0016705	oxidoreductase activity, acting on paired donors, with incorporation or reduction of molecular oxygen	23/228	431/19708	1.25e-09	1.07e-07	LOC_Os10g05490/LOC_Os03g25500/LOC_Os03g30420/LOC_Os05g35010/LOC_Os03g44740/LOC_Os09g37620/LOC_Os01g36294/LOC_Os02g01890/LOC_Os09g35940/LOC_Os01g41820/LOC_Os07g33480/LOC_Os04g08828/LOC_Os07g30950/LOC_Os08g43440/LOC_Os02g02000/LOC_Os01g12770/LOC_Os11g41710/LOC_Os08g43390/LOC_Os02g29960/LOC_Os09g36080/LOC_Os02g30110/LOC_Os10g36848/LOC_Os08g39640	LOC_Os10g05490/LOC_Os03g25500/LOC_Os03g30420/LOC_Os05g35010/LOC_Os03g44740/LOC_Os09g37620/LOC_Os01g36294/LOC_Os02g01890/LOC_Os09g35940/LOC_Os01g41820/LOC_Os07g33480/LOC_Os04g08828/LOC_Os07g30950/LOC_Os08g43440/LOC_Os02g02000/LOC_Os01g12770/LOC_Os11g41710/LOC_Os08g43390/LOC_Os02g29960/LOC_Os09g36080/LOC_Os02g30110/LOC_Os10g36848/LOC_Os08g39640	23
MF	GO:0046982	protein heterodimerization activity	7/228	89/19708	7.79e-05	0.004252	LOC_Os08g07740/LOC_Os03g14669/LOC_Os02g45940/LOC_Os05g39050/LOC_Os01g61920/LOC_Os01g05970/LOC_Os10g39410	LOC_Os08g07740/LOC_Os03g14669/LOC_Os02g45940/LOC_Os05g39050/LOC_Os01g61920/LOC_Os01g05970/LOC_Os10g39410	7
MF	GO:0051536	iron-sulfur cluster binding	6/228	67/19708	0.000124	0.004252	LOC_Os05g48200/LOC_Os01g64120/LOC_Os01g25484/LOC_Os08g01380/LOC_Os06g47940/LOC_Os07g37030	LOC_Os05g48200/LOC_Os01g64120/LOC_Os01g25484/LOC_Os08g01380/LOC_Os06g47940/LOC_Os07g37030	6
MF	GO:0051540	metal cluster binding	6/228	67/19708	0.000124	0.004252	LOC_Os05g48200/LOC_Os01g64120/LOC_Os01g25484/LOC_Os08g01380/LOC_Os06g47940/LOC_Os07g37030	LOC_Os05g48200/LOC_Os01g64120/LOC_Os01g25484/LOC_Os08g01380/LOC_Os06g47940/LOC_Os07g37030	6
MF	GO:0022857	transmembrane transporter activity	15/228	488/19708	0.000589	0.015326	LOC_Os02g36450/LOC_Os09g09520/LOC_Os03g10100/LOC_Os09g27580/LOC_Os02g07830/LOC_Os06g29844/LOC_Os02g54640/LOC_Os04g13220/LOC_Os09g23110/LOC_Os05g39560/LOC_Os03g17070/LOC_Os03g12530/LOC_Os06g37010/LOC_Os02g51470/LOC_Os02g13560	LOC_Os02g36450/LOC_Os09g09520/LOC_Os03g10100/LOC_Os09g27580/LOC_Os02g07830/LOC_Os06g29844/LOC_Os02g54640/LOC_Os04g13220/LOC_Os09g23110/LOC_Os05g39560/LOC_Os03g17070/LOC_Os03g12530/LOC_Os06g37010/LOC_Os02g51470/LOC_Os02g13560	15
MF	GO:0004867	serine-type endopeptidase inhibitor activity	3/228	15/19708	0.000627	0.015326	LOC_Os01g03680/LOC_Os01g03310/LOC_Os01g03320	LOC_Os01g03680/LOC_Os01g03310/LOC_Os01g03320	3
MF	GO:0016638	oxidoreductase activity, acting on the CH-NH2 group of donors	3/228	16/19708	0.000766	0.016364	LOC_Os05g48200/LOC_Os04g20164/LOC_Os06g40940	LOC_Os05g48200/LOC_Os04g20164/LOC_Os06g40940	3
MF	GO:0003777	microtubule motor activity	4/228	46/19708	0.001946	0.036966	LOC_Os02g56540/LOC_Os12g39980/LOC_Os01g42070/LOC_Os03g02290	LOC_Os02g56540/LOC_Os12g39980/LOC_Os01g42070/LOC_Os03g02290	4
MF	GO:0008374	O-acyltransferase activity	3/228	25/19708	0.002912	0.0498	LOC_Os02g37700/LOC_Os03g10050/LOC_Os01g48874	LOC_Os02g37700/LOC_Os03g10050/LOC_Os01g48874	3
