# Supplementary material for: Transcriptional and physiological data revealed cold tolerance in a photo-thermo sensitive genic male sterile line Yu17S
Source: BMC Plant Biol. 2022 Jan 21;22:44. doi: 10.1186/s12870-022-03437-8 (PMC8781465; doi:10.1186/s12870-022-03437-8)
Supplement: Supplementary file 8 — Additional file 8: Table S8. KEGG Pathway analysis of the 9317 DEGs under cold (2–48 h) conditions and 24 h recovery stages in Yu17S seedlings. [file 12870_2022_3437_MOESM8_ESM.xlsx]

## Sheet: Sheet1
Table S8. KEGG Pathway analysis of the 9,317 DEGs under cold (2-48 h) conditions and 24 h recovery stages in Yu17S seedlings.
KEGGID	Description	GeneRatio	BgRatio	pvalue	padj	geneID	keggID	Count
osa04075	Plant hormone signal transduction	105/1487	239/4791	1.1387e-05	0.00129811	LOC_Os01g06230/LOC_Os01g09450/LOC_Os01g09800/LOC_Os01g13030/LOC_Os01g17260/LOC_Os01g18360/LOC_Os01g28450/LOC_Os01g28500/LOC_Os01g40094/LOC_Os01g52050/LOC_Os01g53880/LOC_Os01g55940/LOC_Os01g56200/LOC_Os01g59350/LOC_Os01g63770/LOC_Os01g64730/LOC_Os01g69920/LOC_Os01g72020/LOC_Os01g72330/LOC_Os02g07110/LOC_Os02g10700/LOC_Os02g24700/LOC_Os02g24740/LOC_Os02g34600/LOC_Os02g35140/LOC_Os02g35180/LOC_Os02g…	osa:107278078/osa:4326775/osa:4327315/osa:4325890/osa:4326907/osa:4327919/osa:4325422/osa:4325424/osa:4324201/osa:4324691/osa:4326541/osa:4326893/osa:4325503/osa:9266109/osa:4324749/osa:4325078/osa:9271913/osa:4325758/osa:4325747/osa:9271608/osa:4328647/osa:4329252/osa:4329253/osa:4329630/osa:4329672/osa:4329677/osa:4330132/osa:4330571/osa:4330838/osa:4330957/osa:4331061/osa:4331174/osa:4331832/o…	105
osa00196	Photosynthesis-antenna proteins	11/1487	15/4791	0.000910836	0.0348295	LOC_Os01g41710/LOC_Os02g10390/LOC_Os03g39610/LOC_Os04g38410/LOC_Os06g21590/LOC_Os07g37240/LOC_Os07g37550/LOC_Os07g38960/LOC_Os08g33820/LOC_Os09g17740/LOC_Os11g13890	osa:4324599/osa:4328623/osa:4333359/osa:4336028/osa:4340892/osa:4343583/osa:4343604/osa:4343709/osa:4345663/osa:4346803/osa:4350176	11
osa00906	Carotenoid biosynthesis	17/1487	28/4791	0.00108876	0.0348295	LOC_Os01g39960/LOC_Os02g47470/LOC_Os02g47510/LOC_Os03g03370/LOC_Os03g08570/LOC_Os03g44380/LOC_Os03g59610/LOC_Os04g37619/LOC_Os04g48880/LOC_Os06g51290/LOC_Os08g36860/LOC_Os09g28390/LOC_Os09g38320/LOC_Os11g36440/LOC_Os12g21710/LOC_Os12g42280/LOC_Os12g43130	osa:4324196/osa:9269675/osa:4330451/osa:4331460/osa:4331854/osa:4333566/osa:4334535/osa:4335984/osa:4336753/osa:4342137/osa:4345810/osa:4347261/osa:4347813/osa:4350758/osa:4352042/osa:9270250/osa:4352846	17
osa00630	Glyoxylate and dicarboxylate metabolism	36/1487	75/4791	0.00143756	0.0348295	LOC_Os01g22520/LOC_Os01g39270/LOC_Os01g48990/LOC_Os01g51410/LOC_Os01g61380/LOC_Os01g65410/LOC_Os02g01150/LOC_Os02g02400/LOC_Os02g13840/LOC_Os03g03910/LOC_Os03g04410/LOC_Os03g19240/LOC_Os03g19250/LOC_Os03g50490/LOC_Os03g57220/LOC_Os04g01600/LOC_Os04g01650/LOC_Os04g01660/LOC_Os04g01674/LOC_Os04g33190/LOC_Os04g40990/LOC_Os04g53210/LOC_Os04g53230/LOC_Os04g56400/LOC_Os04g58710/LOC_Os05g35440/LOC_Os06g…	osa:4326980/osa:4326312/osa:4324401/osa:4325932/osa:4327423/osa:4324773/osa:4327981/osa:4328073/osa:4328812/osa:4331509/osa:4331547/osa:4332592/osa:4332593/osa:4333896/osa:4334349/osa:4334913/osa:4334914/osa:4334915/osa:4334916/osa:4335745/osa:9268154/osa:4337048/osa:4337051/osa:4337272/osa:4337447/osa:4338868/osa:4341516/osa:4342210/osa:4342420/osa:4343441/osa:4344164/osa:4345657/osa:4345962/osa…	36
osa00240	Pyrimidine metabolism	28/1487	55/4791	0.00156818	0.0348295	LOC_Os01g43020/LOC_Os01g46570/LOC_Os01g51280/LOC_Os01g59340/LOC_Os01g70950/LOC_Os01g72240/LOC_Os01g73450/LOC_Os02g17320/LOC_Os02g27810/LOC_Os02g47850/LOC_Os02g47860/LOC_Os02g50350/LOC_Os03g21120/LOC_Os03g44660/LOC_Os03g46640/LOC_Os04g57950/LOC_Os05g49770/LOC_Os06g02000/LOC_Os06g03720/LOC_Os06g10200/LOC_Os07g44630/LOC_Os08g15030/LOC_Os08g44370/LOC_Os09g39440/LOC_Os10g41410/LOC_Os11g29390/LOC_Os12g…	osa:4326656/osa:4324172/osa:4327823/osa:4327558/osa:4326794/osa:4325739/osa:4324465/osa:4328991/osa:4329363/osa:4330474/osa:4330475/osa:4330657/osa:4332721/osa:4333582/osa:4333679/osa:4337396/osa:4339675/osa:4339882/osa:4339981/osa:9267059/osa:4344056/osa:4345071/osa:4346302/osa:4347891/osa:4349403/osa:4350527/osa:4351367/osa:9271078	28
osa00195	Photosynthesis	31/1487	63/4791	0.00183313	0.0348295	LOC_Os01g31690/LOC_Os01g64120/LOC_Os01g71190/LOC_Os02g01340/LOC_Os02g51470/LOC_Os03g17070/LOC_Os03g21560/LOC_Os03g56670/LOC_Os03g57120/LOC_Os04g33830/LOC_Os05g37140/LOC_Os05g43310/LOC_Os05g48630/LOC_Os06g01850/LOC_Os07g04840/LOC_Os07g05360/LOC_Os07g05365/LOC_Os07g05400/LOC_Os07g05480/LOC_Os07g25430/LOC_Os08g01380/LOC_Os08g02630/LOC_Os08g10020/LOC_Os08g44680/LOC_Os09g04680/LOC_Os10g21192/LOC_Os10g…	osa:4324479/osa:9270637/osa:4326537/osa:4328000/osa:9270776/osa:4332431/osa:4332745/osa:4334300/osa:4334338/osa:4335799/osa:4338930/osa:4339270/osa:4339593/osa:4339874/osa:4342370/osa:4342395/osa:107276047/osa:4342399/osa:4342404/osa:4343070/osa:4344439/osa:4344539/osa:4344899/osa:4346326/osa:3131410/osa:3131409/osa:3131392/osa:3131393/osa:4351694/osa:3131462/osa:4352085	31
osa00905	Brassinosteroid biosynthesis	9/1487	13/4791	0.00514766	0.0766546	LOC_Os01g29150/LOC_Os01g63260/LOC_Os03g12660/LOC_Os03g40540/LOC_Os06g39880/LOC_Os09g26960/LOC_Os11g04710/LOC_Os11g08110/LOC_Os12g04480	osa:4325222/osa:4324809/osa:4332134/osa:4333399/osa:4341450/osa:4347176/osa:4349746/osa:9272051/osa:4351461	9
osa03410	Base excision repair	21/1487	41/4791	0.00537927	0.0766546	LOC_Os01g10690/LOC_Os01g24940/LOC_Os01g58550/LOC_Os01g58680/LOC_Os02g53430/LOC_Os02g56130/LOC_Os03g10220/LOC_Os04g54500/LOC_Os05g46270/LOC_Os05g49250/LOC_Os05g50290/LOC_Os06g05190/LOC_Os06g13020/LOC_Os06g13070/LOC_Os06g43610/LOC_Os06g44050/LOC_Os07g23110/LOC_Os09g25290/LOC_Os09g39490/LOC_Os11g16580/LOC_Os12g10850	osa:4327080/osa:4326479/osa:4327631/osa:4327960/osa:4330890/osa:4331062/osa:4331957/osa:4337150/osa:4339464/osa:4339642/osa:4339711/osa:4340098/osa:4340604/osa:4340610/osa:4341640/osa:4341682/osa:4343013/osa:4347081/osa:4347894/osa:9268162/osa:4351781	21
osa00250	Alanine, aspartate and glutamate metabolism	23/1487	49/4791	0.0137316	0.173934	LOC_Os01g48960/LOC_Os02g04170/LOC_Os02g47850/LOC_Os03g07840/LOC_Os03g08530/LOC_Os03g18130/LOC_Os03g19280/LOC_Os03g50490/LOC_Os03g51080/LOC_Os04g37500/LOC_Os04g52440/LOC_Os04g56400/LOC_Os05g39770/LOC_Os05g48200/LOC_Os06g10420/LOC_Os06g35540/LOC_Os07g01760/LOC_Os08g10510/LOC_Os08g15030/LOC_Os08g39300/LOC_Os10g25140/LOC_Os11g03900/LOC_Os12g03720	osa:4324398/osa:4328220/osa:4330474/osa:4331792/osa:9266500/osa:4332506/osa:4332596/osa:4333896/osa:4333932/osa:4335977/osa:4336982/osa:4337272/osa:4339095/osa:4339561/osa:4331798/osa:4341252/osa:4342210/osa:4344928/osa:4345071/osa:4345962/osa:4348525/osa:4349694/osa:4351413	23
osa04016	MAPK signaling pathway - plant	59/1487	150/4791	0.0174504	0.198935	LOC_Os01g28450/LOC_Os01g28500/LOC_Os01g40094/LOC_Os01g53294/LOC_Os01g59530/LOC_Os01g61080/LOC_Os02g02400/LOC_Os02g10700/LOC_Os02g33600/LOC_Os02g34600/LOC_Os02g54600/LOC_Os02g57530/LOC_Os03g03910/LOC_Os03g04060/LOC_Os03g08070/LOC_Os03g12390/LOC_Os03g15570/LOC_Os03g16170/LOC_Os03g17700/LOC_Os03g18600/LOC_Os03g20370/LOC_Os03g20780/LOC_Os03g20790/LOC_Os03g27280/LOC_Os03g30470/LOC_Os03g41460/LOC_Os03g…	osa:4325422/osa:4325424/osa:4324201/osa:4324163/osa:4327351/osa:4327518/osa:4328073/osa:4328647/osa:9268455/osa:4329630/osa:4330957/osa:4331174/osa:4331509/osa:4331519/osa:4331814/osa:4332115/osa:4332325/osa:4332374/osa:4332475/osa:4332548/osa:4332664/osa:4332697/osa:107276358/osa:4333017/osa:4333121/osa:4333435/osa:4333832/osa:4333845/osa:4334864/osa:4335877/osa:107278750/osa:9271431/osa:4336750…	59
osa00564	Glycerophospholipid metabolism	45/1487	111/4791	0.0201226	0.208543	LOC_Os01g01190/LOC_Os01g14900/LOC_Os01g19390/LOC_Os01g20860/LOC_Os01g47580/LOC_Os01g49020/LOC_Os01g51920/LOC_Os01g52230/LOC_Os01g55360/LOC_Os01g57420/LOC_Os01g58390/LOC_Os01g63580/LOC_Os01g72520/LOC_Os01g74000/LOC_Os02g02340/LOC_Os02g03460/LOC_Os02g31030/LOC_Os02g39880/LOC_Os03g01216/LOC_Os03g17520/LOC_Os03g40670/LOC_Os03g59620/LOC_Os03g61720/LOC_Os04g54200/LOC_Os05g07880/LOC_Os05g28960/LOC_Os05g…	osa:4326465/osa:4327112/osa:4326728/osa:9272440/osa:4326857/osa:9271420/osa:4325586/osa:4324704/osa:4325310/osa:4327055/osa:4325633/osa:4324826/osa:4325407/osa:4323847/osa:4328061/osa:4328160/osa:4329468/osa:4329961/osa:4331292/osa:4332460/osa:4333407/osa:4334536/osa:4334681/osa:4337126/osa:4337942/osa:4338527/osa:107277488/osa:4338951/osa:4338997/osa:4339026/osa:4339200/osa:4339516/osa:4340428/o…	45
osa01200	Carbon metabolism	95/1487	264/4791	0.0440463	0.389425	LOC_Os01g09320/LOC_Os01g11054/LOC_Os01g14580/LOC_Os01g22520/LOC_Os01g39270/LOC_Os01g48990/LOC_Os01g51410/LOC_Os01g52450/LOC_Os01g53680/LOC_Os01g53930/LOC_Os01g54030/LOC_Os01g58380/LOC_Os01g61380/LOC_Os01g64660/LOC_Os01g65410/LOC_Os01g70170/LOC_Os01g71320/LOC_Os02g01150/LOC_Os02g02400/LOC_Os02g07490/LOC_Os02g10830/LOC_Os02g12900/LOC_Os02g13840/LOC_Os02g38200/LOC_Os02g47020/LOC_Os02g50620/LOC_Os03g…	osa:4326769/osa:4325531/osa:4327213/osa:4326980/osa:4326312/osa:4324401/osa:4325932/osa:4324666/osa:4327196/osa:4326547/osa:4326552/osa:4325632/osa:4327423/osa:4325071/osa:4324773/osa:4327239/osa:4326516/osa:4327981/osa:4328073/osa:4328446/osa:107280167/osa:9266140/osa:4328812/osa:4329858/osa:4330413/osa:4330673/osa:4331495/osa:4331509/osa:4331547/osa:9270715/osa:9266500/osa:4331894/osa:4331941/o…	95
osa04070	Phosphatidylinositol signaling system	26/1487	62/4791	0.0444081	0.389425	LOC_Os01g55360/LOC_Os01g56980/LOC_Os01g57420/LOC_Os01g59530/LOC_Os02g03460/LOC_Os02g32370/LOC_Os02g57660/LOC_Os03g12840/LOC_Os03g20370/LOC_Os03g24160/LOC_Os03g48300/LOC_Os03g49510/LOC_Os03g49800/LOC_Os04g54200/LOC_Os04g56580/LOC_Os05g03610/LOC_Os07g09330/LOC_Os07g46490/LOC_Os08g01390/LOC_Os08g08110/LOC_Os08g44260/LOC_Os09g23740/LOC_Os10g01480/LOC_Os12g03816/LOC_Os12g08270/LOC_Os12g38780	osa:4325310/osa:4327902/osa:4327055/osa:4327351/osa:4328160/osa:4329509/osa:4331188/osa:4332146/osa:4332664/osa:9267438/osa:4333768/osa:4333833/osa:4333853/osa:4337126/osa:4337286/osa:4337686/osa:4342620/osa:4344166/osa:4344440/osa:4344812/osa:4346290/osa:4347005/osa:4347947/osa:4351420/osa:4351685/osa:4352615	26
osa00565	Ether lipid metabolism	14/1487	30/4791	0.0519268	0.422832	LOC_Os01g01190/LOC_Os01g20860/LOC_Os01g72520/LOC_Os03g59620/LOC_Os05g07880/LOC_Os05g28960/LOC_Os05g29050/LOC_Os06g10280/LOC_Os06g40180/LOC_Os06g44060/LOC_Os06g49790/LOC_Os09g25390/LOC_Os09g37100/LOC_Os10g38060	osa:4326465/osa:9272440/osa:4325407/osa:4334536/osa:4337942/osa:4338527/osa:107277488/osa:4340428/osa:4341468/osa:4341683/osa:4342043/osa:4347089/osa:4347745/osa:4349161	14
osa04626	Plant-pathogen interaction	59/1487	161/4791	0.0711296	0.514376	LOC_Os01g04330/LOC_Os01g28450/LOC_Os01g28500/LOC_Os01g32120/LOC_Os01g32660/LOC_Os01g43410/LOC_Os01g43540/LOC_Os01g53294/LOC_Os01g59530/LOC_Os01g61080/LOC_Os01g61590/LOC_Os01g72080/LOC_Os01g72530/LOC_Os02g03410/LOC_Os02g30900/LOC_Os02g41710/LOC_Os02g46090/LOC_Os02g54600/LOC_Os02g54760/LOC_Os03g03660/LOC_Os03g04110/LOC_Os03g15570/LOC_Os03g20370/LOC_Os03g21380/LOC_Os03g49640/LOC_Os03g55960/LOC_Os04g…	osa:4325693/osa:4325422/osa:4325424/osa:4324037/osa:4324023/osa:4326638/osa:4326682/osa:4324163/osa:4327351/osa:4327518/osa:4327438/osa:4325760/osa:4325408/osa:4328155/osa:4329463/osa:4330041/osa:4330351/osa:4330957/osa:4330967/osa:4331490/osa:4331523/osa:4332325/osa:4332664/osa:4332731/osa:4333845/osa:4334250/osa:9267997/osa:4335687/osa:4336576/osa:4336783/osa:4337016/osa:9266860/osa:4338474/osa…	59
osa00940	Phenylpropanoid biosynthesis	80/1487	225/4791	0.0779679	0.514376	LOC_Os01g07770/LOC_Os01g10850/LOC_Os01g15830/LOC_Os01g22230/LOC_Os01g22249/LOC_Os01g22336/LOC_Os01g36240/LOC_Os01g40860/LOC_Os01g40870/LOC_Os01g60450/LOC_Os01g73170/LOC_Os02g06610/LOC_Os02g09490/LOC_Os02g14160/LOC_Os02g39850/LOC_Os02g41670/LOC_Os02g41680/LOC_Os02g58720/LOC_Os03g12270/LOC_Os03g13200/LOC_Os03g22010/LOC_Os03g22020/LOC_Os03g25330/LOC_Os03g32050/LOC_Os03g36560/LOC_Os03g55410/LOC_Os03g…	osa:4327648/osa:4327090/osa:4325129/osa:4327001/osa:4327002/osa:4326968/osa:4326874/osa:4326375/osa:4326376/osa:9270590/osa:4324554/osa:4328389/osa:4328552/osa:4328832/osa:4329959/osa:4330037/osa:4330040/osa:4331271/osa:9266669/osa:4332174/osa:4332782/osa:9272450/osa:4332925/osa:4333187/osa:4333262/osa:4334200/osa:4334201/osa:9269478/osa:4336145/osa:4336146/osa:4336389/osa:4336391/osa:4336415/osa…	80
osa00780	Biotin metabolism	10/1487	21/4791	0.0824264	0.514376	LOC_Os03g53690/LOC_Os05g36000/LOC_Os06g08600/LOC_Os06g09630/LOC_Os07g07440/LOC_Os07g07450/LOC_Os07g42420/LOC_Os08g23810/LOC_Os08g42730/LOC_Os10g31780	osa:4334104/osa:4338898/osa:4340334/osa:4340392/osa:4342507/osa:9270991/osa:4343906/osa:4345286/osa:4346185/osa:4348791	10
osa00591	Linoleic acid metabolism	8/1487	16/4791	0.0883015	0.514376	LOC_Os02g10120/LOC_Os03g49350/LOC_Os03g49380/LOC_Os03g59620/LOC_Os04g37430/LOC_Os08g39840/LOC_Os08g39850/LOC_Os12g37260	osa:4328603/osa:4333821/osa:4333823/osa:4334536/osa:9267158/osa:4345993/osa:4345994/osa:4352505	8
osa00740	Riboflavin metabolism	8/1487	16/4791	0.0883015	0.514376	LOC_Os02g36340/LOC_Os03g58710/LOC_Os09g38040/LOC_Os09g39560/LOC_Os10g02750/LOC_Os11g19460/LOC_Os11g34710/LOC_Os12g35580	osa:4329733/osa:4334460/osa:4347801/osa:4347902/osa:4347989/osa:9268251/osa:9270602/osa:4352436	8
osa00061	Fatty acid biosynthesis	19/1487	46/4791	0.0902413	0.514376	LOC_Os01g48910/LOC_Os01g65830/LOC_Os03g30950/LOC_Os03g53690/LOC_Os05g25310/LOC_Os05g36000/LOC_Os06g05130/LOC_Os06g08600/LOC_Os06g09630/LOC_Os06g39520/LOC_Os07g07440/LOC_Os07g07450/LOC_Os07g42420/LOC_Os08g09950/LOC_Os08g23810/LOC_Os10g31780/LOC_Os11g06880/LOC_Os11g35400/LOC_Os12g07110	osa:4324393/osa:4324844/osa:4333144/osa:4334104/osa:4338395/osa:4338898/osa:4340093/osa:4340334/osa:4340392/osa:4341431/osa:4342507/osa:9270991/osa:4343906/osa:4344895/osa:4345286/osa:4348791/osa:4349889/osa:4350728/osa:4351610	19
osa00592	alpha-Linolenic acid metabolism	20/1487	50/4791	0.112	0.608002	LOC_Os01g06600/LOC_Os01g27230/LOC_Os02g02000/LOC_Os02g10120/LOC_Os02g12680/LOC_Os02g17390/LOC_Os02g35310/LOC_Os02g57260/LOC_Os03g32314/LOC_Os03g55800/LOC_Os03g59620/LOC_Os04g30420/LOC_Os04g37430/LOC_Os05g01140/LOC_Os05g06300/LOC_Os06g11240/LOC_Os06g11290/LOC_Os08g39840/LOC_Os08g39850/LOC_Os12g37260	osa:4324062/osa:4325705/osa:4328040/osa:4328603/osa:4328742/osa:4328997/osa:4329684/osa:4331150/osa:4333201/osa:4334233/osa:4334536/osa:4335599/osa:9267158/osa:4337529/osa:4337848/osa:4340486/osa:4340490/osa:4345993/osa:4345994/osa:4352505	20
osa00290	Valine, leucine and isoleucine biosynthesis	8/1487	17/4791	0.123011	0.614146	LOC_Os02g03260/LOC_Os02g30630/LOC_Os03g12890/LOC_Os03g45320/LOC_Os03g50510/LOC_Os08g44530/LOC_Os11g04670/LOC_Os12g04440	osa:4328147/osa:4329450/osa:4332151/osa:4333613/osa:4333898/osa:4346318/osa:4349745/osa:4351460	8
osa00260	Glycine, serine and threonine metabolism	26/1487	68/4791	0.123907	0.614146	LOC_Os01g22520/LOC_Os01g48990/LOC_Os01g51410/LOC_Os01g65410/LOC_Os02g01150/LOC_Os03g06200/LOC_Os03g50510/LOC_Os03g63330/LOC_Os04g01600/LOC_Os04g01650/LOC_Os04g01660/LOC_Os04g01674/LOC_Os04g40040/LOC_Os04g43650/LOC_Os04g53230/LOC_Os05g35440/LOC_Os05g39770/LOC_Os05g40420/LOC_Os05g47640/LOC_Os06g40940/LOC_Os07g01760/LOC_Os08g04180/LOC_Os08g39300/LOC_Os09g26880/LOC_Os09g32290/LOC_Os12g31820	osa:4326980/osa:4324401/osa:4325932/osa:4324773/osa:4327981/osa:9270715/osa:4333898/osa:4334794/osa:4334913/osa:4334914/osa:4334915/osa:4334916/osa:4336153/osa:4336402/osa:4337051/osa:4338868/osa:4339095/osa:4339133/osa:4339521/osa:4341516/osa:4342210/osa:4344612/osa:4345962/osa:4347172/osa:107276062/osa:4352281	26
osa00230	Purine metabolism	34/1487	92/4791	0.130853	0.615403	LOC_Os01g51280/LOC_Os02g41590/LOC_Os03g07840/LOC_Os03g20460/LOC_Os03g21120/LOC_Os03g22160/LOC_Os03g31550/LOC_Os03g44660/LOC_Os03g53230/LOC_Os04g02050/LOC_Os04g42520/LOC_Os04g57540/LOC_Os04g58110/LOC_Os05g01440/LOC_Os05g06920/LOC_Os05g28180/LOC_Os06g03720/LOC_Os06g45480/LOC_Os07g30150/LOC_Os07g31270/LOC_Os07g42160/LOC_Os07g48840/LOC_Os07g49270/LOC_Os08g01770/LOC_Os08g35620/LOC_Os09g22410/LOC_Os09g…	osa:4327823/osa:4330032/osa:4331792/osa:4332674/osa:4332721/osa:4332791/osa:4333171/osa:4333582/osa:4334073/osa:4334932/osa:4336327/osa:4337358/osa:4337406/osa:107277292/osa:4337890/osa:4338495/osa:4339981/osa:4341777/osa:4343246/osa:4343286/osa:4343883/osa:4344352/osa:4344386/osa:4344470/osa:4345756/osa:4351493/osa:4347182/osa:4347318/osa:4347801/osa:4349403/osa:4350078/osa:107276068/osa:4351367…	34
osa01210	2-Oxocarboxylic acid metabolism	21/1487	54/4791	0.134957	0.615403	LOC_Os01g14580/LOC_Os02g03260/LOC_Os02g13840/LOC_Os02g30630/LOC_Os02g38200/LOC_Os02g46520/LOC_Os03g04410/LOC_Os03g08530/LOC_Os03g12890/LOC_Os03g45320/LOC_Os03g63330/LOC_Os04g40310/LOC_Os04g46460/LOC_Os05g49760/LOC_Os06g35540/LOC_Os07g01760/LOC_Os07g39690/LOC_Os08g44530/LOC_Os10g25140/LOC_Os11g04670/LOC_Os12g04440	osa:4327213/osa:4328147/osa:4328812/osa:4329450/osa:4329858/osa:4330380/osa:4331547/osa:9266500/osa:4332151/osa:4333613/osa:4334794/osa:4336169/osa:4336590/osa:4339674/osa:4341252/osa:4342210/osa:4343745/osa:4346318/osa:4348525/osa:4349745/osa:4351460	21
osa00710	Carbon fixation in photosynthetic organisms	28/1487	75/4791	0.14441	0.633184	LOC_Os01g09320/LOC_Os01g11054/LOC_Os01g54030/LOC_Os01g61380/LOC_Os01g64660/LOC_Os02g07490/LOC_Os02g47020/LOC_Os03g03720/LOC_Os03g08530/LOC_Os03g15050/LOC_Os04g24140/LOC_Os04g38600/LOC_Os05g09440/LOC_Os05g36270/LOC_Os06g34570/LOC_Os06g35540/LOC_Os06g40640/LOC_Os06g45370/LOC_Os07g01760/LOC_Os07g08030/LOC_Os08g27840/LOC_Os08g33720/LOC_Os08g44810/LOC_Os09g14670/LOC_Os10g25140/LOC_Os12g17600/LOC_Os12g…	osa:4326769/osa:4325531/osa:4326552/osa:4327423/osa:4325071/osa:4328446/osa:4330413/osa:4331495/osa:9266500/osa:4332293/osa:4335430/osa:4336044/osa:4338007/osa:4338912/osa:4343294/osa:4341252/osa:4341496/osa:4341770/osa:4342210/osa:4342543/osa:4345387/osa:4345657/osa:4346332/osa:4346699/osa:4348525/osa:4351966/osa:4352014/osa:4352021	28
osa00511	Other glycan degradation	8/1487	18/4791	0.163736	0.686992	LOC_Os01g66700/LOC_Os03g11980/LOC_Os04g46370/LOC_Os05g02510/LOC_Os05g34320/LOC_Os07g38790/LOC_Os09g34920/LOC_Os10g33420	osa:4324914/osa:4332084/osa:4336581/osa:4337620/osa:4338802/osa:4343697/osa:4347611/osa:4348876	8
osa00520	Amino sugar and nucleotide sugar metabolism	56/1487	161/4791	0.168735	0.686992	LOC_Os01g07910/LOC_Os01g44220/LOC_Os01g49320/LOC_Os01g52450/LOC_Os01g53930/LOC_Os01g59930/LOC_Os01g62840/LOC_Os01g66700/LOC_Os01g71320/LOC_Os02g48650/LOC_Os02g54890/LOC_Os03g04060/LOC_Os03g11980/LOC_Os03g21250/LOC_Os03g30470/LOC_Os03g52460/LOC_Os04g41640/LOC_Os04g41680/LOC_Os04g54360/LOC_Os05g02510/LOC_Os05g09500/LOC_Os05g15770/LOC_Os05g15880/LOC_Os05g29990/LOC_Os05g33130/LOC_Os05g34320/LOC_Os05g…	osa:4327126/osa:4326594/osa:4324117/osa:4324666/osa:4326547/osa:4327480/osa:4327472/osa:4324914/osa:4326516/osa:9266241/osa:4330975/osa:4331519/osa:4332084/osa:4332727/osa:4333121/osa:4334020/osa:4336263/osa:4336265/osa:4337139/osa:4337620/osa:4338010/osa:4338208/osa:4338211/osa:4338546/osa:4338718/osa:4338802/osa:4339139/osa:4339718/osa:4339812/osa:9266709/osa:9269982/osa:4342115/osa:4343697/osa…	56
osa00531	Glycosaminoglycan degradation	6/1487	13/4791	0.187207	0.711387	LOC_Os01g66700/LOC_Os03g11980/LOC_Os05g02510/LOC_Os05g06360/LOC_Os05g34320/LOC_Os07g38790	osa:4324914/osa:4332084/osa:4337620/osa:4337855/osa:4338802/osa:4343697	6
osa04933	AGE-RAGE signaling pathway in diabetic complications	6/1487	13/4791	0.187207	0.711387	LOC_Os01g12900/LOC_Os02g20850/LOC_Os02g58730/LOC_Os05g03610/LOC_Os05g05160/LOC_Os06g12790	osa:4325879/osa:4329132/osa:4331272/osa:4337686/osa:9267958/osa:4340590	6
osa00280	Valine, leucine and isoleucine degradation	17/1487	45/4791	0.204254	0.751127	LOC_Os01g21160/LOC_Os01g22520/LOC_Os02g49720/LOC_Os02g57260/LOC_Os03g02710/LOC_Os03g12890/LOC_Os05g03480/LOC_Os05g39770/LOC_Os06g46372/LOC_Os07g07470/LOC_Os08g32850/LOC_Os08g43170/LOC_Os09g26880/LOC_Os10g40540/LOC_Os11g08300/LOC_Os12g04020/LOC_Os12g08260	osa:4327289/osa:4326980/osa:4330612/osa:4331150/osa:4331418/osa:4332151/osa:4337676/osa:4339095/osa:9268115/osa:4342508/osa:4345605/osa:4346215/osa:4347172/osa:4349332/osa:4349966/osa:4351434/osa:4351684	17
osa00561	Glycerolipid metabolism	26/1487	73/4791	0.232123	0.783759	LOC_Os01g14900/LOC_Os01g19390/LOC_Os01g47580/LOC_Os01g48990/LOC_Os01g57420/LOC_Os01g63580/LOC_Os02g02340/LOC_Os02g49720/LOC_Os02g55910/LOC_Os03g51000/LOC_Os03g51010/LOC_Os03g59620/LOC_Os03g61720/LOC_Os04g34000/LOC_Os04g54200/LOC_Os05g37600/LOC_Os05g38350/LOC_Os05g38710/LOC_Os05g39230/LOC_Os08g08110/LOC_Os08g20420/LOC_Os09g25580/LOC_Os09g26880/LOC_Os11g08300/LOC_Os11g45400/LOC_Os12g38780	osa:4327112/osa:4326728/osa:4326857/osa:4324401/osa:4327055/osa:4324826/osa:4328061/osa:4330612/osa:4331045/osa:4333926/osa:4333927/osa:4334536/osa:4334681/osa:4335812/osa:4337126/osa:4338951/osa:4338997/osa:4339026/osa:4339063/osa:4344812/osa:4345212/osa:4347099/osa:4347172/osa:4349966/osa:4351119/osa:4352615	26
osa00590	Arachidonic acid metabolism	5/1487	11/4791	0.233474	0.783759	LOC_Os01g05810/LOC_Os02g44500/LOC_Os03g59620/LOC_Os04g46960/LOC_Os11g18170	osa:4324525/osa:4330235/osa:4334536/osa:4336627/osa:4350287	5
osa00900	Terpenoid backbone biosynthesis	20/1487	55/4791	0.235529	0.783759	LOC_Os01g16020/LOC_Os01g45460/LOC_Os01g50760/LOC_Os01g58790/LOC_Os01g61560/LOC_Os01g63830/LOC_Os01g66360/LOC_Os02g10400/LOC_Os02g48330/LOC_Os03g02710/LOC_Os03g52170/LOC_Os05g46580/LOC_Os05g50550/LOC_Os06g07120/LOC_Os06g46450/LOC_Os08g40180/LOC_Os08g43170/LOC_Os09g31970/LOC_Os10g18220/LOC_Os12g17320	osa:4326207/osa:4326560/osa:4324245/osa:4327968/osa:4327435/osa:4324755/osa:9266653/osa:4328624/osa:9272427/osa:4331418/osa:4334003/osa:4339489/osa:107276142/osa:4340251/osa:4341844/osa:4346017/osa:4346215/osa:4347443/osa:4348331/osa:4351957	20
osa04122	Sulfur relay system	6/1487	14/4791	0.246089	0.783759	LOC_Os02g04740/LOC_Os02g07044/LOC_Os02g35200/LOC_Os02g52470/LOC_Os07g28280/LOC_Os09g16910	osa:4328260/osa:4328418/osa:4329680/osa:4330815/osa:4343175/osa:4346775	6
osa00620	Pyruvate metabolism	30/1487	86/4791	0.251996	0.783759	LOC_Os01g09320/LOC_Os01g11054/LOC_Os01g22520/LOC_Os01g54030/LOC_Os01g61380/LOC_Os02g01510/LOC_Os02g49720/LOC_Os02g50620/LOC_Os03g15050/LOC_Os03g19240/LOC_Os03g19250/LOC_Os03g21460/LOC_Os04g33190/LOC_Os04g40990/LOC_Os04g58110/LOC_Os05g09440/LOC_Os06g15390/LOC_Os06g34570/LOC_Os08g27840/LOC_Os08g33720/LOC_Os08g44810/LOC_Os09g14670/LOC_Os09g22410/LOC_Os09g26880/LOC_Os09g33500/LOC_Os09g34100/LOC_Os11g…	osa:4326769/osa:4325531/osa:4326980/osa:4326552/osa:4327423/osa:4328012/osa:4330612/osa:4330673/osa:4332293/osa:4332592/osa:4332593/osa:4332736/osa:4335745/osa:9268154/osa:4337406/osa:4338007/osa:4340703/osa:4343294/osa:4345387/osa:4345657/osa:4346332/osa:4346699/osa:4351493/osa:4347172/osa:4347531/osa:4347581/osa:4349745/osa:4349966/osa:4350078/osa:4351460	30
osa00760	Nicotinate and nicotinamide metabolism	7/1487	17/4791	0.254378	0.783759	LOC_Os01g51280/LOC_Os01g72690/LOC_Os02g04170/LOC_Os02g56980/LOC_Os03g44660/LOC_Os08g44370/LOC_Os09g39440	osa:4327823/osa:4325416/osa:4328220/osa:4331124/osa:4333582/osa:4346302/osa:4347891	7
osa04712	Circadian rhythm - plant	13/1487	35/4791	0.269543	0.808629	LOC_Os01g08700/LOC_Os01g38530/LOC_Os02g10860/LOC_Os02g36380/LOC_Os02g40510/LOC_Os02g53140/LOC_Os03g17570/LOC_Os05g49590/LOC_Os06g47890/LOC_Os07g49460/LOC_Os09g36220/LOC_Os11g05930/LOC_Os11g34460	osa:4325329/osa:4327931/osa:4328662/osa:4329738/osa:4330000/osa:4330868/osa:4332464/osa:4339663/osa:4341923/osa:4344399/osa:4347674/osa:4349831/osa:4350698	13
osa00261	Monobactam biosynthesis	5/1487	12/4791	0.30403	0.859131	LOC_Os02g24020/LOC_Os03g14120/LOC_Os03g53230/LOC_Os03g63330/LOC_Os04g02050	osa:4329224/osa:4332231/osa:4334073/osa:4334794/osa:4334932	5
osa04130	SNARE interactions in vesicular transport	14/1487	39/4791	0.308238	0.859131	LOC_Os01g08400/LOC_Os01g73230/LOC_Os02g02720/LOC_Os02g55990/LOC_Os02g57510/LOC_Os03g08870/LOC_Os03g45260/LOC_Os03g52650/LOC_Os04g44810/LOC_Os06g07780/LOC_Os06g39050/LOC_Os07g07000/LOC_Os08g44930/LOC_Os12g05810	osa:4323876/osa:4324558/osa:4328103/osa:4331049/osa:4331172/osa:4331882/osa:4333608/osa:107276918/osa:4336482/osa:4340278/osa:4341413/osa:4342474/osa:4346340/osa:4351534	14
osa00650	Butanoate metabolism	10/1487	27/4791	0.313234	0.859131	LOC_Os01g39270/LOC_Os01g58380/LOC_Os02g30630/LOC_Os03g02710/LOC_Os03g51080/LOC_Os04g37500/LOC_Os04g52440/LOC_Os08g10510/LOC_Os08g43170/LOC_Os12g04020	osa:4326312/osa:4325632/osa:4329450/osa:4331418/osa:4333932/osa:4335977/osa:4336982/osa:4344928/osa:4346215/osa:4351434	10
osa00500	Starch and sucrose metabolism	53/1487	161/4791	0.327628	0.859131	LOC_Os01g44220/LOC_Os01g52450/LOC_Os01g53930/LOC_Os01g54560/LOC_Os01g69030/LOC_Os01g71320/LOC_Os02g50040/LOC_Os02g51070/LOC_Os02g54820/LOC_Os03g04770/LOC_Os03g12140/LOC_Os03g22120/LOC_Os03g28330/LOC_Os03g52460/LOC_Os03g55090/LOC_Os04g17650/LOC_Os04g33740/LOC_Os04g39814/LOC_Os04g39880/LOC_Os04g39900/LOC_Os04g43390/LOC_Os04g43410/LOC_Os04g53310/LOC_Os05g09500/LOC_Os05g30250/LOC_Os05g30350/LOC_Os05g…	osa:4326594/osa:4324666/osa:4326547/osa:4324621/osa:4324364/osa:4326516/osa:4330637/osa:4330709/osa:4330971/osa:4331577/osa:4332097/osa:4332788/osa:4333062/osa:4334020/osa:4334171/osa:4335303/osa:4335790/osa:9269478/osa:4336145/osa:4336146/osa:4336389/osa:4336391/osa:4337056/osa:4338010/osa:4338556/osa:4338560/osa:4338695/osa:4339327/osa:9266089/osa:4339718/osa:4340018/osa:4341824/osa:4342055/osa…	53
osa00460	Cyanoamino acid metabolism	18/1487	52/4791	0.33538	0.859131	LOC_Os01g05810/LOC_Os01g05820/LOC_Os01g65410/LOC_Os04g39814/LOC_Os04g39880/LOC_Os04g39900/LOC_Os04g43390/LOC_Os04g43410/LOC_Os05g30250/LOC_Os05g30350/LOC_Os05g35440/LOC_Os06g44540/LOC_Os07g46280/LOC_Os08g39860/LOC_Os08g39870/LOC_Os09g31410/LOC_Os09g31430/LOC_Os09g33680	osa:4324525/osa:4324526/osa:4324773/osa:9269478/osa:4336145/osa:4336146/osa:4336389/osa:4336391/osa:4338556/osa:4338560/osa:4338868/osa:9266710/osa:4344146/osa:4345995/osa:4345996/osa:4347440/osa:4347441/osa:4347545	18
osa01212	Fatty acid metabolism	25/1487	74/4791	0.344249	0.859131	LOC_Os01g05694/LOC_Os01g05744/LOC_Os01g06600/LOC_Os01g48910/LOC_Os01g65830/LOC_Os02g17390/LOC_Os02g57260/LOC_Os03g30950/LOC_Os03g53690/LOC_Os05g06300/LOC_Os05g25310/LOC_Os05g36000/LOC_Os06g05130/LOC_Os06g08600/LOC_Os06g09630/LOC_Os06g39520/LOC_Os07g07440/LOC_Os07g07450/LOC_Os07g42420/LOC_Os08g09950/LOC_Os08g23810/LOC_Os10g31780/LOC_Os11g06880/LOC_Os11g35400/LOC_Os12g07110	osa:4335343/osa:4324521/osa:4324062/osa:4324393/osa:4324844/osa:4328997/osa:4331150/osa:4333144/osa:4334104/osa:4337848/osa:4338395/osa:4338898/osa:4340093/osa:4340334/osa:4340392/osa:4341431/osa:4342507/osa:9270991/osa:4343906/osa:4344895/osa:4345286/osa:4348791/osa:4349889/osa:4350728/osa:4351610	25
osa00920	Sulfur metabolism	14/1487	40/4791	0.348181	0.859131	LOC_Os02g07044/LOC_Os02g10830/LOC_Os02g12900/LOC_Os03g10050/LOC_Os03g53230/LOC_Os04g02050/LOC_Os06g05700/LOC_Os06g36880/LOC_Os07g32570/LOC_Os07g37220/LOC_Os07g37230/LOC_Os12g08270/LOC_Os12g25630/LOC_Os12g42980	osa:4328418/osa:107280167/osa:9266140/osa:4331941/osa:4334073/osa:4334932/osa:4340142/osa:4341322/osa:4343348/osa:4343581/osa:4343582/osa:4351685/osa:4352143/osa:4352839	14
osa00480	Glutathione metabolism	36/1487	109/4791	0.359245	0.859131	LOC_Os01g05810/LOC_Os01g05820/LOC_Os01g14580/LOC_Os01g27210/LOC_Os01g27340/LOC_Os01g49710/LOC_Os01g73514/LOC_Os02g26700/LOC_Os02g44500/LOC_Os03g04220/LOC_Os03g04260/LOC_Os03g29950/LOC_Os04g46960/LOC_Os04g51300/LOC_Os05g02530/LOC_Os05g03820/LOC_Os05g49760/LOC_Os06g02144/LOC_Os06g03720/LOC_Os07g07320/LOC_Os07g49400/LOC_Os08g43560/LOC_Os09g20220/LOC_Os09g27970/LOC_Os10g22070/LOC_Os10g28000/LOC_Os10g…	osa:4324525/osa:4324526/osa:4327213/osa:4325704/osa:4325709/osa:4325642/osa:9270353/osa:4329321/osa:4330235/osa:4331532/osa:4331535/osa:4333103/osa:4336627/osa:4336886/osa:4337622/osa:4337696/osa:4339674/osa:4339892/osa:4339981/osa:4342499/osa:4344397/osa:4346247/osa:4346877/osa:4343165/osa:9268428/osa:4348623/osa:4349167/osa:4349181/osa:4349188/osa:4349190/osa:4349196/osa:4349205/osa:4349207/osa…	36
osa04144	Endocytosis	49/1487	150/4791	0.360263	0.859131	LOC_Os01g16030/LOC_Os01g20860/LOC_Os01g23640/LOC_Os01g49350/LOC_Os01g51700/LOC_Os01g59790/LOC_Os01g62290/LOC_Os02g06340/LOC_Os02g10480/LOC_Os02g57220/LOC_Os02g57660/LOC_Os02g58640/LOC_Os03g13840/LOC_Os03g14260/LOC_Os03g16860/LOC_Os03g16920/LOC_Os03g17020/LOC_Os03g24160/LOC_Os03g26450/LOC_Os03g49510/LOC_Os03g49800/LOC_Os03g63090/LOC_Os03g63710/LOC_Os04g43290/LOC_Os05g01480/LOC_Os05g07880/LOC_Os05g…	osa:4326208/osa:9272440/osa:4326798/osa:4327935/osa:4325946/osa:4327591/osa:4327388/osa:4328363/osa:4328629/osa:4331146/osa:4331188/osa:4331267/osa:4332215/osa:4332241/osa:4332413/osa:4332420/osa:4332427/osa:9267438/osa:4332978/osa:4333833/osa:4333853/osa:4334780/osa:4334823/osa:4336383/osa:4337555/osa:4337942/osa:4338354/osa:107277488/osa:4339012/osa:4339324/osa:4339450/osa:4340043/osa:4340644/o…	49
osa00073	Cutin, suberine and wax biosynthesis	10/1487	28/4791	0.361739	0.859131	LOC_Os01g63540/LOC_Os03g07140/LOC_Os03g12230/LOC_Os04g43200/LOC_Os06g14324/LOC_Os06g14370/LOC_Os07g23340/LOC_Os08g44360/LOC_Os09g39410/LOC_Os10g34480	osa:4324825/osa:4331746/osa:4332103/osa:4336376/osa:4340663/osa:4340665/osa:107278422/osa:4346301/osa:4347887/osa:4348947	10
osa00400	Phenylalanine, tyrosine and tryptophan biosynthesis	17/1487	50/4791	0.375059	0.872586	LOC_Os02g16630/LOC_Os02g19924/LOC_Os02g47940/LOC_Os02g51410/LOC_Os03g03450/LOC_Os03g14990/LOC_Os03g15780/LOC_Os03g17730/LOC_Os03g50880/LOC_Os04g38950/LOC_Os06g12150/LOC_Os06g35540/LOC_Os07g42960/LOC_Os08g04180/LOC_Os09g39230/LOC_Os10g37980/LOC_Os11g42510	osa:4328957/osa:4329098/osa:4330482/osa:4330732/osa:4331468/osa:4332286/osa:4332341/osa:4332477/osa:4333918/osa:4336076/osa:4340547/osa:4341252/osa:4343946/osa:4344612/osa:4347875/osa:4349157/osa:4351017	17
osa04146	Peroxisome	29/1487	88/4791	0.386307	0.880779	LOC_Os01g06600/LOC_Os01g14580/LOC_Os01g48910/LOC_Os02g02400/LOC_Os02g57260/LOC_Os03g03910/LOC_Os03g07140/LOC_Os03g15860/LOC_Os03g31550/LOC_Os03g38730/LOC_Os03g57220/LOC_Os04g52690/LOC_Os04g53210/LOC_Os05g25310/LOC_Os05g49760/LOC_Os07g05820/LOC_Os07g23340/LOC_Os08g39080/LOC_Os08g39300/LOC_Os08g44360/LOC_Os08g45210/LOC_Os09g32290/LOC_Os09g39410/LOC_Os10g18220/LOC_Os11g06880/LOC_Os11g35400/LOC_Os12g…	osa:4324062/osa:4327213/osa:4324393/osa:4328073/osa:4331150/osa:4331509/osa:4331746/osa:4332347/osa:4333171/osa:4333336/osa:4334349/osa:4337006/osa:4337048/osa:4338395/osa:4339674/osa:4342420/osa:107278422/osa:4345945/osa:4345962/osa:4346301/osa:4346360/osa:107276062/osa:4347887/osa:4348331/osa:4349889/osa:4350728/osa:4351434/osa:4351610/osa:4352306	29
osa00562	Inositol phosphate metabolism	20/1487	60/4791	0.396487	0.886264	LOC_Os01g01190/LOC_Os01g72520/LOC_Os02g32370/LOC_Os02g57660/LOC_Os03g08430/LOC_Os03g09250/LOC_Os03g12840/LOC_Os03g24160/LOC_Os03g49510/LOC_Os03g49800/LOC_Os03g52760/LOC_Os04g56580/LOC_Os05g03610/LOC_Os07g09330/LOC_Os07g46490/LOC_Os08g01390/LOC_Os08g44260/LOC_Os09g23740/LOC_Os10g01480/LOC_Os12g08270	osa:4326465/osa:4325407/osa:4329509/osa:4331188/osa:4331839/osa:4331917/osa:4332146/osa:9267438/osa:4333833/osa:4333853/osa:9272095/osa:4337286/osa:4337686/osa:4342620/osa:4344166/osa:4344440/osa:4346290/osa:4347005/osa:4347947/osa:4351685	20
osa00730	Thiamine metabolism	7/1487	20/4791	0.431938	0.946941	LOC_Os01g25440/LOC_Os01g70580/LOC_Os04g57540/LOC_Os08g01770/LOC_Os08g45160/LOC_Os09g16910/LOC_Os11g20790	osa:4326288/osa:4326818/osa:4337358/osa:4344470/osa:4346355/osa:4346775/osa:107276068	7
osa00053	Ascorbate and aldarate metabolism	17/1487	52/4791	0.449446	0.966732	LOC_Os01g67520/LOC_Os02g49720/LOC_Os04g51300/LOC_Os05g02530/LOC_Os06g37080/LOC_Os06g37150/LOC_Os07g09330/LOC_Os07g49400/LOC_Os08g43560/LOC_Os08g44340/LOC_Os09g26880/LOC_Os10g28200/LOC_Os11g04740/LOC_Os11g08300/LOC_Os12g04520/LOC_Os12g08810/LOC_Os12g41800	osa:4325042/osa:4330612/osa:4336886/osa:4337622/osa:4341335/osa:4341337/osa:4342620/osa:4344397/osa:4346247/osa:4346299/osa:4347172/osa:4348636/osa:4349749/osa:4349966/osa:4351464/osa:4351698/osa:4352773	17
osa00410	beta-Alanine metabolism	13/1487	40/4791	0.47978	0.982492	LOC_Os01g51320/LOC_Os01g59340/LOC_Os02g49720/LOC_Os02g50350/LOC_Os03g51080/LOC_Os04g37500/LOC_Os04g40040/LOC_Os04g57550/LOC_Os04g57560/LOC_Os06g46372/LOC_Os09g26880/LOC_Os10g40540/LOC_Os11g08300	osa:4327828/osa:4327558/osa:4330612/osa:4330657/osa:4333932/osa:4335977/osa:4336153/osa:4337359/osa:4337360/osa:9268115/osa:4347172/osa:4349332/osa:4349966	13
osa01230	Biosynthesis of amino acids	74/1487	236/4791	0.482231	0.982492	LOC_Os01g14580/LOC_Os01g48960/LOC_Os01g53680/LOC_Os01g65410/LOC_Os01g70170/LOC_Os02g03260/LOC_Os02g07490/LOC_Os02g10830/LOC_Os02g12900/LOC_Os02g13840/LOC_Os02g16630/LOC_Os02g19924/LOC_Os02g24020/LOC_Os02g30630/LOC_Os02g38200/LOC_Os02g46520/LOC_Os02g47940/LOC_Os02g51410/LOC_Os03g03450/LOC_Os03g04410/LOC_Os03g06200/LOC_Os03g08530/LOC_Os03g10050/LOC_Os03g12890/LOC_Os03g14120/LOC_Os03g14450/LOC_Os03g…	osa:4327213/osa:4324398/osa:4327196/osa:4324773/osa:4327239/osa:4328147/osa:4328446/osa:107280167/osa:9266140/osa:4328812/osa:4328957/osa:4329098/osa:4329224/osa:4329450/osa:4329858/osa:4330380/osa:4330482/osa:4330732/osa:4331468/osa:4331547/osa:9270715/osa:9266500/osa:4331941/osa:4332151/osa:4332231/osa:4332253/osa:4332286/osa:4332341/osa:4332356/osa:4332477/osa:4332506/osa:4332563/osa:4332596/o…	74
osa00904	Diterpenoid biosynthesis	12/1487	37/4791	0.488725	0.982492	LOC_Os01g08220/LOC_Os01g55240/LOC_Os02g17780/LOC_Os02g36150/LOC_Os02g36210/LOC_Os03g63970/LOC_Os04g10160/LOC_Os04g44150/LOC_Os05g43880/LOC_Os06g02019/LOC_Os06g39780/LOC_Os07g01340	osa:4323864/osa:4325145/osa:4329013/osa:4329725/osa:9266189/osa:4334841/osa:4335096/osa:4336431/osa:4339310/osa:4339885/osa:4341447/osa:4342182	12
osa00430	Taurine and hypotaurine metabolism	7/1487	21/4791	0.491246	0.982492	LOC_Os01g05810/LOC_Os01g05820/LOC_Os03g45210/LOC_Os03g51080/LOC_Os04g37500/LOC_Os05g51470/LOC_Os12g42860	osa:4324525/osa:4324526/osa:4333605/osa:4333932/osa:4335977/osa:4339793/osa:4352829	7
osa00052	Galactose metabolism	19/1487	60/4791	0.506734	0.995994	LOC_Os01g52450/LOC_Os01g53680/LOC_Os01g53930/LOC_Os01g71320/LOC_Os02g36600/LOC_Os03g59430/LOC_Os04g33740/LOC_Os04g38530/LOC_Os04g38540/LOC_Os05g09500/LOC_Os05g10650/LOC_Os05g51670/LOC_Os06g07600/LOC_Os06g46284/LOC_Os07g10840/LOC_Os07g48830/LOC_Os08g28730/LOC_Os09g02140/LOC_Os09g24910	osa:4324666/osa:4327196/osa:4326547/osa:4326516/osa:4329753/osa:9271916/osa:4335790/osa:4336037/osa:4336039/osa:4338010/osa:4338034/osa:4339812/osa:4340274/osa:4341824/osa:4342703/osa:4344351/osa:4345415/osa:4346383/osa:4347060	19
osa00640	Propanoate metabolism	8/1487	25/4791	0.533706	0.999998	LOC_Os01g21160/LOC_Os01g22520/LOC_Os02g01510/LOC_Os04g33190/LOC_Os06g46372/LOC_Os07g07470/LOC_Os10g40540/LOC_Os12g08260	osa:4327289/osa:4326980/osa:4328012/osa:4335745/osa:9268115/osa:4342508/osa:4349332/osa:4351684	8
osa00563	Glycosylphosphatidylinositol (GPI)-anchor biosynthesis	7/1487	22/4791	0.548515	0.999998	LOC_Os01g39810/LOC_Os02g12740/LOC_Os03g26090/LOC_Os10g08940/LOC_Os11g28980/LOC_Os12g31480/LOC_Os12g40500	osa:4324190/osa:4328747/osa:4332969/osa:4348186/osa:9271607/osa:4352265/osa:4352700	7
osa03020	RNA polymerase	14/1487	45/4791	0.552082	0.999998	LOC_Os01g08790/LOC_Os01g59140/LOC_Os03g44484/LOC_Os03g50380/LOC_Os04g16830/LOC_Os04g41040/LOC_Os05g05860/LOC_Os05g05980/LOC_Os07g42080/LOC_Os07g42395/LOC_Os08g05940/LOC_Os08g16780/LOC_Os08g33154/LOC_Os12g37370	osa:4325336/osa:4327549/osa:4333571/osa:4333888/osa:3131434/osa:9270850/osa:4337831/osa:9272152/osa:4343875/osa:4343902/osa:9267835/osa:9268125/osa:4332531/osa:4352511	14
osa04141	Protein processing in endoplasmic reticulum	68/1487	221/4791	0.561292	0.999998	LOC_Os01g04350/LOC_Os01g04360/LOC_Os01g04370/LOC_Os01g04380/LOC_Os01g08860/LOC_Os01g23740/LOC_Os01g37560/LOC_Os01g62244/LOC_Os01g62290/LOC_Os02g08480/LOC_Os02g10710/LOC_Os02g42690/LOC_Os02g43930/LOC_Os02g52150/LOC_Os02g54140/LOC_Os03g03920/LOC_Os03g05730/LOC_Os03g15960/LOC_Os03g16020/LOC_Os03g16030/LOC_Os03g16040/LOC_Os03g16460/LOC_Os03g16860/LOC_Os03g16920/LOC_Os03g19500/LOC_Os03g36730/LOC_Os03g…	osa:4325695/osa:4325696/osa:4325697/osa:4325698/osa:4325342/osa:4326806/osa:4324566/osa:4327386/osa:4327388/osa:4328514/osa:107278626/osa:4330106/osa:4330201/osa:4330786/osa:4330933/osa:4331510/osa:4331645/osa:4332357/osa:4332360/osa:4332361/osa:4332363/osa:4332391/osa:4332413/osa:4332420/osa:4332614/osa:4333265/osa:4333714/osa:4334359/osa:4334611/osa:9267997/osa:4335732/osa:4335956/osa:4336083/o…	68
osa00071	Fatty acid degradation	16/1487	52/4791	0.569148	0.999998	LOC_Os01g06600/LOC_Os01g48910/LOC_Os01g63540/LOC_Os02g17390/LOC_Os02g49720/LOC_Os02g57260/LOC_Os03g09020/LOC_Os05g06300/LOC_Os05g25310/LOC_Os05g45300/LOC_Os09g26880/LOC_Os11g06880/LOC_Os11g08300/LOC_Os11g10520/LOC_Os11g35400/LOC_Os12g07110	osa:4324062/osa:4324393/osa:4324825/osa:4328997/osa:4330612/osa:4331150/osa:4331894/osa:4337848/osa:4338395/osa:4339402/osa:4347172/osa:4349889/osa:4349966/osa:4350055/osa:4350728/osa:4351610	16
osa00670	One carbon pool by folate	5/1487	16/4791	0.586129	0.999998	LOC_Os01g65410/LOC_Os04g53230/LOC_Os05g35440/LOC_Os11g29390/LOC_Os12g26060	osa:4324773/osa:4337051/osa:4338868/osa:4350527/osa:9271078	5
osa00750	Vitamin B6 metabolism	4/1487	13/4791	0.611445	0.999998	LOC_Os02g03740/LOC_Os03g06200/LOC_Os05g47640/LOC_Os10g01080	osa:4328188/osa:9270715/osa:4339521/osa:4347937	4
osa00860	Porphyrin and chlorophyll metabolism	12/1487	40/4791	0.615525	0.999998	LOC_Os01g12710/LOC_Os01g16020/LOC_Os01g16520/LOC_Os01g44050/LOC_Os01g57460/LOC_Os04g58200/LOC_Os07g46315/LOC_Os09g36200/LOC_Os10g22380/LOC_Os10g25030/LOC_Os10g35370/LOC_Os10g41780	osa:4327178/osa:4326207/osa:4325167/osa:4326671/osa:4327058/osa:4337415/osa:4332690/osa:4347672/osa:4348464/osa:4348519/osa:4349004/osa:4349433	12
osa03022	Basal transcription factors	14/1487	47/4791	0.627935	0.999998	LOC_Os01g46020/LOC_Os01g56550/LOC_Os01g73890/LOC_Os03g45410/LOC_Os03g52750/LOC_Os05g22670/LOC_Os06g07480/LOC_Os07g38600/LOC_Os08g25060/LOC_Os08g25460/LOC_Os09g26180/LOC_Os09g36440/LOC_Os10g29660/LOC_Os10g40790	osa:4338489/osa:9270266/osa:4323838/osa:4333619/osa:4334040/osa:4338303/osa:4340268/osa:4343686/osa:4345313/osa:4345330/osa:4347127/osa:4347689/osa:4348699/osa:4337426	14
osa00220	Arginine biosynthesis	10/1487	34/4791	0.644533	0.999998	LOC_Os02g46520/LOC_Os03g08530/LOC_Os03g19280/LOC_Os03g50490/LOC_Os04g46460/LOC_Os04g56400/LOC_Os06g35540/LOC_Os07g01760/LOC_Os07g39690/LOC_Os10g25140	osa:4330380/osa:9266500/osa:4332596/osa:4333896/osa:4336590/osa:4337272/osa:4341252/osa:4342210/osa:4343745/osa:4348525	10
osa00910	Nitrogen metabolism	10/1487	34/4791	0.644533	0.999998	LOC_Os01g25484/LOC_Os01g36720/LOC_Os01g48960/LOC_Os02g53130/LOC_Os03g50490/LOC_Os04g33660/LOC_Os04g56400/LOC_Os05g48200/LOC_Os07g46460/LOC_Os08g36480	osa:4326014/osa:107277478/osa:4324398/osa:4330867/osa:4333896/osa:4335782/osa:4337272/osa:4339561/osa:4344164/osa:4345795	10
osa00270	Cysteine and methionine metabolism	34/1487	114/4791	0.64613	0.999998	LOC_Os01g01120/LOC_Os01g39860/LOC_Os01g59920/LOC_Os01g61380/LOC_Os02g01510/LOC_Os02g07044/LOC_Os02g10830/LOC_Os02g12900/LOC_Os02g19924/LOC_Os02g39790/LOC_Os02g53180/LOC_Os03g10050/LOC_Os03g12890/LOC_Os03g63330/LOC_Os04g48850/LOC_Os04g57400/LOC_Os05g03820/LOC_Os05g13780/LOC_Os05g39770/LOC_Os06g05700/LOC_Os06g35540/LOC_Os06g36880/LOC_Os07g08500/LOC_Os08g33720/LOC_Os09g27750/LOC_Os09g27820/LOC_Os09g…	osa:4326460/osa:4324194/osa:4327479/osa:4327423/osa:4328012/osa:4328418/osa:107280167/osa:9266140/osa:4329098/osa:4329955/osa:4330873/osa:4331941/osa:4332151/osa:4334794/osa:4336750/osa:4337347/osa:4337696/osa:4338140/osa:4339095/osa:4340142/osa:4341252/osa:4341322/osa:4342575/osa:4345657/osa:4347224/osa:4347225/osa:4343165/osa:4347954/osa:4348646/osa:4348647/osa:4349123/osa:4351017/osa:4352747/o…	34
osa04136	Autophagy - other	12/1487	41/4791	0.654257	0.999998	LOC_Os01g48920/LOC_Os02g08350/LOC_Os03g07150/LOC_Os03g14380/LOC_Os03g16130/LOC_Os03g27350/LOC_Os03g44200/LOC_Os04g45570/LOC_Os06g37660/LOC_Os10g41110/LOC_Os11g01010/LOC_Os12g32210	osa:4324394/osa:4328503/osa:4331747/osa:4332250/osa:9268534/osa:4333022/osa:4333557/osa:4336527/osa:4341364/osa:9270245/osa:4349525/osa:9267420	12
osa00300	Lysine biosynthesis	4/1487	14/4791	0.676103	0.999998	LOC_Os02g24020/LOC_Os03g14120/LOC_Os03g18810/LOC_Os03g63330	osa:4329224/osa:4332231/osa:4332563/osa:4334794	4
osa00770	Pantothenate and CoA biosynthesis	8/1487	28/4791	0.679505	0.999998	LOC_Os01g12560/LOC_Os01g59340/LOC_Os02g04120/LOC_Os02g30630/LOC_Os02g50350/LOC_Os03g12890/LOC_Os06g09910/LOC_Os08g44530	osa:4326739/osa:4327558/osa:9271371/osa:4329450/osa:4330657/osa:4332151/osa:4340408/osa:4346318	8
osa01040	Biosynthesis of unsaturated fatty acids	8/1487	28/4791	0.679505	0.999998	LOC_Os01g05694/LOC_Os01g05744/LOC_Os01g06600/LOC_Os01g65830/LOC_Os02g57260/LOC_Os03g30950/LOC_Os04g47120/LOC_Os08g09950	osa:4335343/osa:4324521/osa:4324062/osa:4324844/osa:4331150/osa:4333144/osa:4336637/osa:4344895	8
osa00908	Zeatin biosynthesis	7/1487	25/4791	0.700074	0.999998	LOC_Os01g09260/LOC_Os01g10110/LOC_Os01g56810/LOC_Os04g46980/LOC_Os04g47720/LOC_Os05g31040/LOC_Os06g51350	osa:4325668/osa:4327333/osa:4327887/osa:4336629/osa:4336681/osa:4338605/osa:4342142	7
osa00450	Selenocompound metabolism	5/1487	18/4791	0.701673	0.999998	LOC_Os03g53230/LOC_Os04g02050/LOC_Os06g22140/LOC_Os07g46410/LOC_Os10g37340	osa:4334073/osa:4334932/osa:4340912/osa:4344159/osa:4349123	5
osa00360	Phenylalanine metabolism	16/1487	56/4791	0.703011	0.999998	LOC_Os01g02500/LOC_Os01g58380/LOC_Os01g60450/LOC_Os02g07160/LOC_Os02g19924/LOC_Os02g41670/LOC_Os02g41680/LOC_Os02g47940/LOC_Os04g40040/LOC_Os04g43800/LOC_Os05g25640/LOC_Os06g35540/LOC_Os08g14760/LOC_Os08g34790/LOC_Os10g42800/LOC_Os11g42510	osa:4335108/osa:4325632/osa:9270590/osa:4328425/osa:4329098/osa:4330037/osa:4330040/osa:4330482/osa:4336153/osa:4336415/osa:4338409/osa:4341252/osa:4345054/osa:4345717/osa:9272068/osa:4351017	16
osa00945	Stilbenoid, diarylheptanoid and gingerol biosynthesis	3/1487	11/4791	0.713518	0.999998	LOC_Os01g60450/LOC_Os02g39850/LOC_Os05g25640	osa:9270590/osa:4329959/osa:4338409	3
osa03030	DNA replication	16/1487	57/4791	0.73226	0.999998	LOC_Os01g10690/LOC_Os01g13700/LOC_Os01g14980/LOC_Os01g55030/LOC_Os02g07240/LOC_Os02g53680/LOC_Os02g56130/LOC_Os02g58220/LOC_Os04g54500/LOC_Os05g14590/LOC_Os05g15520/LOC_Os05g46270/LOC_Os07g22400/LOC_Os09g39490/LOC_Os10g11590/LOC_Os11g29380	osa:4327080/osa:4326359/osa:4327706/osa:4325130/osa:4328433/osa:4330902/osa:4331062/osa:4331236/osa:4337150/osa:4338176/osa:4338202/osa:4339464/osa:4342990/osa:4347894/osa:4348221/osa:4350526	16
osa00062	Fatty acid elongation	11/1487	40/4791	0.740196	0.999998	LOC_Os01g05694/LOC_Os01g05744/LOC_Os01g34560/LOC_Os02g11070/LOC_Os02g49920/LOC_Os03g12030/LOC_Os04g47120/LOC_Os06g14810/LOC_Os09g19650/LOC_Os09g34930/LOC_Os10g33370	osa:4335343/osa:4324521/osa:4323946/osa:4328676/osa:4330627/osa:4332090/osa:4336637/osa:4340691/osa:4346846/osa:9271565/osa:4348874	11
osa00941	Flavonoid biosynthesis	7/1487	26/4791	0.742333	0.999998	LOC_Os01g60450/LOC_Os02g39850/LOC_Os04g01140/LOC_Os04g53850/LOC_Os04g53860/LOC_Os05g25640/LOC_Os12g02370	osa:9270590/osa:4329959/osa:4334886/osa:4337100/osa:4337101/osa:4338409/osa:4351321	7
osa00010	Glycolysis / Gluconeogenesis	39/1487	136/4791	0.755455	0.999998	LOC_Os01g06660/LOC_Os01g22520/LOC_Os01g52450/LOC_Os01g53680/LOC_Os01g53930/LOC_Os01g64660/LOC_Os01g71320/LOC_Os02g01510/LOC_Os02g07490/LOC_Os02g36600/LOC_Os02g49720/LOC_Os02g50620/LOC_Os03g09020/LOC_Os03g14450/LOC_Os03g15050/LOC_Os03g15950/LOC_Os03g19240/LOC_Os03g19250/LOC_Os04g33190/LOC_Os04g38530/LOC_Os04g38540/LOC_Os04g58110/LOC_Os05g09500/LOC_Os05g10650/LOC_Os05g36270/LOC_Os05g39320/LOC_Os05g…	osa:4324066/osa:4326980/osa:4324666/osa:4327196/osa:4326547/osa:4325071/osa:4326516/osa:4328012/osa:4328446/osa:4329753/osa:4330612/osa:4330673/osa:4331894/osa:4332253/osa:4332293/osa:4332356/osa:4332592/osa:4332593/osa:4335745/osa:4336037/osa:4336039/osa:4337406/osa:4338010/osa:4338034/osa:4338912/osa:4339068/osa:4339133/osa:4339654/osa:4341496/osa:4341770/osa:4346383/osa:4351493/osa:4347060/osa…	39
osa03420	Nucleotide excision repair	20/1487	72/4791	0.765131	0.999998	LOC_Os01g01312/LOC_Os01g10690/LOC_Os01g13700/LOC_Os01g14980/LOC_Os01g44990/LOC_Os01g55030/LOC_Os02g53680/LOC_Os02g56130/LOC_Os02g58220/LOC_Os03g10780/LOC_Os03g52750/LOC_Os04g54500/LOC_Os05g15520/LOC_Os06g07480/LOC_Os07g38600/LOC_Os08g25060/LOC_Os09g24200/LOC_Os09g39490/LOC_Os10g11590/LOC_Os10g40790	osa:4326441/osa:4327080/osa:4326359/osa:4327706/osa:4326574/osa:4325130/osa:4330902/osa:4331062/osa:4331236/osa:4331991/osa:4334040/osa:4337150/osa:4338202/osa:4340268/osa:4343686/osa:4345313/osa:4347014/osa:4347894/osa:4348221/osa:4337426	20
osa03040	Spliceosome	54/1487	187/4791	0.766539	0.999998	LOC_Os01g15860/LOC_Os01g62290/LOC_Os01g68320/LOC_Os02g03040/LOC_Os02g08360/LOC_Os02g12850/LOC_Os02g14780/LOC_Os02g30730/LOC_Os02g58090/LOC_Os03g15700/LOC_Os03g16860/LOC_Os03g16920/LOC_Os03g17010/LOC_Os03g19530/LOC_Os03g19960/LOC_Os03g25770/LOC_Os03g26960/LOC_Os03g29740/LOC_Os03g36930/LOC_Os03g50090/LOC_Os03g59550/LOC_Os03g59700/LOC_Os03g59710/LOC_Os03g61990/LOC_Os04g54440/LOC_Os05g04850/LOC_Os05g…	osa:9270118/osa:4327388/osa:9271802/osa:4328133/osa:4328504/osa:4328758/osa:4328860/osa:4329455/osa:4331222/osa:4332334/osa:4332413/osa:4332420/osa:4332426/osa:4332617/osa:4332645/osa:9268085/osa:4332999/osa:4333092/osa:4333273/osa:4333866/osa:4334528/osa:4334542/osa:4334543/osa:4334703/osa:4337147/osa:4337757/osa:4337900/osa:4338354/osa:4338675/osa:4338860/osa:4339012/osa:4340248/osa:4340263/osa…	54
osa00350	Tyrosine metabolism	11/1487	41/4791	0.771707	0.999998	LOC_Os02g07160/LOC_Os02g10310/LOC_Os02g19924/LOC_Os02g47940/LOC_Os03g09020/LOC_Os04g40040/LOC_Os06g01360/LOC_Os06g35540/LOC_Os11g10520/LOC_Os11g42510/LOC_Os12g10730	osa:4328425/osa:4328618/osa:4329098/osa:4330482/osa:4331894/osa:4336153/osa:4339844/osa:4341252/osa:4350055/osa:4351017/osa:4351776	11
osa00790	Folate biosynthesis	7/1487	27/4791	0.780208	0.999998	LOC_Os02g04740/LOC_Os02g36340/LOC_Os04g56710/LOC_Os06g48620/LOC_Os10g35940/LOC_Os11g29390/LOC_Os12g26060	osa:4328260/osa:4329733/osa:4337297/osa:4341959/osa:4349049/osa:4350527/osa:9271078	7
osa00130	Ubiquinone and other terpenoid-quinone biosynthesis	12/1487	45/4791	0.785438	0.999998	LOC_Os01g60450/LOC_Os02g07160/LOC_Os02g19924/LOC_Os05g25640/LOC_Os06g43880/LOC_Os06g44840/LOC_Os07g38850/LOC_Os08g14760/LOC_Os08g23320/LOC_Os08g34790/LOC_Os10g42800/LOC_Os11g42510	osa:9270590/osa:4328425/osa:4329098/osa:4338409/osa:4341663/osa:4341727/osa:4343702/osa:4345054/osa:4345268/osa:4345717/osa:9272068/osa:4351017	12
osa00051	Fructose and mannose metabolism	18/1487	66/4791	0.786198	0.999998	LOC_Os01g52450/LOC_Os01g53680/LOC_Os01g53930/LOC_Os01g62840/LOC_Os01g64660/LOC_Os01g71320/LOC_Os03g51000/LOC_Os03g61280/LOC_Os05g09500/LOC_Os05g10650/LOC_Os05g36270/LOC_Os06g40640/LOC_Os06g45370/LOC_Os07g47290/LOC_Os09g24910/LOC_Os11g02600/LOC_Os11g38810/LOC_Os12g02520	osa:4324666/osa:4327196/osa:4326547/osa:4327472/osa:4325071/osa:4326516/osa:4333926/osa:4334653/osa:4338010/osa:4338034/osa:4338912/osa:4341496/osa:4341770/osa:4344231/osa:4347060/osa:4349615/osa:4350861/osa:9271116	18
osa00340	Histidine metabolism	5/1487	20/4791	0.792656	0.999998	LOC_Os02g47940/LOC_Os02g49720/LOC_Os07g09330/LOC_Os09g26880/LOC_Os11g08300	osa:4330482/osa:4330612/osa:4342620/osa:4347172/osa:4349966	5
osa00030	Pentose phosphate pathway	15/1487	57/4791	0.820254	0.999998	LOC_Os01g53680/LOC_Os01g64660/LOC_Os01g70170/LOC_Os03g29950/LOC_Os04g24140/LOC_Os05g10650/LOC_Os05g36270/LOC_Os06g02144/LOC_Os06g40640/LOC_Os06g45370/LOC_Os07g08030/LOC_Os07g41280/LOC_Os08g43370/LOC_Os09g24910/LOC_Os09g29070	osa:4327196/osa:4325071/osa:4327239/osa:4333103/osa:4335430/osa:4338034/osa:4338912/osa:4339892/osa:4341496/osa:4341770/osa:4342543/osa:4343843/osa:4346232/osa:4347060/osa:4347311	15
osa03430	Mismatch repair	11/1487	43/4791	0.826417	0.999998	LOC_Os01g08540/LOC_Os01g10690/LOC_Os01g13700/LOC_Os01g14980/LOC_Os01g55030/LOC_Os01g56940/LOC_Os02g53680/LOC_Os02g56130/LOC_Os02g58220/LOC_Os05g15520/LOC_Os10g11590	osa:4325353/osa:4327080/osa:4326359/osa:4327706/osa:4325130/osa:4327899/osa:4330902/osa:4331062/osa:4331236/osa:4338202/osa:4348221	11
osa02010	ABC transporters	6/1487	25/4791	0.83607	0.999998	LOC_Os01g18670/LOC_Os01g50100/LOC_Os01g50160/LOC_Os02g46680/LOC_Os03g17180/LOC_Os08g45030	osa:4325158/osa:4323896/osa:4325290/osa:4330390/osa:4332438/osa:4346344	6
osa00310	Lysine degradation	11/1487	44/4791	0.84975	0.999998	LOC_Os01g22520/LOC_Os01g59620/LOC_Os02g49720/LOC_Os02g54254/LOC_Os08g08210/LOC_Os08g14660/LOC_Os08g30910/LOC_Os09g26880/LOC_Os09g32290/LOC_Os11g03700/LOC_Os11g08300	osa:4326980/osa:4327359/osa:4330612/osa:4330940/osa:4344819/osa:4345051/osa:4345509/osa:4347172/osa:107276062/osa:107277010/osa:4349966	11
osa03015	mRNA surveillance pathway	29/1487	108/4791	0.854969	0.999998	LOC_Os01g24750/LOC_Os01g49940/LOC_Os01g71270/LOC_Os01g72220/LOC_Os02g13400/LOC_Os02g40454/LOC_Os03g07150/LOC_Os03g17010/LOC_Os03g19920/LOC_Os03g36930/LOC_Os03g47790/LOC_Os03g59550/LOC_Os04g35920/LOC_Os05g01540/LOC_Os05g04850/LOC_Os06g21470/LOC_Os06g37660/LOC_Os07g17360/LOC_Os07g39870/LOC_Os07g49320/LOC_Os08g01660/LOC_Os08g08830/LOC_Os08g21350/LOC_Os09g29980/LOC_Os09g39270/LOC_Os10g33230/LOC_Os11g…	osa:4326473/osa:4323885/osa:4326511/osa:4325772/osa:4328790/osa:9266142/osa:4331747/osa:4332426/osa:9272301/osa:4333273/osa:4333730/osa:4334528/osa:4335928/osa:4337561/osa:4337757/osa:4340886/osa:4341364/osa:4342912/osa:4343757/osa:4344390/osa:4344462/osa:4344833/osa:4345227/osa:4347363/osa:4347878/osa:4348867/osa:4349526/osa:4351236/osa:4351607	29
osa04145	Phagosome	20/1487	78/4791	0.878671	0.999998	LOC_Os01g12260/LOC_Os01g12900/LOC_Os01g18050/LOC_Os01g51700/LOC_Os01g59150/LOC_Os02g20850/LOC_Os02g58730/LOC_Os03g14690/LOC_Os04g32950/LOC_Os04g44810/LOC_Os05g34170/LOC_Os05g43170/LOC_Os05g46000/LOC_Os06g12790/LOC_Os07g14270/LOC_Os07g36465/LOC_Os08g01390/LOC_Os09g23740/LOC_Os12g05810/LOC_Os12g07490	osa:4326699/osa:4325879/osa:4326917/osa:4325946/osa:4327550/osa:4329132/osa:4331272/osa:4332270/osa:4335732/osa:4336482/osa:4338790/osa:4339262/osa:4339450/osa:4340590/osa:4342826/osa:9272111/osa:4344440/osa:4347005/osa:4351534/osa:9266625	20
osa00020	Citrate cycle (TCA cycle)	14/1487	57/4791	0.888229	0.999998	LOC_Os01g14580/LOC_Os01g22520/LOC_Os01g61380/LOC_Os02g13840/LOC_Os02g38200/LOC_Os02g50620/LOC_Os03g04410/LOC_Os03g15050/LOC_Os04g32020/LOC_Os04g40310/LOC_Os05g49760/LOC_Os08g02640/LOC_Os08g33720/LOC_Os09g33500	osa:4327213/osa:4326980/osa:4327423/osa:4328812/osa:4329858/osa:4330673/osa:4331547/osa:4332293/osa:4335673/osa:4336169/osa:4339674/osa:4344541/osa:4345657/osa:4347531	14
osa03013	RNA transport	43/1487	161/4791	0.903589	0.999998	LOC_Os01g10350/LOC_Os01g26160/LOC_Os01g37842/LOC_Os01g58220/LOC_Os01g73880/LOC_Os02g04970/LOC_Os02g05330/LOC_Os02g11060/LOC_Os02g17360/LOC_Os02g19770/LOC_Os02g45920/LOC_Os03g17010/LOC_Os03g18350/LOC_Os03g27930/LOC_Os03g36930/LOC_Os03g59550/LOC_Os03g64080/LOC_Os04g34940/LOC_Os04g35920/LOC_Os04g42140/LOC_Os05g01540/LOC_Os05g04850/LOC_Os05g28510/LOC_Os05g41630/LOC_Os05g41900/LOC_Os05g44380/LOC_Os05g…	osa:4327063/osa:4325820/osa:4324680/osa:4324136/osa:4323837/osa:9266752/osa:4328286/osa:4328675/osa:4328994/osa:4329091/osa:4330343/osa:4332426/osa:4332526/osa:4333042/osa:4333273/osa:4334528/osa:4334849/osa:9269193/osa:4335928/osa:4336300/osa:4337561/osa:4337757/osa:4338508/osa:4339203/osa:4339216/osa:4339346/osa:4339657/osa:4339683/osa:4340958/osa:9266942/osa:9272123/osa:4342489/osa:4343445/osa…	43
osa00960	Tropane, piperidine and pyridine alkaloid biosynthesis	6/1487	28/4791	0.908479	0.999998	LOC_Os02g19924/LOC_Os02g47940/LOC_Os03g16220/LOC_Os04g40040/LOC_Os06g35540/LOC_Os11g42510	osa:4329098/osa:4330482/osa:4332376/osa:4336153/osa:4341252/osa:4351017	6
osa03060	Protein export	13/1487	55/4791	0.912715	0.999998	LOC_Os01g04030/LOC_Os01g05800/LOC_Os03g43430/LOC_Os03g55640/LOC_Os03g62750/LOC_Os04g08340/LOC_Os06g14550/LOC_Os08g37444/LOC_Os09g38370/LOC_Os10g37690/LOC_Os12g05760/LOC_Os12g07490/LOC_Os12g25210	osa:4325792/osa:4324524/osa:4333514/osa:4347239/osa:4334759/osa:4335047/osa:4340680/osa:4345847/osa:4347817/osa:4349143/osa:107275251/osa:9266625/osa:4352133	13
osa00330	Arginine and proline metabolism	13/1487	56/4791	0.925166	0.999998	LOC_Os01g02500/LOC_Os01g51320/LOC_Os02g39790/LOC_Os02g49720/LOC_Os04g01690/LOC_Os04g39210/LOC_Os04g57550/LOC_Os04g57560/LOC_Os06g04070/LOC_Os06g35540/LOC_Os09g26880/LOC_Os10g40360/LOC_Os11g08300	osa:4335108/osa:4327828/osa:4329955/osa:4330612/osa:4334917/osa:9272649/osa:4337359/osa:4337360/osa:4340008/osa:4341252/osa:4347172/osa:4349318/osa:4349966	13
osa00950	Isoquinoline alkaloid biosynthesis	4/1487	21/4791	0.929308	0.999998	LOC_Os02g19924/LOC_Os04g40040/LOC_Os06g35540/LOC_Os11g42510	osa:4329098/osa:4336153/osa:4341252/osa:4351017	4
osa00510	N-Glycan biosynthesis	8/1487	38/4791	0.939307	0.999998	LOC_Os02g38140/LOC_Os03g36730/LOC_Os04g46050/LOC_Os04g48750/LOC_Os05g11850/LOC_Os05g44360/LOC_Os12g39340/LOC_Os12g41780	osa:4329853/osa:4333265/osa:4336560/osa:4336740/osa:4338088/osa:4339345/osa:4352649/osa:4352772	8
osa03018	RNA degradation	27/1487	111/4791	0.953144	0.999998	LOC_Os01g02884/LOC_Os01g47256/LOC_Os01g53680/LOC_Os01g56300/LOC_Os01g65220/LOC_Os02g01280/LOC_Os02g28074/LOC_Os02g31220/LOC_Os02g53420/LOC_Os02g55300/LOC_Os03g02260/LOC_Os03g04970/LOC_Os03g14450/LOC_Os03g15950/LOC_Os03g20170/LOC_Os04g39260/LOC_Os04g58810/LOC_Os05g10650/LOC_Os05g32330/LOC_Os07g37790/LOC_Os09g24910/LOC_Os09g31486/LOC_Os10g32550/LOC_Os10g35990/LOC_Os11g05650/LOC_Os11g20689/LOC_Os12g…	osa:4326075/osa:4327851/osa:4327196/osa:4325594/osa:4324952/osa:4327993/osa:4329368/osa:4329480/osa:4330888/osa:4331006/osa:4331379/osa:4331590/osa:4332253/osa:4332356/osa:4332655/osa:9268289/osa:4337457/osa:4338034/osa:4338672/osa:4343622/osa:4347060/osa:9270165/osa:4348824/osa:4349053/osa:4349816/osa:4350355/osa:4351547	27
osa00100	Steroid biosynthesis	6/1487	32/4791	0.961016	0.999998	LOC_Os01g11340/LOC_Os02g04710/LOC_Os03g01820/LOC_Os03g29170/LOC_Os03g59620/LOC_Os09g39220	osa:4325564/osa:4328256/osa:4331338/osa:4333071/osa:4334536/osa:9268311	6
osa04120	Ubiquitin mediated proteolysis	32/1487	134/4791	0.974212	0.999998	LOC_Os01g03170/LOC_Os01g13370/LOC_Os01g62244/LOC_Os01g65920/LOC_Os01g74146/LOC_Os02g47180/LOC_Os02g53140/LOC_Os03g10400/LOC_Os03g19059/LOC_Os03g19500/LOC_Os03g22680/LOC_Os04g51110/LOC_Os05g05720/LOC_Os05g10754/LOC_Os05g35110/LOC_Os05g38830/LOC_Os05g50360/LOC_Os06g06870/LOC_Os07g22680/LOC_Os07g39780/LOC_Os07g43250/LOC_Os07g43260/LOC_Os07g44004/LOC_Os07g46560/LOC_Os07g49230/LOC_Os09g07900/LOC_Os09g…	osa:9268150/osa:4327774/osa:4327386/osa:4324993/osa:4326397/osa:4330430/osa:4330868/osa:4331972/osa:4332583/osa:4332614/osa:4332833/osa:4336870/osa:4337822/osa:4340379/osa:4338850/osa:4339037/osa:4339716/osa:4340227/osa:4343000/osa:4343750/osa:4343963/osa:107276398/osa:4344013/osa:4344172/osa:4344380/osa:4346522/osa:4346639/osa:4346585/osa:4347721/osa:4348796/osa:4349557/osa:9271171	32
osa00600	Sphingolipid metabolism	5/1487	30/4791	0.977317	0.999998	LOC_Os01g70380/LOC_Os02g47350/LOC_Os02g56300/LOC_Os06g12250/LOC_Os10g33420	osa:4326966/osa:4330439/osa:4331075/osa:9268279/osa:4348876	5
osa00970	Aminoacyl-tRNA biosynthesis	12/1487	60/4791	0.980722	0.999998	LOC_Os01g06020/LOC_Os01g09000/LOC_Os01g16520/LOC_Os01g31610/LOC_Os02g51830/LOC_Os03g21740/LOC_Os05g07030/LOC_Os06g01400/LOC_Os06g13660/LOC_Os07g07060/LOC_Os09g21110/LOC_Os10g22380	osa:4324505/osa:4325653/osa:4325167/osa:4324476/osa:4330767/osa:4332758/osa:4337898/osa:4339847/osa:9266147/osa:4342480/osa:4346920/osa:4348464	12
osa00040	Pentose and glucuronate interconversions	13/1487	65/4791	0.983976	0.999998	LOC_Os01g21034/LOC_Os01g36620/LOC_Os01g53990/LOC_Os01g57854/LOC_Os04g05050/LOC_Os05g29790/LOC_Os07g10730/LOC_Os07g22650/LOC_Os07g44660/LOC_Os07g47290/LOC_Os10g31910/LOC_Os11g07090/LOC_Os12g43664	osa:4327285/osa:4326883/osa:4326549/osa:4325861/osa:4335013/osa:4338538/osa:107278493/osa:9267504/osa:4344059/osa:4344231/osa:4348800/osa:107276962/osa:4352874	13
osa00380	Tryptophan metabolism	11/1487	58/4791	0.987063	0.999998	LOC_Os01g02500/LOC_Os01g22520/LOC_Os01g53200/LOC_Os02g02400/LOC_Os02g49720/LOC_Os03g03910/LOC_Os03g06654/LOC_Os04g03980/LOC_Os09g26880/LOC_Os10g02880/LOC_Os11g08300	osa:4335108/osa:4326980/osa:9267047/osa:4328073/osa:4330612/osa:4331509/osa:4331709/osa:4334994/osa:4347172/osa:4347994/osa:4349966	11
osa00190	Oxidative phosphorylation	30/1487	132/4791	0.98748	0.999998	LOC_Os01g12260/LOC_Os01g64670/LOC_Os02g47600/LOC_Os02g51470/LOC_Os02g57180/LOC_Os03g03770/LOC_Os03g14690/LOC_Os03g17070/LOC_Os03g18420/LOC_Os04g59040/LOC_Os05g36260/LOC_Os05g45740/LOC_Os07g02580/LOC_Os07g09340/LOC_Os07g10495/LOC_Os07g12150/LOC_Os07g36465/LOC_Os07g42910/LOC_Os07g44650/LOC_Os08g02640/LOC_Os08g14364/LOC_Os09g25314/LOC_Os10g21230/LOC_Os10g21236/LOC_Os10g21418/LOC_Os10g38206/LOC_Os10g…	osa:4326699/osa:4325072/osa:4330457/osa:9270776/osa:4331143/osa:4331499/osa:4332270/osa:4332431/osa:4332532/osa:4337476/osa:4338911/osa:4339428/osa:107276869/osa:4342621/osa:4342681/osa:4342743/osa:9272111/osa:4343941/osa:4344058/osa:4344541/osa:4345039/osa:4347084/osa:3131392/osa:3131393/osa:3131400/osa:3131460/osa:4349513/osa:3131462/osa:6450122/osa:6450132	30
osa03440	Homologous recombination	14/1487	72/4791	0.990815	0.999998	LOC_Os01g10690/LOC_Os01g13700/LOC_Os01g14980/LOC_Os01g55030/LOC_Os02g53680/LOC_Os02g54020/LOC_Os02g58220/LOC_Os04g54500/LOC_Os05g15520/LOC_Os06g05720/LOC_Os10g11590/LOC_Os10g34580/LOC_Os11g19720/LOC_Os11g44910	osa:4327080/osa:4326359/osa:4327706/osa:4325130/osa:4330902/osa:4330923/osa:4331236/osa:4337150/osa:4338202/osa:4340143/osa:4348221/osa:4348951/osa:4350329/osa:4351098	14
osa03008	Ribosome biogenesis in eukaryotes	16/1487	83/4791	0.994675	0.999998	LOC_Os01g17330/LOC_Os01g65220/LOC_Os02g01350/LOC_Os02g28074/LOC_Os02g40514/LOC_Os02g49610/LOC_Os02g49620/LOC_Os03g25450/LOC_Os03g64080/LOC_Os04g34940/LOC_Os05g49890/LOC_Os06g16290/LOC_Os06g39875/LOC_Os07g44190/LOC_Os11g04200/LOC_Os12g07680	osa:4326910/osa:4324952/osa:4328001/osa:4329368/osa:9269830/osa:4330603/osa:4330604/osa:4332935/osa:4334849/osa:9269193/osa:4339683/osa:4340741/osa:9266942/osa:4344029/osa:4349717/osa:4351650	16
osa03010	Ribosome	61/1487	292/4791	0.999976	0.999998	LOC_Os01g01060/LOC_Os01g10820/LOC_Os01g13080/LOC_Os01g14830/LOC_Os01g39010/LOC_Os01g41030/LOC_Os01g42980/LOC_Os01g51020/LOC_Os01g52490/LOC_Os01g53280/LOC_Os01g59730/LOC_Os02g01230/LOC_Os02g10540/LOC_Os02g32760/LOC_Os02g33140/LOC_Os02g57540/LOC_Os03g07290/LOC_Os03g08440/LOC_Os03g15370/LOC_Os03g22460/LOC_Os04g27860/LOC_Os04g39700/LOC_Os04g52361/LOC_Os05g03030/LOC_Os05g18750/LOC_Os05g30530/LOC_Os05g…	osa:4326457/osa:4327087/osa:4325892/osa:4327104/osa:4326350/osa:4326383/osa:4326653/osa:4327674/osa:4324671/osa:4324162/osa:4327587/osa:4327989/osa:4328635/osa:4329540/osa:4335791/osa:4331176/osa:4331759/osa:9272225/osa:4332312/osa:4332813/osa:4335531/osa:4336140/osa:4343620/osa:4337653/osa:4338257/osa:4338571/osa:4327382/osa:4339162/osa:4339398/osa:4339443/osa:4339552/osa:9271790/osa:4339648/osa…	61
osa03050	Proteasome	5/1487	62/4791	0.999998	0.999998	LOC_Os01g32800/LOC_Os02g10640/LOC_Os06g19730/LOC_Os07g42260/LOC_Os08g41730	osa:4324031/osa:4328642/osa:4340828/osa:4343891/osa:4346117	5
