# Supplementary material for: Transcriptional and physiological data revealed cold tolerance in a photo-thermo sensitive genic male sterile line Yu17S
Source: BMC Plant Biol. 2022 Jan 21;22:44. doi: 10.1186/s12870-022-03437-8 (PMC8781465; doi:10.1186/s12870-022-03437-8)
Supplement: Supplementary file 9 — Additional file 9: Table S9. DEG associated with plant photosynthesis process in Yu17S seedlings in response to cold stress. [file 12870_2022_3437_MOESM9_ESM.xlsx]

## Sheet: sheet 1
Table S9.DEG associated with plant photosynthesis process in Yu17S seedlinga in response to cold stress.
Gene ID	Gene description	Symbol	Fold Change [Yu17S stress] vs [Yu17S control]
			2 h	6 h	12 h	24 h	48 h	Recovery
Ribulose-1,5-bisphosphate carboxylase
LOC_Os12g19470	small subunit of Rubisco	OsRBCS4	0.627301	0.379057	0.387675	0.803865	0.346593	-1.53295
LOC_Os12g19381	small subunit of Rubisco	OsRBCS5	0.897056	0.595255	0.65824	1.50684	1.18284	-0.913237
LOC_Os12g17600	small subunit of Rubisco	OsRBCS2	0.861926	0.461436	0.283383	1.38517	1.25002	-1.02179
LOC_Os01g58020	Ribulose bisphosphate carboxylase large chain		7.95697	5.04986	4.52556	8.16571	7.62404	5.54929
LOC_Os11g16550	Genomes uncoupled 4	OsGUN4	0.680718	0.744343	1.25079	1.25427	0.562959	-0.954692
chlorophyll metabolism
LOC_Os10g41780	Chlorophyllide a oxygenase	OsCAO1	1.25037	1.02587	1.73916	2.2564	2.1674	0.320864
LOC_Os06g49100	δ-aminolevulinic acid	ALA	-0.314103	-0.384927	-0.640383	-0.494998	-1.0946	-0.507096
LOC_Os10g35370	protochlorophyllide oxidoreductase B	OsPORB	-0.163445	-0.624089	-1.08513	-0.084208	-0.10943	-0.93337
LOC_Os04g58200	protochlorophyllide reductase activity	OsPORA	-1.20412	-1.11118	-1.88225	-1.81801	-2.11827	-1.16069
LOC_Os08g32130	Protein CHAPERONE-LIKE PROTEIN OF POR1-like	OsV5B	-0.924609	-1.32753	-1.44505	-1.5532	-0.735699	-0.210466
LOC_Os09g36200	Stay green protein	OsSGR	0.704137	1.16457	1.66052	1.89254	2.09945	1.00223
LOC_Os10g25030	Red chlorophyll catabolite reductase (RCC reductase)	OsRCCR1	-0.83312	-0.747415	-1.93052	-1.46282	-1.38252	-0.0966166
Chlorophyll A-B antenna protein
LOC_Os01g41710	chlorophyll A-B binding protein	lhcb1	-0.468587	-0.75917	-1.4547	-0.910222	-1.18843	-2.0677
LOC_Os02g10390	chlorophyll A-B binding protein	lhca3	0.143851	-0.10303	-0.453128	0.259635	0.0625331	-1.53584
LOC_Os03g39610	chlorophyll A-B binding protein	lhcb2	0.0500352	-0.122108	-0.533525	0.235105	-0.00512225	-1.62265
LOC_Os04g38410	chlorophyll A-B binding protein	lhcb6	0.0892829	-0.349238	-0.772002	-0.1074	-0.246728	-1.35173
LOC_Os06g21590	chlorophyll A-B binding protein	lhca1	-0.23679	-0.67836	-1.33402	-0.475568	-0.653027	-1.88997
LOC_Os07g37240	chlorophyll A-B binding protein	lhcb4	-0.14442	-0.783143	-1.52359	-0.479646	-0.56535	-1.79204
LOC_Os07g37550	chlorophyll A-B binding protein		0.539666	0.119657	0.0178461	0.885115	0.764957	-1.25048
LOC_Os07g38960	chlorophyll A-B binding protein	lhca	-0.15909	-0.566073	-1.2819	-0.456075	-0.590145	-1.89851
LOC_Os08g33820	chlorophyll A-B binding protein	lhca4	-0.0352214	-0.672026	-1.0393	-0.0523288	-0.201056	-1.71021
LOC_Os09g17740	chlorophyll A-B binding protein	lhcb1	-0.347199	-0.362516	-0.558345	0.0525786	-0.358671	-2.14819
LOC_Os11g13890	chlorophyll A-B binding protein	lhcb5	0.147611	-0.286804	-0.67338	0.022946	-0.0316605	-1.49143
LOC_Os01g14410	early light-induced protein, chloroplast precursor	OsELIP	2.50247	2.99532	3.7157	3.17368	2.83605	1.99363
LOC_Os07g08150	early light-induced protein, chloroplast precursor	OsELIP	1.77061	2.33926	2.32906	1.94805	2.08921	1.55997
LOC_Os07g08160	early light-induced protein, chloroplast precursor	OsELIP	2.86436	3.78329	4.36709	4.39003	4.41437	1.86576
Reaction Centers
Photosystem I
LOC_Os03g56670	Photosystem I reaction center subunit III	psaF	0.0414201	-0.204331	-0.609279	0.115532	-0.0361513	-1.52511
LOC_Os04g33830	Photosystem I PsaO domain containing protein	psaO	0.0596322	-0.191749	-0.600232	0.0482338	-0.104418	-1.76664
LOC_Os05g48630	Photosystem I reaction center subunit VI	psaH	0.0719711	-0.248333	-0.636274	0.0747515	-0.105236	-1.44673
LOC_Os07g04840	photosystem I reaction center subunit IV A	psbP	0.00397717	-0.279028	-0.984051	-0.253482	-0.357791	-1.51504
LOC_Os07g05480	Photosystem I reaction center subunit psaK	psaK	0.114351	-0.0694984	-0.592034	-0.137148	-0.460226	-1.60477
LOC_Os07g25430	Photosystem I reaction center subunit IV	psaE	-0.121225	-0.368439	-0.801332	-0.376085	-0.670004	-1.61139
LOC_Os08g44680	Photosystem I reaction center subunit II	psaD	-0.323268	-0.50081	-0.998439	-0.434255	-0.703745	-1.77864
LOC_Os12g08770	Photosystem I reaction center subunit N	psaN	-0.159781	-0.264377	-0.937682	-0.670635	-0.964174	-1.69951
LOC_Os12g23200	Photosystem I reaction center subunit XI	psaL	0.138717	-0.121835	-0.672567	0.151343	0.0246868	-1.53559
Photosystem II
LOC_Os01g31690	Similar to Photosystem II oxygen-evolving complex protein 1	psbO	-0.145355	-0.647611	-1.07598	-0.354425	-0.363365	-1.48708
LOC_Os01g64960	22-kDa Photosystem II protein	psbS	1.01367	1.26383	1.19931	1.74052	1.41353	-1.21453
LOC_Os01g71190	Photosystem II reaction center PSB28 protein	psb28	0.973004	1.11688	1.20576	1.76467	1.62707	-0.481718
LOC_Os02g24632	Photosystem II CP43 chlorophyll apoprotein	psbC	8.92557	6.15635	5.31254	9.25511	8.98667	7.02123
LOC_Os03g21560	photosystem II 11 kD protein	psb27	-0.505732	-1.15599	-1.61094	-1.26857	-1.48964	-1.54149
LOC_Os04g16866	photosystem II reaction center protein K precursor	psbK	2.17425	0.875703	0.195478	2.31583	1.94214	0.636336
LOC_Os04g16874	hotosystem II CP43 chlorophyll apoprotein	psbC	6.79937	2.86505	1.16188	7.01603	6.44522	3.91065
LOC_Os04g59440	22-kDa Photosystem II protein	psbS	2.2617	2.94436	3.32328	3.57345	2.50921	-1.52821
LOC_Os05g43310	Photosystem II reaction center W protein	psbW	-0.014801	-0.458705	-1.17423	-0.0843369	0.307337	-1.35334
LOC_Os06g39708	Photosystem II CP47 chlorophyll apoprotein	psbB	4.80962	1.8832	1.10959	5.06946	4.58356	2.75017
LOC_Os07g05360	Photosystem II 10 kDa polypeptide, chloroplastic	psbR	-1.89022	-1.99532	-3.37066	-3.39221	-3.93322	-2.88183
LOC_Os07g05365	Photosystem II 10 kDa polypeptide PsbR	psbR	-1.57733	-1.81459	-2.9887	-2.14317	-3.33308	2.61983
LOC_Os08g02630	photosystem II core complex proteins psbY	psbY	0.122045	-0.178081	-0.877956	-0.0582978	-0.200056	-1.38991
LOC_Os08g10020	photosystem II 10 kDa polypeptide, chloroplast precursor	psbR	0.206854	0.0236949	-0.530935	0.347362	0.271259	-1.37587
LOC_Os09g04680	Photosystem II CP47 chlorophyll apoprotein	psbB	5.61824	2.88189	2.15127	5.95567	5.85533	3.93573
LOC_Os10g21192	photosystem II reaction centre, L and M subunits	psbA	7.28375	4.77589	3.22571	7.46689	7.33287	5.34272
LOC_Os10g21310	Photosystem II CP47 chlorophyll apoprotein	psbB	4.7173	1.989	0.971696	4.93464	4.66084	2.77154
LOC_Os12g10600	Photosystem II CP47 chlorophyll apoprotein	psbB	6.19103	3.92638	2.98576	6.45206	6.17291	3.91802
Photosynthethic electron transport
LOC_Os01g64120	ferredoxin	petF	-1.15134	-1.55139	-2.60901	-2.52365	-2.55257	-1.90542
LOC_Os05g37140	ferredoxin	petF	-0.402523	-0.49105	-0.742657	-0.649755	-1.01364	-0.172555
LOC_Os08g01380	ferredoxin	petF	0.149409	0.0822335	-0.247687	0.0759318	-0.248246	-1.31359
LOC_Os02g01340	Ferredoxin--NADP reductase	petH	0.695914	0.527482	0.330876	1.09049	1.09235	-1.07155
LOC_Os03g57120	Ferredoxin--NADP reductase	petH	-0.692307	-0.813529	-1.3124	-1.53462	-1.28949	-0.0801801
LOC_Os06g01850	Ferredoxin--NADP reductase	petH	0.603827	0.642182	0.665116	1.34174	1.42881	-0.78328
LOC_Os07g05400	Ferredoxin--NADP reductase	petH	-0.490947	-0.227249	-0.754992	-0.989509	-1.07849	-0.0807246
F-type ATPase
LOC_Os02g51470	ATP synthase delta (OSCP) subunit	delta	0.47	0.149935	-0.0742659	0.692009	0.577531	-1.11905
LOC_Os03g17070	ATPase B chain family	atpB	0.15031	0.0162934	-0.397014	0.0997546	-0.0491438	-1.4365
LOC_Os10g21230	ATP synthase C chain	atpC	5.54191	2.25619	0.749227	5.74646	5.76103	2.97527
LOC_Os10g21236	ATP synthase subunit a, chloroplastic	atpA	7.10117	4.14611	3.19804	7.39934	7.38486	5.37282
LOC_Os12g10570	ATP synthase subunit beta	epsilon	4.26731	2.24959	2.7739	4.74506	4.82241	2.7249
Note: The values were represented as log2(FPKM treatment/FPKM control)
