# Supplementary material for: Transcriptional and physiological data revealed cold tolerance in a photo-thermo sensitive genic male sterile line Yu17S
Source: BMC Plant Biol. 2022 Jan 21;22:44. doi: 10.1186/s12870-022-03437-8 (PMC8781465; doi:10.1186/s12870-022-03437-8)
Supplement: Supplementary file 10 — Additional file 10: Table S10. DEG associated with plant carotenoid biosynthesis in Yu17S seedlings in response to cold stress. [file 12870_2022_3437_MOESM10_ESM.xlsx]

## Sheet: sheet 1
Table S10. DEG associated with plant carotenoid biosynthesis in Yu17S seedlinga in response to cold stress.
Gene ID	Gene description	Symbol	Fold Change [Yu17S stress] vs [Yu17S control]
			2 h	6 h	12 h	24 h	48 h	Recovery
LOC_Os01g39960	Lycopene cyclase protein	OsLCYe	-0.490532	-1.05729	-1.20177	-0.651933	-0.632357	-0.971409
LOC_Os03g08570	phytoene desaturase	OsPDS	0.514765	0.500181	0.588182	1.27389	1.47977	-0.477269
LOC_Os06g51290	Squalene/phytoene synthase	OsPSY1	0.852682	0.578914	0.951201	1.57442	1.51928	-0.329062
LOC_Os12g43130	Squalene/phytoene synthase	OsPSY2	1.80691	2.11648	2.6204	2.85206	2.77054	0.205008
LOC_Os09g38320	Squalene/phytoene synthase	OsPSY3	1.21108	1.95359	1.1821	1.40587	1.3041	0.516153
LOC_Os11g36440	Flavin containing amine oxidoreductase	OsCRTISO	0.860719	1.23454	1.32713	1.69041	1.65149	0.0114025
LOC_Os12g21710	15-cis-ζ-carotene isomerase	OsZ-ISO	0.611168	0.403059	0.332261	0.701225	1.06209	-0.495285
LOC_Os03g03370	β-Carotene Hydroxylase gene	OsBCH	1.2649	1.15721	1.55843	1.84706	2.0232	0.399121
LOC_Os04g48880	beta-Carotene Hydroxylase 2	OsBCH2	1.40837	1.62249	1.93924	2.01548	1.6681	0.0733569
Note: The values were represented as log2(FPKM treatment/FPKM control)
