# Supplementary material for: Transcriptional and physiological data revealed cold tolerance in a photo-thermo sensitive genic male sterile line Yu17S
Source: BMC Plant Biol. 2022 Jan 21;22:44. doi: 10.1186/s12870-022-03437-8 (PMC8781465; doi:10.1186/s12870-022-03437-8)
Supplement: Supplementary file 11 — Additional file 11: Table S11. DEGs associated with phytohormone metabolism in Yu17S seedlings in response to cold stress. [file 12870_2022_3437_MOESM11_ESM.xlsx]

## Sheet: Sheet 1
Table S11. DEGs associated with phytohormone metabolism in Yu17S seedlinga in response to cold stress.
Gene ID	Gene description	Symbol	Fold Change [Yu17S stress] vs [Yu17S control]
			2 h	6 h	12 h	24 h	48 h	Recovery
BR synthesis
LOC_Os01g10040	3-epi-6-deoxocathasterone 23-monooxygenase		0.72258	1.22997	1.50456	0.941975	0.963499	0.911504
LOC_Os01g29150	PHYB activation tagged suppressor 1		0.43231	1.3596	1.07353	0.569322	0.597867	-0.569607
LOC_Os01g63260	steroid 5-alpha-reductase		-0.879218	-0.740292	-1.53642	-2.46515	-1.39344	0.888419
LOC_Os02g29960	typhasterol/6-deoxotyphasterol 2alpha-hydroxylase		-0.303865	-0.186101	-0.0477395	0.798662	0.569749	-1.5367
LOC_Os03g12660	steroid 22-alpha-hydroxylase		0.744215	1.4031	1.78595	1.58718	0.443433	-0.672078
LOC_Os03g40540	brassinosteroid-6-oxidase 1		2.35293	3.56945	4.09392	4.23519	3.34124	-0.0399167
LOC_Os03g44740	typhasterol/6-deoxotyphasterol 2alpha-hydroxylase		0.0278945	0.225173	1.24245	1.49036	0.861096	-2.76932
LOC_Os06g39880	PHYB activation tagged suppressor 1		0.99556	2.3483	2.11454	1.52779	1.36737	-0.244793
LOC_Os09g08990	typhasterol/6-deoxotyphasterol 2alpha-hydroxylase		-1.27064	-1.20827	-3.17759	-1.23647	-1.31692	-1.69783
LOC_Os09g26960	typhasterol/6-deoxotyphasterol 2alpha-hydroxylase		1.32801	1.66249	1.73144	1.89875	1.87119	0.378672
LOC_Os09g26980	typhasterol/6-deoxotyphasterol 2alpha-hydroxylase		0.787947	0.769304	1.28504	1.43307	1.63654	-0.680087
LOC_Os11g04710	cytochrome P450 family 90 subfamily A polypeptide 1		2.40483	3.08128	2.91196	2.62197	2.02426	0.079
LOC_Os11g08110	steroid 5-alpha-reductase		-0.635536	-1.07147	-1.43671	-1.7962	-1.96075	-0.639258
LOC_Os12g04480	cytochrome P450 family 90 subfamily A polypeptide 1		1.79511	2.31244	2.53183	2.36222	1.90047	0.00588553
BR signal transduction
LOC_Os01g52050	protein brassinosteroid insensitive 1	BRI1	0.726805	1.15435	1.18903	1.03449	0.581602	-0.0728454
LOC_Os04g51460	xyloglucan:xyloglucosyl transferase TCH4	TCH4	2.53474	3.17034	2.8752	3.1036	2.94579	1.66982
LOC_Os06g48180	xyloglucan:xyloglucosyl transferase TCH4	TCH4	1.17662	1.7526	1.67905	2.01836	1.72072	0.907512
LOC_Os08g13920	xyloglucan:xyloglucosyl transferase TCH4	TCH4	-0.615765	-0.436154	-1.5506	-1.7499	-1.72916	0.135734
LOC_Os08g14200	xyloglucan:xyloglucosyl transferase TCH4	TCH4	1.91115	2.3311	2.69097	3.16	3.13593	0.200337
LOC_Os09g02360	cyclin D3, plant	CYCD3	-1.18378	-0.764464	-0.133638	-1.02201	-2.237	-0.855174
LOC_Os09g28550	BRI1 kinase inhibitor 1	BKI1	-0.147179	-0.128485	-0.376978	-1.19359	-1.30977	-0.395337
LOC_Os10g39670	BR-signaling kinase	BSK	1.11994	0.731792	1.40795	2.1028	2.787	0.871126
LOC_Os10g42110	BR-signaling kinase	BSK	-0.478628	-0.178818	-0.0623915	-0.428203	-1.56928	-0.393464
GA synthesis
LOC_Os01g08220	gibberellin 3beta-dioxygenase	OsGA3ox2	0.0564058	0.971045	1.1622	0.85201	-0.566517	-0.19605
LOC_Os01g11150	gibberellin 2beta-dioxygenase	OsGA2ox7	3.36656	4.07559	3.6763	3.4559	2.79621	1.22813
LOC_Os01g55240	gibberellin 2beta-dioxygenase	OsGA2ox3	2.43398	3.30698	3.51395	3.26535	2.31862	0.728734
LOC_Os02g17780	ent-copalyl diphosphate synthase	OsCPS1	-0.452613	-0.745281	-1.11892	-0.749648	-1.63116	-0.301882
LOC_Os02g36210	ent-copalyl diphosphate synthase	OsCPS2	0.442672	-0.868724	-1.45711	-1.04462	-0.920606	-2.31295
LOC_Os02g41954	gibberellin 2beta-dioxygenase	OsGA2ox9	4.05609	5.50377	3.56161	3.32704	3.74283	2.18288
LOC_Os03g63970	gibberellin-44 dioxygenase	OsGA20ox1	-1.38448	-1.77451	-3.2694	-2.39557	-2.65166	0.504584
LOC_Os04g09900	ent-copalyl diphosphate synthase	OsCPS4	-0.264361	-1.56076	-0.138672	-2.0109	-4.12698	-1.86298
LOC_Os04g44150	gibberellin 2beta-dioxygenase	OsGA2ox6	4.01508	6.04402	7.62859	8.37988	7.3681	0.747829
LOC_Os05g43880	gibberellin 2beta-dioxygenase	OsGA2ox4	2.85284	3.81721	3.88655	3.0442	2.66688	1.046
LOC_Os06g02019	ent-kaurenoic acid monooxygenase	OsKAO	-0.68447	-0.948967	-1.0144	-1.26783	-1.44272	-0.293631
LOC_Os06g37364	ent-kaurene oxidase	OsKO2	-0.737964	-0.662921	-1.29492	-1.26003	-1.09024	0.00203243
LOC_Os07g01340	gibberellin 2beta-dioxygenase	OsGA2ox5	2.8041	3.63503	4.31544	3.53643	2.6313	-0.403046
GA signal transduction
LOC_Os03g49990	DELLA protein	DELLA	0.882289	1.16937	1.4025	1.55763	1.18407	0.158886
LOC_Os03g56950	phytochrome-interacting factor 4	PIF4	-0.0970279	-0.950234	-1.07912	-0.113326	-0.013267	-0.943288
LOC_Os05g04740	helix loop helix domain	PIF3	0.948913	0.695228	0.895764	1.23407	0.698189	0.11788
LOC_Os05g33730	gibberellin receptor GID1	GID1	0.794832	1.0396	1.25754	1.29138	1.33393	0.724099
ABA synthesis
LOC_Os02g47470	(+)-abscisic acid 8'-hydroxylase	OsABA8ox1	3.02189	3.26246	3.22491	3.66786	3.31281	1.77997
LOC_Os02g47510	9-cis-epoxycarotenoid dioxygenase	OsNCED1	-2.15996	-2.31924	-2.17339	-2.21644	-2.67114	-3.82535
LOC_Os03g44380	9-cis-epoxycarotenoid dioxygenase	OsNCED3	1.43112	3.32101	2.41606	1.74911	2.35854	0.499177
LOC_Os03g59610	xanthoxin dehydrogenase	OsABA2	-0.258742	-0.254483	-0.794797	-1.05166	-1.80222	-0.298065
LOC_Os04g37619	zeaxanthin epoxidase	OSZEP1	0.124364	-0.287662	-0.0246526	0.98546	1.07254	-1.43306
LOC_Os07g05940	9-cis-epoxycarotenoid dioxygenase	OsNCED4	2.64281	3.53355	3.64407	4.13879	4.05265	2.55123
LOC_Os08g36860	(+)-abscisic acid 8'-hydroxylase	OsABA8ox2	-0.310926	-0.419034	-0.4935	-0.801495	-1.42634	0.799704
LOC_Os09g28390	(+)-abscisic acid 8'-hydroxylase	OsABA8ox3	1.23751	1.77114	2.39491	3.41197	3.43794	-0.453188
LOC_Os12g42280	9-cis-epoxycarotenoid dioxygenase	OsNCED5	3.08466	3.40757	3.80967	4.08507	3.99944	2.58267
ABA signaling transduction
LOC_Os03g18600	abscisic acid receptor PYR/PYL family	OsPYL4	2.68172	3.04302	2.49963	3.05365	2.89746	0.771364
LOC_Os05g12260	abscisic acid receptor PYR/PYL family	OsPYL5	1.33033	1.57766	2.02442	2.45217	2.89083	-0.0369405
LOC_Os01g64730	ABA responsive element binding factor	ABF	0.695383	0.540185	0.514682	0.999743	1.1459	0.957154
LOC_Os02g52780	ABA responsive element binding factor	ABF	0.8636	1.05172	0.396315	1.02978	1.41873	0.417624
LOC_Os05g36160	ABA responsive element binding factor	ABF	-0.0628924	-0.392496	-0.629374	-1.1353	-1.22009	0.152443
LOC_Os06g10880	ABA responsive element binding factor	ABF	-1.02138	-1.17066	-0.797945	-0.884911	-1.20825	-0.145476
LOC_Os09g28310	ABA responsive element binding factor	ABF	0.472953	0.288058	0.289904	0.905694	0.738395	-1.16545
LOC_Os01g40094	protein phosphatase 2C	PP2C	0.859357	0.621448	0.806661	1.49089	1.66751	0.00955873
LOC_Os03g16170	protein phosphatase 2C	PP2C	0.914985	2.07268	2.17461	2.44542	2.8827	0.317084
LOC_Os05g46040	protein phosphatase 2C	PP2C	0.666619	0.793694	1.07774	1.58888	1.83402	0.0862689
LOC_Os09g15670	protein phosphatase 2C	PP2C	-0.376743	0.385859	1.01491	0.441882	1.72014	-0.241055
LOC_Os01g64970	serine/threonine-protein kinase SRK2	SnRK2	0.447069	0.663825	0.959044	1.19052	1.25907	0.253081
LOC_Os02g34600	serine/threonine-protein kinase SRK2	SnRK2	0.269886	0.329416	1.17204	1.71163	2.50597	1.10463
LOC_Os03g27280	serine/threonine-protein kinase SRK2	SnRK2	0.749812	0.503596	0.612853	1.23945	1.5968	0.597904
LOC_Os03g41460	serine/threonine-protein kinase SRK2	SnRK2	0.426804	0.340072	0.591947	0.986539	1.87409	0.980376
LOC_Os04g35240	serine/threonine-protein kinase SRK2	SnRK2	-0.0497758	-0.338752	-0.7469	-1.09847	-1.45998	0.0473227
LOC_Os07g42940	serine/threonine-protein kinase SRK2	SnRK2	1.95334	2.22527	2.22433	2.49042	2.76035	0.386558
LOC_Os10g41490	serine/threonine-protein kinase SRK2	SnRK2	-0.703289	-0.865461	-1.61553	-1.06698	-0.845787	-0.673106
Auxin synthesis
LOC_Os01g02500	amidase		-0.303061	-0.785941	-1.14812	-1.58515	-1.53142	0.00632258
LOC_Os01g53200	indole-3-pyruvate monooxygenase	OsYUCCA3	-2.02154	-2.13697	-0.0274742	-1.28713	-4.27165	-1.89494
LOC_Os02g49720	aldehyde dehydrogenase (NAD+)	OsALDH2B5	1.43546	0.145358	0.328459	1.62035	2.59026	3.20074
LOC_Os03g06654	indole-3-pyruvate monooxygenase	OsCOW1	-0.917468	-1.01116	-1.0239	-2.21498	-1.83553	0.0047554
LOC_Os04g03980	indole-3-pyruvate monooxygenase	OsYUCCA7	3.02291	4.06662	4.02188	4.05367	3.64822	1.90253
LOC_Os09g26880	aldehyde dehydrogenase family 7 member A1	OsALDH7B6	0.752609	0.332597	0.449252	1.03364	1.75865	1.12701
LOC_Os11g08300	aldehyde dehydrogenase (NAD+)	OsALDH3H2	-0.168681	-0.0696348	0.483516	1.04106	1.63596	-0.00300542
Auxin signaling transduction
LOC_Os02g35140	auxin response factor	ARF	0.564974	0.755977	1.01769	0.986931	0.520303	0.229896
LOC_Os05g48870	auxin response factor	ARF	0.752018	1.00907	1.21709	0.800667	0.2889	-0.255241
LOC_Os01g63770	auxin influx carrier (AUX1 LAX family)	AUX1	-0.12299	0.244563	0.0607571	-0.400847	-1.11301	-0.14777
LOC_Os03g14080	auxin influx carrier (AUX1 LAX family)	AUX1	-0.733501	-1.03524	-1.07202	-0.699803	-2.16312	-0.601597
LOC_Os10g05690	auxin influx carrier (AUX1 LAX family)	AUX1	-0.951116	-0.888506	-0.525326	-0.863523	-1.98224	-1.10158
LOC_Os01g55940	auxin responsive GH3 gene family	GH3	1.08203	2.80165	3.73547	3.71517	3.21665	0.547076
LOC_Os05g42150	auxin responsive GH3 gene family	GH3	0.662124	1.62706	1.96912	0.929741	-0.0866504	-0.482922
LOC_Os07g40290	auxin responsive GH3 gene family	GH3	2.0152	2.878	2.45779	2.55058	1.71146	1.37915
LOC_Os07g47490	auxin responsive GH3 gene family	GH3	-1.09388	-0.955323	-1.07589	-1.57468	-2.03819	0.488802
LOC_Os01g09450	auxin-responsive protein IAA	IAA	0.827747	1.18951	1.17349	0.295771	-0.291344	0.679637
LOC_Os01g13030	auxin-responsive protein IAA	IAA	-0.380827	-0.396679	-0.78478	-1.25855	-1.96084	-0.519584
LOC_Os01g18360	auxin-responsive protein IAA	IAA	0.606803	0.738821	1.77991	1.19253	0.336811	-0.136406
LOC_Os01g53880	auxin-responsive protein IAA	IAA	1.38416	1.6767	1.88981	1.64566	1.36557	1.14745
LOC_Os02g49160	auxin-responsive protein IAA	IAA	0.403293	0.895385	1.03049	1.14856	1.32919	0.663163
LOC_Os02g56120	auxin-responsive protein IAA	IAA	2.37388	1.8945	2.21359	2.8156	3.05545	0.234896
LOC_Os03g43410	auxin-responsive protein IAA	IAA	1.15529	1.76824	1.94833	1.52276	0.834175	0.181896
LOC_Os03g53150	auxin-responsive protein IAA	IAA	0.0386463	0.318357	0.187352	0.257024	0.0899278	-1.43896
LOC_Os05g48590	auxin-responsive protein IAA	IAA	1.34224	1.09499	1.42799	2.17257	2.9113	0.398802
LOC_Os06g07040	auxin-responsive protein IAA	IAA	-1.9649	-0.644198	-1.59856	-2.47833	-2.96909	0.00931948
LOC_Os06g39590	auxin-responsive protein IAA	IAA	1.5821	1.69304	2.0171	2.1392	2.15471	0.657046
LOC_Os07g08460	auxin-responsive protein IAA	IAA	0.841069	1.26362	1.41414	0.929463	0.549547	-0.725448
LOC_Os08g01780	auxin-responsive protein IAA	IAA	-0.528213	-0.922847	-1.64027	-0.90137	-0.733456	-0.430618
LOC_Os11g11410	auxin-responsive protein IAA	IAA	-0.878516	-0.583517	-0.48684	-1.4966	-3.85907	-0.523991
LOC_Os12g40900	auxin-responsive protein IAA	IAA	1.09218	1.5397	1.97179	1.38828	0.664701	-0.81313
LOC_Os02g24700	SAUR family protein	SAUR	1.27245	1.07954	1.40385	1.07758	-0.670347	-1.63386
LOC_Os02g24740	SAUR family protein	SAUR	-1.46338	-0.612112	-0.173245	-1.92144	-2.47619	-1.10614
LOC_Os02g42990	SAUR family protein	SAUR	-0.553801	-0.545528	-1.43617	-0.995643	-0.280098	-0.556061
LOC_Os03g45850	SAUR family protein	SAUR	2.78672	3.87551	2.11884	0.697065	1.66603	1.0986
LOC_Os04g52684	SAUR family protein	SAUR	-1.40916	-3.39804	-3.50684	-4.67249	-3.05755	-0.292774
LOC_Os04g56680	SAUR family protein	SAUR	-0.293926	0.507877	-0.476495	-0.618041	-1.49242	0.26338
LOC_Os04g56690	SAUR family protein	SAUR	1.36215	2.3183	1.9222	1.34106	0.89893	2.02633
LOC_Os06g45950	SAUR family protein	SAUR	0.260684	0.8205	-1.09699	0.337921	-0.206383	0.620312
LOC_Os10g36703	SAUR family protein	SAUR	0.632948	1.16087	1.25436	1.99423	2.30189	-0.270137
LOC_Os12g43110	SAUR family protein	SAUR	-2.47279	-2.98438	-2.61626	-2.25703	-2.80951	-2.22088
CK synthesis
LOC_Os01g09260	cytokinin dehydrogenase		0.290753	0.040277	-0.692556	-1.87725	-2.75863	4.54288
LOC_Os01g10110	cytokinin dehydrogenase		0.047753	0.244754	-1.49082	-2.61056	-2.45894	-1.35228
LOC_Os01g56810	cytokinin dehydrogenase		1.26628	1.70968	1.36357	0.765128	-0.57245	1.20453
LOC_Os05g31040	cytokinin dehydrogenase		-0.732045	-0.958857	-1.44774	-0.578315	-1.24219	-0.717548
LOC_Os04g46970	cis-zeatin O-glucosyltransferase		5.84222	7.15966	7.45468	8.50396	8.53949	4.18996
LOC_Os04g46980	cis-zeatin O-glucosyltransferase		2.76564	3.984	3.37656	3.07039	2.43839	-0.172915
LOC_Os04g47720	cis-zeatin O-glucosyltransferase		1.64074	0.931896	1.03714	2.37086	2.94631	-0.631748
CK signal transduction
LOC_Os01g69920	CHASE domain	AHK2_3_4	0.780458	0.643979	1.0169	1.46699	1.62949	0.464763
LOC_Os12g26940	CHASE domain	AHK2_3_4	-1.42575	-1.78922	-1.75307	-1.42502	-2.27494	-0.286697
LOC_Os01g72330	two-component response regulator ARR-A family	ARR-A	-0.730724	-1.09469	-0.353543	-0.149757	-0.0042475	-0.170008
LOC_Os02g35180	two-component response regulator ARR-A family	ARR-A	-0.448767	-1.02355	-1.68762	-1.12314	-1.0674	-0.54888
LOC_Os04g41700	two-component response regulator ARR-A family	ARR-A	-0.587355	-1.13673	-0.662765	-0.582739	-0.0417144	-0.350466
LOC_Os12g04500	two-component response regulator ARR-A family	ARR-A	-0.79264	-0.593845	-0.115622	-0.315695	-0.991267	-1.38329
LOC_Os03g12350	two-component response regulator ARR-B family	ARR-B	1.3776	1.55694	1.87861	2.09644	2.26845	0.817023
LOC_Os06g08440	two-component response regulator ARR-B family	ARR-B	-0.966061	-0.530804	-0.431947	-0.76625	-1.24099	-0.154177
Ethylene synthesis
LOC_Os01g39860	aminocyclopropane carboxylate oxidase	ACO	-0.0962488	-0.24563	-0.992811	-1.07554	-1.80573	-0.356684
LOC_Os02g53180	aminocyclopropane carboxylate oxidase	ACO	1.59855	1.84284	2.70243	2.37998	1.78988	1.56959
LOC_Os09g27750	aminocyclopropane carboxylate oxidase	ACO	1.58037	1.7583	1.83967	1.79832	1.38281	0.0488867
LOC_Os09g27820	aminocyclopropane carboxylate oxidase	OsACO1	2.07489	2.72749	3.09683	2.90982	2.90459	0.905451
LOC_Os04g48850	aminocyclopropane-1-carboxylate synthase	OsACS2	0.995532	1.11881	0.0142698	0.814925	1.75185	1.88753
Ethylene signal transduction
LOC_Os02g57530	ethylene receptor	ETR	0.526303	0.508963	1.16474	1.20552	1.88098	-0.773008
LOC_Os03g49500	ethylene receptor	ETR	0.727592	0.893882	1.17973	1.37469	1.45168	0.104215
LOC_Os02g10700	EIN3-binding F-box protein	EBF1_2	0.579075	0.981433	0.945005	0.65762	1.09873	0.344455
LOC_Os06g40360	EIN3-binding F-box protein	EBF1_2	1.29895	1.71805	1.75502	1.4074	1.33886	0.0625432
LOC_Os09g39320	serine/threonine-protein kinase CTR1	CTR1	0.854875	0.963391	1.59272	1.57325	1.64935	0.207884
LOC_Os07g06130	ethylene-insensitive protein 2	EIN2	0.339361	0.885424	1.68916	1.61782	1.97226	0.824145
LOC_Os03g20780	ethylene-insensitive protein 3	EIN3	1.21061	1.28441	1.33312	1.70817	1.85152	0.803462
LOC_Os03g20790	ethylene-insensitive protein 3	EIN3	0.807938	0.82474	0.898903	1.08639	1.24292	0.241625
LOC_Os04g38400	ethylene-insensitive protein 3	EIN3	1.45748	3.06034	2.54752	2.86483	3.3222	0.543725
LOC_Os07g48630	ethylene-insensitive protein 3	EIN3	2.04698	2.08562	1.94286	2.5522	2.60974	0.658863
LOC_Os09g31400	ethylene-insensitive protein 3	EIN3	0.798683	0.908599	1.38011	1.86256	1.84742	0.38102
LOC_Os03g64260	ethylene-responsive transcription factor 1	ERF1	2.15045	2.06493	2.03936	2.74024	3.24729	1.73267
LOC_Os07g22770	ethylene-responsive transcription factor 1	ERF1	3.63631	1.06358	2.64405	3.84714	2.13694	-0.582371
LOC_Os09g39850	ethylene-responsive transcription factor 1	ERF1	7.66712	5.63427	6.26738	8.22594	8.37338	2.95581
LOC_Os02g54600	mitogen-activated protein kinase kinase 4/5	MKK4_5	3.07856	2.89067	2.86217	3.64605	3.88308	0.765508
LOC_Os06g09180	mitogen-activated protein kinase kinase 4/5	MKK4_5	-0.88769	-1.08534	-1.36842	-1.06686	-1.21764	-0.131591
SA synthesis
LOC_Os02g41670	phenylalanine ammonia-lyase	PAL	1.27312	2.69603	1.71461	1.67866	1.91758	1.03396
LOC_Os02g41680	phenylalanine ammonia-lyase	PAL	1.2163	1.27072	0.942307	1.02114	0.971692	0.483817
LOC_Os04g43800	phenylalanine ammonia-lyase	PAL	2.42751	2.05578	1.64323	2.55629	2.98685	0.593267
SA signal transduction
LOC_Os01g28450	pathogenesis-related protein 1	PR1	-0.784136	-0.810313	-2.15058	-1.39913	-2.5704	-0.876447
LOC_Os01g28500	pathogenesis-related protein 1	PR1	-0.246885	-0.0216274	-0.248938	-0.309243	0.157598	2.43846
LOC_Os07g03730	pathogenesis-related protein 1	PR1	0.293882	-0.0799758	-0.64531	-0.280147	-1.29474	-4.00802
LOC_Os10g11500	pathogenesis-related protein 1	PR1	0.7347	0.351327	1.6955	-1.59233	-2.28635	0.965652
LOC_Os01g09800	regulatory protein NPR1	NPR1	1.74839	1.3516	1.99693	2.41803	2.59389	1.45906
LOC_Os01g56200	regulatory protein NPR1	NPR1	1.28687	1.35977	1.55644	1.95926	2.23518	0.210502
LOC_Os01g72020	regulatory protein NPR1	NPR1	0.288408	0.803747	1.33796	0.789104	0.685148	-0.429938
LOC_Os03g46440	regulatory protein NPR1	NPR1	1.90456	2.31043	2.49615	2.46936	2.75113	-0.294033
LOC_Os01g17260	transcription factor TGA	TGA	0.493896	0.231953	0.682948	0.911818	1.12756	-0.365039
LOC_Os01g59350	transcription factor TGA	TGA	0.796569	0.863397	1.10418	0.694202	0.250584	0.836464
LOC_Os03g20310	transcription factor TGA	TGA	0.638138	0.365277	0.745013	1.00099	1.4812	0.639988
LOC_Os04g54474	transcription factor TGA	TGA	-0.562967	-0.647586	-0.476555	-1.28312	-1.93147	-0.3492
LOC_Os06g15480	transcription factor TGA	TGA	-1.61414	-1.36287	-1.28344	-1.38133	-2.45696	-0.827326
LOC_Os07g48820	transcription factor TGA	TGA	-0.240584	-0.675584	-1.03601	-0.530425	0.107378	0.0160399
LOC_Os08g07970	transcription factor TGA	TGA	-1.33538	-1.28859	-0.76653	-1.29013	-0.621341	-0.375113
LOC_Os11g05480	transcription factor TGA	TGA	-0.662521	-0.749683	-1.66041	-1.87413	-2.54672	0.41755
JA synthesis
LOC_Os01g06600	acyl-CoA oxidase	E1.3.3.6	1.02507	0.752533	1.13136	1.53708	1.95521	1.45064
LOC_Os02g10120	lipoxygenase	LOX2S	1.5599	-0.0992794	-0.364035	1.8473	1.94111	-0.765335
LOC_Os04g37430	lipoxygenase	LOX2S	1.33121	2.33909	1.60801	1.45568	1.74504	1.55249
LOC_Os08g39840	lipoxygenase	LOX2S	3.00799	3.49972	4.02012	3.82232	3.30064	0.867075
LOC_Os08g39850	lipoxygenase	LOX2S	2.39147	2.82048	3.54436	3.77913	4.05527	1.36476
LOC_Os12g37260	lipoxygenase	LOX2S	0.533494	0.210854	-0.19335	0.386822	0.288812	-1.55957
LOC_Os11g34440	phospholipase	PLA2G	-2.2682	-1.54433	-2.13895	-4.71515	-4.56931	-0.613962
LOC_Os02g12680	Belongs to the cytochrome P450 family	AOS	0.570527	0.183013	0.166236	1.3381	2.64024	3.839
LOC_Os03g55800	Belongs to the cytochrome P450 family	AOS	0.964073	2.14638	0.263828	-0.140654	0.418659	1.19737
LOC_Os01g27230	12-oxophytodienoate reductase	OPR	0.7916	0.51136	2.30685	3.33311	4.63915	0.246989
LOC_Os02g35310	12-oxophytodienoate reductase	OPR	-0.610848	-1.11141	-1.68425	-1.84217	-1.94319	-0.532974
LOC_Os06g11240	12-oxophytodienoate reductase	OPR	1.04992	2.71029	2.45154	1.79399	2.01806	0.41851
LOC_Os06g11280	12-oxophytodienoate reductase	OPR	1.50374	2.79075	3.78092	4.92247	5.60112	1.93141
LOC_Os06g11290	12-oxophytodienoate reductase	OPR	3.67733	6.04366	6.99628	8.18999	8.90849	4.79548
LOC_Os02g57260	Belongs to the thiolase family	ACAA1	0.274973	0.529195	0.421863	0.86394	1.48485	0.328893
LOC_Os05g01140	SAM dependent carboxyl methyltransferase	E2.1.1.141	0.262773	-0.809009	-1.34804	-0.56869	-0.530698	-1.04461
LOC_Os06g20790	jasmonate O-methyltransferase	E2.1.1.141	-0.388254	-0.902218	-1.88473	-1.44947	-3.05401	-1.77041
LOC_Os03g32314	allene oxide cyclase	AOC	-0.4155	-0.02193	-1.21977	-1.43857	-1.44805	-0.457401
LOC_Os03g04000	AMP-binding enzyme C-terminal domain	OPCL1	0.925141	1.01168	1.05461	1.08526	1.28298	-0.0714779
LOC_Os02g17390	Belongs to the enoyl-CoA hydratase isomerase family	MFP2	0.162224	0.000846835	0.233832	0.900781	1.91947	0.802891
LOC_Os05g06300	Belongs to the enoyl-CoA hydratase isomerase family	MFP2	-0.630989	-0.323701	-0.696714	-1.55356	-1.63687	-0.41776
LOC_Os02g02000	Belongs to the cytochrome P450 family	HPL	0.203455	-0.615857	-1.70424	-0.328346	-0.292038	-1.73175
LOC_Os01g55650	Domain of unknown function (DUF3336)	TGL4	1.18536	0.93138	1.28269	1.51628	1.82934	0.608452
LOC_Os03g59620	Domain of unknown function (DUF3336)	TGL4	-1.3134	-1.126	-1.30064	-2.08378	-2.07385	0.502108
LOC_Os11g10520	alcohol dehydrogenase	ADH1	-1.55097	-1.17361	0.70294	-2.55262	-4.91101	-1.76678
JA signal transduction
LOC_Os03g15880	coronatine-insensitive protein 1	COI-1	0.560237	0.620482	0.798991	1.33156	1.42119	-0.105221
LOC_Os05g37690	coronatine-insensitive protein 1	COI-1	0.808806	0.920673	1.06476	1.37227	1.18323	-0.20392
LOC_Os03g08310	jasmonate ZIM domain-containing protein	JAZ	2.07867	3.13034	1.92282	1.70416	2.07387	1.14103
LOC_Os03g08320	jasmonate ZIM domain-containing protein	JAZ	2.61571	3.56398	3.15622	3.34909	4.11656	2.84824
LOC_Os03g08330	jasmonate ZIM domain-containing protein	JAZ	1.67374	2.27588	0.955198	1.10532	1.58613	0.556705
LOC_Os03g28940	jasmonate ZIM domain-containing protein	JAZ	2.45337	2.92356	2.41199	2.41836	2.50796	1.04389
LOC_Os04g32480	jasmonate ZIM domain-containing protein	JAZ	2.96463	3.69063	3.96123	2.45636	2.37077	3.31347
LOC_Os07g42370	jasmonate ZIM domain-containing protein	JAZ	1.72391	1.84762	1.66789	1.63139	1.67912	0.467692
LOC_Os08g33160	jasmonate ZIM domain-containing protein	JAZ	1.14718	1.61508	1.73499	1.45818	1.43444	0.0744253
LOC_Os09g26780	jasmonate ZIM domain-containing protein	JAZ	1.47675	1.64308	1.33691	1.40345	1.2851	1.79759
LOC_Os10g25230	jasmonate ZIM domain-containing protein	JAZ	1.32368	2.60404	0.49104	-0.14727	1.18452	1.29724
LOC_Os10g25290	jasmonate ZIM domain-containing protein	JAZ	2.50307	3.03788	2.12281	2.10533	2.69218	1.73956
LOC_Os10g42430	transcription factor MYC2	MYC2	1.48063	1.81116	1.68518	2.03381	1.72005	0.511395
Note: The values were represented as log2(FPKM treatment/FPKM control)
