# Supplementary material for: Transcriptional and physiological data revealed cold tolerance in a photo-thermo sensitive genic male sterile line Yu17S
Source: BMC Plant Biol. 2022 Jan 21;22:44. doi: 10.1186/s12870-022-03437-8 (PMC8781465; doi:10.1186/s12870-022-03437-8)
Supplement: Supplementary file 12 — Additional file 12: Table S12. DEG associated with osmotic adjustment in Yu17S seedlings in response to cold stress. [file 12870_2022_3437_MOESM12_ESM.xlsx]

## Sheet: sheet 1
Table S12. DEG associated with osmotic adjustment in Yu17S seedlinga in response to cold stress.
Gene ID	Gene description	Symbol	Fold Change [Yu17S stress] vs [Yu17S control]
			2 h	6 h	12 h	24 h	48 h	Recovery
Raffinose synthase
LOC_Os01g07530	Raffinose synthase or seed imbibition protein Sip1	OsRS5	2.28447	2.60683	2.13305	2.09005	1.74954	0.647443
LOC_Os04g40520	Raffinose synthase or seed imbibition protein Sip1	OsRS	0.596688	0.827502	1.0629	0.941235	0.558532	0.944751
LOC_Os06g07600	Raffinose synthase or seed imbibition protein Sip1	OsRS	0.573936	0.799529	0.998259	1.02434	2.28878	1.89343
LOC_Os07g10840	Raffinose synthase or seed imbibition protein Sip1	OsRS	-1.22354	-2.16765	-3.91859	-1.50285	-0.728535	-0.295317
LOC_Os08g38710	Raffinose synthase or seed imbibition protein Sip1	OsRS	0.465535	0.39621	1.09761	1.17644	1.71119	0.192219
Starch metabolism
LOC_Os03g55090	endosperm starch phosphorylase	OsPho1	0.48333	0.652699	1.23685	1.84387	1.66385	-1.45627	gp
LOC_Os04g33460	Starch branching enzyme Iia	OsBEIIa	0.986849	1.22866	2.21419	3.01502	3.00632	-0.075992
LOC_Os02g51070	starch synthase	OsSSIIb	0.682248	0.699811	0.736293	1.29174	1.27075	-0.683588
LOC_Os04g53310	starch synthase 3, chloroplastic amyloplastic	OsSSIIIb	1.14029	1.04853	1.17759	1.83703	1.70732	0.350732
LOC_Os08g09230	Starch/carbohydrate-binding module (family 53)	OsSSIIIa	-1.92811	-1.70138	-2.10249	-3.06018	-3.6202	-0.467364
LOC_Os01g44220	ADP-glucose pyrophosphorylase large subunit 2	OsAGPL2	-0.600008	-1.07841	-1.36122	-1.2627	-1.60779	-0.557762
LOC_Os03g52460	ADP-glucose pyrophosphorylase large subunit 3	OsAGPL1	0.861584	0.696055	0.632275	1.13009	0.925742	-0.458157
LOC_Os05g50380	large subunit of ADP-glucose pyrophosphorylase	OsAGPL1	0.967845	0.600925	1.06366	1.26092	1.08799	-0.669782
LOC_Os05g32710	Starch-debranching enzyme	OsISA2	0.846499	1.42786	1.39775	1.2352	0.5276	0.445477
LOC_Os08g40930	Starch-debranching enzyme	OsISA1	1.00465	1.34988	1.31936	1.75146	1.87833	0.631623
LOC_Os06g04200	granule-bound starch synthase	wx	-0.85151	-2.65589	-3.51035	-1.83539	-1.52118	-2.83398
LOC_Os06g49970	alpha-amylase precursor	AMY	0.0327294	-0.742448	-1.6473	-0.679667	-0.434361	1.15856
LOC_Os08g36910	alpha-amylase gene	AMY	7.25426	7.603	7.46976	8.24445	9.20845	7.52235
LOC_Os09g28420	alpha-amylase precursor	AMY	-2.64674	-2.4624	-3.70476	-2.33045	-0.182354	-1.09027
LOC_Os03g04770	Beta-amylase	BMY	1.45662	1.69339	1.16079	1.86541	2.46235	0.496581
LOC_Os07g35880	Beta-amylase	BMY	1.58182	1.23261	0.55603	1.77632	1.81406	-0.469128
LOC_Os09g39570	Beta-amylase	BMY	0.421506	1.08773	1.50033	1.60476	1.56769	0.826258
LOC_Os10g32810	Beta-amylase	BMY	0.276807	-0.0409078	1.61545	2.1189	0.44182	1.45843
LOC_Os10g41550	Beta-amylase	BMY	3.99115	4.35339	4.51397	5.12327	5.24816	2.26042
LOC_Os06g30310	Alpha-glucan water dikinase	GWD	0.338853	0.392142	0.75314	1.18251	1.11407	0.0902921
LOC_Os07g43390	4-alpha-glucanotransferase	DPE1	-0.0659209	0.14651	0.390605	0.306628	0.213598	-1.0956
Sucrose metabolism
LOC_Os03g22120	sucrose synthase	SUS	-0.31195	-0.473055	-0.485148	0.162812	1.71127	1.10011
LOC_Os03g28330	sucrose synthase	SUS	-0.321508	0.146568	-0.30166	-0.559551	-1.66201	-0.617905
LOC_Os04g17650	sucrose synthase	SUS	0.447177	0.260719	0.41919	0.448595	0.755863	1.25329
LOC_Os01g69030	sucrose phosphate synthase gene	SPS1	1.48534	1.50448	1.1039	2.22436	2.33274	-0.151293
LOC_Os11g12810	sucrose phosphate synthase gene	SPS11	0.975805	1.16661	0.757332	1.46885	1.42469	-0.533681
LOC_Os01g52450	hexokinase gene	HXK9	-0.547302	-1.35722	-1.69319	-0.832381	-0.669718	0.382602
LOC_Os01g53930	hexokinase gene	HXK6	0.88363	0.779726	0.797605	1.45402	1.32095	-0.0888462
LOC_Os01g71320	hexokinase gene	HXK3	0.605949	0.956014	1.26374	1.40459	1.21113	0.181029
LOC_Os05g09500	hexokinase gene	HXK7	0.0207471	-0.113948	0.586625	0.497245	2.34522	1.54273
LOC_Os04g33740	cell-wall invertase 2	CWI	-0.0373825	-0.426659	-0.260033	-1.96501	-2.27945	0.170119
LOC_Os09g08072	cell wall invertase 1	CWI	-0.199811	-0.424561	-0.306543	-0.572178	-1.14251	-0.414761
LOC_Os01g22900	Alkaline and neutral invertase	A/N-invs	1.87367	1.73429	1.11309	1.53975	1.69312	0.559415
LOC_Os02g32730	Alkaline and neutral invertase	A/N-invs	0.770972	0.717533	0.889556	1.55642	1.82806	-0.137394
LOC_Os03g20020	Alkaline and neutral invertase	A/N-invs	1.47964	1.74922	2.71934	3.7271	4.06028	0.970103
LOC_Os04g33490	Alkaline and neutral invertase	A/N-invs	1.35631	1.33939	1.44293	1.67594	2.06882	-0.0490579
LOC_Os11g07440	Alkaline and neutral invertase	A/N-invs	2.75711	2.81542	3.51605	4.1163	3.89881	0.128552
Trehalose synthase
LOC_Os10g37660	trehalase precursor	TRE	1.50413	1.25856	1.13103	2.43299	2.84407	1.45172
LOC_Os02g44230	trehalose-6-phosphate phosphatase	TPP	2.33005	3.79045	3.76056	3.72204	3.76234	3.25063
LOC_Os10g40550	trehalose-6-phosphate phosphatase	TPP	2.37117	2.95142	3.29862	3.67492	3.96144	2.12405
LOC_Os01g54560	trehalose-6-phosphate synthase	TPS	1.26531	1.86551	1.69363	2.17626	2.31743	0.650256
LOC_Os02g54820	trehalose-6-phosphate synthase	TPS	2.34553	2.57782	2.83265	3.61968	4.09742	1.19988
LOC_Os05g06160	trehalose-6-phosphate synthase	TPS	2.04503	2.51259	2.03236	2.51867	2.33231	0.730285
LOC_Os05g44100	trehalose-6-phosphate synthase	TPS	0.936518	0.976459	0.867541	1.18495	1.39974	0.139396
LOC_Os05g44210	trehalose-6-phosphate synthase	TPS	0.887131	1.41131	1.66976	1.81519	1.22319	-0.00805671
LOC_Os08g31980	trehalose-6-phosphate synthase	TPS	1.66529	2.40843	2.36958	2.60584	2.44364	0.990345
LOC_Os08g34580	trehalose-6-phosphate synthase	TPS	1.98172	2.82166	2.33574	2.4766	3.25146	2.21415
LOC_Os09g23350	trehalose-6-phosphate synthase	TPS	1.21092	1.51605	1.4513	1.56309	1.68549	0.337419
Galactinol synthase
LOC_Os03g20120	galactinol synthase 1	GolS1	1.50411	1.74919	2.15566	2.31229	2.46477	0.544603
LOC_Os07g48830	water stress-induced 76	WSI76	2.21	1.38273	1.66829	3.55926	4.80391	0.935435
Note: The values were represented as log2(FPKM treatment/FPKM control)
